# Supplementary material for: Transcriptomic Profile of Glioblastoma Cells Infected with Zika Virus: A Systematic Review and Pathway Analysis
Source: Viruses. 2026 Feb 15;18(2):249. doi: 10.3390/v18020249 (PMC12945271; doi:10.3390/v18020249)
Supplement: Supplementary file 1 [file viruses-18-00249-s001.zip]

Archive with 6 entries (6 files):
- FigS1.PNG
- Suplementary file S1.docx
- Suplementary file S2.xlsx
- Table S1.xlsx
- Table S2.xlsx
- Table S3.xlsx
