# Supplementary material for: Transcriptomic Profile of Glioblastoma Cells Infected with Zika Virus: A Systematic Review and Pathway Analysis
Source: Viruses. 2026 Feb 15;18(2):249. doi: 10.3390/v18020249 (PMC12945271; doi:10.3390/v18020249)
Supplement: Supplementary file 1 [file viruses-18-00249-s001.zip › Suplementary file S2.xlsx]

## Sheet: in_vitro
Reliability assessment of in vitro studies
Red criteria: the maximum score is needed for these criteria to achieve reliability category 1 or 2 Please evaluate with special care!
Criteria			Evaluator's explanations, comments on criteria, etc.
No.	Criteria Group I: Test substance identification	Score
1	Was the virus strain identified?		Question adapted for the context of the review.
2	Is the viral model given?		Question adapted for the context of the review.
3	Is information on the source/origin of the virus given?		Question adapted for the context of the review.
4	Is all information on the nature and/or properties of the test item given, which you deem indispensable for judging the data (see explanation for examples)?
	Criteria Group II: Test system characterisation
5	Is the test system described?
6	Is information given on the source/origin of the test system?
7	Are necessary information on test system properties, and on conditions of cultivation and maintenance given?
	Criteria Group III: Study design description
8	Is the method of administration given (see explanations for details)?
9	Is the virus' MOI given?		Question adapted for the context of the review.
10	Are frequency and duration of exposure as well as time-points of observations explained?
11	Were negative controls included (give also point, if not necessary, see explanations)?
12	Were positive controls included (give also point, if not necessary, see explanations)?
13	Is the number of replicates (or complete repetitions of experiment) given?
	Criteria Group IV: Study results documentation
14	Are the study endpoint(s) and their method(s) of determination clearly described?
15	Is the description of the study results for all endpoints investigated transparent and complete?
16	Are the statistical methods for data analysis given and applied in a transparent manner (give also point, if not necessary/applicable, see explanations)?
	Criteria Group V: Plausibility of study design and data
17	Is the study design chosen appropriate for obtaining the substance-specific data aimed at (see explanations for details)?
18	Are the quantitative study results reliable (see explanations for arguments)?
		0
			WARNING: check for unprocessed criteria! (for each criterium a score has to be selected)
			0
		0
	A Numerical result leads to initial Category:	3
	B Checking red scores leads to revised Category:	3
	C Evaluator's proposal: Category:		The final score was determined by rounding the average of the initial category (A) and the revised category (B) to the nearest integer.
	D Justification in case evaluator deviates from B:
	Since this adapted version of the instrument, tailored for oncolytic virus studies, has not yet been formally validated, we chose not to rely solely on the revised category for a deterministic score.
	0
	1
	1
	2
	3
	0
	2
