# Supplementary material for: Transcriptomic Profile of Glioblastoma Cells Infected with Zika Virus: A Systematic Review and Pathway Analysis
Source: Viruses. 2026 Feb 15;18(2):249. doi: 10.3390/v18020249 (PMC12945271; doi:10.3390/v18020249)
Supplement: Supplementary file 1 [file viruses-18-00249-s001.zip › Table S1.xlsx]

## Sheet: Sheet 1
author	expression	gene
Bulstrode et al. 2022	upregulated	XBP1
Bulstrode et al. 2022	upregulated	DNAJB9
Bulstrode et al. 2022	upregulated	SESN2
Bulstrode et al. 2022	upregulated	PMAIP1
Bulstrode et al. 2022	upregulated	PPP1R15A
Bulstrode et al. 2022	upregulated	KLF4
Bulstrode et al. 2022	upregulated	ATF3
Bulstrode et al. 2022	upregulated	IFNB1
Bulstrode et al. 2022	upregulated	NOCT
Bulstrode et al. 2022	upregulated	IFNL1
Bulstrode et al. 2022	upregulated	ANKRD33B
Bulstrode et al. 2022	upregulated	PELI1
Bulstrode et al. 2022	upregulated	SHMT2
Bulstrode et al. 2022	upregulated	MTHFD2
Bulstrode et al. 2022	upregulated	ZC3HAV1
Bulstrode et al. 2022	upregulated	SLC7A5
Bulstrode et al. 2022	upregulated	RNU4-2
Bulstrode et al. 2022	upregulated	OASL
Bulstrode et al. 2022	upregulated	FGF2
Bulstrode et al. 2022	upregulated	CCL5
Bulstrode et al. 2022	downregulated	LENG8
Chen et al. 2018	upregulated	COL1A1
Chen et al. 2018	upregulated	COL6A3
Chen et al. 2018	upregulated	CSF1
Chen et al. 2018	upregulated	EPOR
Chen et al. 2018	upregulated	FGF11
Chen et al. 2018	upregulated	FGFR3
Chen et al. 2018	upregulated	ANGPT2
Chen et al. 2018	upregulated	IFNB1
Chen et al. 2018	upregulated	ITGA3
Chen et al. 2018	upregulated	ITGA5
Chen et al. 2018	upregulated	ITGA9
Chen et al. 2018	upregulated	LAMA5
Chen et al. 2018	upregulated	NGFR
Chen et al. 2018	upregulated	PCK2
Chen et al. 2018	upregulated	PPP2R5B
Chen et al. 2018	upregulated	PRKAA2
Chen et al. 2018	upregulated	SGK1
Chen et al. 2018	upregulated	CREB3L2
Chen et al. 2018	upregulated	TNXB
Chen et al. 2018	upregulated	VEGFA
Chen et al. 2018	upregulated	GADD45G
Chen et al. 2018	upregulated	DDIT3
Chen et al. 2018	upregulated	ERN1
Chen et al. 2018	upregulated	GADD45B
Chen et al. 2018	upregulated	NFKBIA
Chen et al. 2018	upregulated	PMAIP1
Chen et al. 2018	upregulated	TNF
Chen et al. 2018	upregulated	TRAF1
Chen et al. 2018	upregulated	TUBA4A
Chen et al. 2018	upregulated	MAP3K14
Chen et al. 2018	upregulated	IGFBP3
Chen et al. 2018	upregulated	SERPINE1
Chen et al. 2018	upregulated	SESN2
Chen et al. 2018	upregulated	CCNG2
Chen et al. 2018	upregulated	DRC1
Chen et al. 2018	upregulated	SEMA4A
Chen et al. 2018	upregulated	GBP4
Chen et al. 2018	upregulated	GABRR2
Chen et al. 2018	upregulated	HID1
Chen et al. 2018	upregulated	IFNL3
Chen et al. 2018	upregulated	EGR2
Chen et al. 2018	upregulated	TNFAIP6
Chen et al. 2018	upregulated	PLK2
Chen et al. 2018	upregulated	SELE
Chen et al. 2018	upregulated	TMTC1
Chen et al. 2018	upregulated	SEMA3D
Chen et al. 2018	upregulated	VCAM1
Chen et al. 2018	upregulated	ANO9
Chen et al. 2018	upregulated	FOCAD-AS1
Chen et al. 2018	upregulated	H3C9P
Chen et al. 2018	upregulated	IFNL1
Chen et al. 2018	upregulated	RND1
Chen et al. 2018	upregulated	CXCL8
Chen et al. 2018	upregulated	TNFRSF9
Chen et al. 2018	upregulated	LURAP1L
Chen et al. 2018	upregulated	HERC5
Chen et al. 2018	upregulated	C3
Chen et al. 2018	upregulated	PPP1R3A
Chen et al. 2018	upregulated	GCA
Chen et al. 2018	upregulated	IL32
Chen et al. 2018	upregulated	TNFRSF11A
Chen et al. 2018	upregulated	XAF1
Chen et al. 2018	upregulated	RNU7-3P
Chen et al. 2018	upregulated	CACNA1B
Chen et al. 2018	upregulated	MAP3K9
Chen et al. 2018	upregulated	PAEP
Chen et al. 2018	upregulated	MOV10L1
Chen et al. 2018	upregulated	CTD
Chen et al. 2018	upregulated	KISS1R
Chen et al. 2018	upregulated	NPTX1
Chen et al. 2018	upregulated	MIR616
Chen et al. 2018	upregulated	IFI6
Chen et al. 2018	upregulated	IFI44L
Chen et al. 2018	upregulated	IFIT3
Chen et al. 2018	upregulated	OAS1
Chen et al. 2018	upregulated	ZFP36
Chen et al. 2018	upregulated	RIGI
Chen et al. 2018	upregulated	CMPK2
Chen et al. 2018	upregulated	IFI27
Chen et al. 2018	upregulated	OAS2
Chen et al. 2018	upregulated	ATF3
Chen et al. 2018	upregulated	RAET1L
Chen et al. 2018	upregulated	IGFBP6
Chen et al. 2018	upregulated	CASTOR1
Chen et al. 2018	upregulated	IFIH1
Chen et al. 2018	upregulated	IRF1
Chen et al. 2018	upregulated	OASL
Chen et al. 2018	upregulated	CCL5
Chen et al. 2018	upregulated	CXCL11
Chen et al. 2018	upregulated	IFIT2
Chen et al. 2018	upregulated	CXCL10
Chen et al. 2018	upregulated	NEURL3
Chen et al. 2018	upregulated	NFKBIZ
Chen et al. 2018	upregulated	CXCL3
Chen et al. 2018	upregulated	NIBAN1
Chen et al. 2018	upregulated	RSAD2
Chen et al. 2018	upregulated	IFITM3
Chen et al. 2018	upregulated	ELF3
Chen et al. 2018	upregulated	GEM
Chen et al. 2018	upregulated	CACNG6
Chen et al. 2018	upregulated	BARX1
Chen et al. 2018	upregulated	IFI44
Chen et al. 2018	upregulated	NCF2
Chen et al. 2018	upregulated	IFI16
Chen et al. 2018	upregulated	MX2
Chen et al. 2018	upregulated	LUCAT1
Chen et al. 2018	upregulated	PRPF31
Chen et al. 2018	upregulated	KRT17
Chen et al. 2018	upregulated	SP100
Chen et al. 2018	upregulated	ARHGEF16
Chen et al. 2018	upregulated	GBP3
Chen et al. 2018	upregulated	ITGAM
Chen et al. 2018	upregulated	ZEB2
Chen et al. 2018	upregulated	DLX3
Chen et al. 2018	upregulated	CCN2
Chen et al. 2018	upregulated	IFITM1
Chen et al. 2018	upregulated	EFCAB8
Chen et al. 2018	upregulated	LGALS7B
Chen et al. 2018	upregulated	LCNL1
Chen et al. 2018	upregulated	SLFN5
Chen et al. 2018	upregulated	DNAJC6
Chen et al. 2018	upregulated	PLA2G4C
Chen et al. 2018	upregulated	STAT2
Chen et al. 2018	upregulated	IRF9
Chen et al. 2018	upregulated	MX1
Chen et al. 2018	upregulated	HLA-B
Chen et al. 2018	upregulated	C4B
Chen et al. 2018	upregulated	HLA-C
Chen et al. 2018	upregulated	EGR1
Chen et al. 2018	upregulated	ISG20
Chen et al. 2018	upregulated	IFIT1
Chen et al. 2018	upregulated	BST2
Chen et al. 2018	upregulated	ISG15
Chen et al. 2018	upregulated	OAS3
Chen et al. 2018	upregulated	HLA-E
Chen et al. 2018	upregulated	IFI35
Chen et al. 2018	upregulated	STAT1
Chen et al. 2018	upregulated	IRF7
Chen et al. 2018	upregulated	SHFL
Chen et al. 2018	upregulated	ZC3HAV1
Chen et al. 2018	upregulated	PLSCR1
Chen et al. 2018	upregulated	APOBEC3G
Chen et al. 2018	upregulated	ICAM1
Chen et al. 2018	upregulated	PLCG2
Chen et al. 2018	upregulated	NFKB2
Chen et al. 2018	upregulated	TNFAIP3
Chen et al. 2018	upregulated	RELB
Chen et al. 2018	upregulated	TRIM5
Chen et al. 2018	upregulated	BNIP3L
Chen et al. 2018	upregulated	SOCS3
Chen et al. 2018	upregulated	LIF
Chen et al. 2018	upregulated	NOD2
Chen et al. 2018	upregulated	JAG1
Chen et al. 2018	upregulated	BCL3
Chen et al. 2018	upregulated	CDKN2B
Chen et al. 2018	upregulated	IFNA1
Chen et al. 2018	upregulated	CXCL9
Chen et al. 2018	upregulated	DHX58
Chen et al. 2018	upregulated	PPP1R15A
Chen et al. 2018	upregulated	DDX60
Chen et al. 2018	upregulated	HERC6
Chen et al. 2018	upregulated	SEC24D
Chen et al. 2018	upregulated	TSC22D3
Chen et al. 2018	upregulated	SAMD9
Chen et al. 2018	upregulated	UNC5B
Chen et al. 2018	upregulated	KLF4
Chen et al. 2018	upregulated	ZNF697
Chen et al. 2018	upregulated	SDC4
Chen et al. 2018	upregulated	MAFF
Chen et al. 2018	upregulated	PTPRH
Chen et al. 2018	upregulated	USP18
Chen et al. 2018	upregulated	DNAJB9
Chen et al. 2018	upregulated	NUPR1
Chen et al. 2018	upregulated	OPTN
Chen et al. 2018	upregulated	ANGPTL4
Chen et al. 2018	upregulated	APOL6
Chen et al. 2018	upregulated	MXD1
Chen et al. 2018	upregulated	SMIM14
Chen et al. 2018	upregulated	PCDH1
Chen et al. 2018	upregulated	CSRNP1
Chen et al. 2018	upregulated	AKAP12
Chen et al. 2018	upregulated	KCNG1
Chen et al. 2018	upregulated	SYNE1
Chen et al. 2018	upregulated	DNAJC3
Chen et al. 2018	upregulated	HELZ2
Chen et al. 2018	upregulated	PARP14
Chen et al. 2018	upregulated	PARP9
Chen et al. 2018	upregulated	TDRD7
Chen et al. 2018	upregulated	TGFA
Chen et al. 2018	upregulated	NUAK2
Chen et al. 2018	upregulated	IL21R
Chen et al. 2018	upregulated	TRPM4
Chen et al. 2018	upregulated	HSPA5
Chen et al. 2018	upregulated	HERPUD1
Chen et al. 2018	upregulated	EPAS1
Chen et al. 2018	upregulated	LARP6
Chen et al. 2018	upregulated	IL20RB
Chen et al. 2018	upregulated	TRIM22
Chen et al. 2018	upregulated	LIPG
Chen et al. 2018	upregulated	P4HA2
Chen et al. 2018	upregulated	ERO1B
Chen et al. 2018	upregulated	NFIL3
Chen et al. 2018	upregulated	CA9
Chen et al. 2018	upregulated	SLC44A2
Chen et al. 2018	upregulated	AKNA
Chen et al. 2018	upregulated	DEPP1
Chen et al. 2018	upregulated	TUFT1
Chen et al. 2018	upregulated	AKAP17A
Chen et al. 2018	upregulated	ZC3H12A
Chen et al. 2018	upregulated	KCNN1
Chen et al. 2018	upregulated	WIPI1
Chen et al. 2018	upregulated	HMOX1
Chen et al. 2018	upregulated	FICD
Chen et al. 2018	upregulated	MRC2
Chen et al. 2018	upregulated	FOSL2
Chen et al. 2018	upregulated	SH3TC1
Chen et al. 2018	upregulated	DNAJB11
Chen et al. 2018	upregulated	BCL6
Chen et al. 2018	upregulated	BMAL1
Chen et al. 2018	upregulated	UBA7
Chen et al. 2018	upregulated	SPAG4
Chen et al. 2018	upregulated	GOT1
Chen et al. 2018	upregulated	ZNF654
Chen et al. 2018	upregulated	ANKRD33B
Chen et al. 2018	upregulated	TPPP
Chen et al. 2018	upregulated	GMPPB
Chen et al. 2018	upregulated	RHBDF1
Chen et al. 2018	upregulated	SMOX
Chen et al. 2018	upregulated	EEF1A2
Chen et al. 2018	upregulated	ASNS
Chen et al. 2018	upregulated	ETV3
Chen et al. 2018	upregulated	NUCB2
Chen et al. 2018	upregulated	CDKN1C
Chen et al. 2018	upregulated	OTUD1
Chen et al. 2018	upregulated	RAB39B
Chen et al. 2018	upregulated	LYSMD3
Chen et al. 2018	upregulated	HLA-L
Chen et al. 2018	upregulated	MT1X
Chen et al. 2018	upregulated	DNAJB5
Chen et al. 2018	upregulated	HYOU1
Chen et al. 2018	upregulated	WARS1
Chen et al. 2018	upregulated	F3
Chen et al. 2018	upregulated	PLEKHA4
Chen et al. 2018	upregulated	XK
Chen et al. 2018	upregulated	CBX4
Chen et al. 2018	upregulated	FTH1
Chen et al. 2018	upregulated	BRSK1
Chen et al. 2018	upregulated	GCH1
Chen et al. 2018	upregulated	PTPRN
Chen et al. 2018	upregulated	APOE
Chen et al. 2018	upregulated	H1-0
Chen et al. 2018	upregulated	SH3D21
Chen et al. 2018	upregulated	GBP5
Chen et al. 2018	upregulated	PCLO
Chen et al. 2018	upregulated	CRELD2
Chen et al. 2018	upregulated	LOXL2
Chen et al. 2018	upregulated	UBE2L6
Chen et al. 2018	upregulated	SEMA4B
Chen et al. 2018	upregulated	ARHGEF37
Chen et al. 2018	upregulated	DNHD1
Chen et al. 2018	upregulated	USP53
Chen et al. 2018	upregulated	HIVEP2
Chen et al. 2018	upregulated	ARG2
Chen et al. 2018	upregulated	GPER1
Chen et al. 2018	upregulated	DPYSL4
Chen et al. 2018	upregulated	APOL3
Chen et al. 2018	upregulated	STARD4
Chen et al. 2018	upregulated	PABPC1L
Chen et al. 2018	upregulated	DDX60L
Chen et al. 2018	upregulated	MED12L
Chen et al. 2018	upregulated	GLRX
Chen et al. 2018	upregulated	IER3
Chen et al. 2018	upregulated	RNASE4
Chen et al. 2018	upregulated	FBXO16
Chen et al. 2018	upregulated	PYGM
Chen et al. 2018	upregulated	CDC42EP1
Chen et al. 2018	upregulated	ULBP1
Chen et al. 2018	upregulated	PKD1P1
Chen et al. 2018	upregulated	RRAGD
Chen et al. 2018	upregulated	SELENOM
Chen et al. 2018	upregulated	UPP1
Chen et al. 2018	upregulated	LGALS9
Chen et al. 2018	upregulated	HSD11B2
Chen et al. 2018	upregulated	KDM6B
Chen et al. 2018	upregulated	PLEKHG5
Chen et al. 2018	upregulated	ALDH1L2
Chen et al. 2018	upregulated	TRANK1
Chen et al. 2018	upregulated	PLXNB3
Chen et al. 2018	upregulated	FUT1
Chen et al. 2018	upregulated	PDE4C
Chen et al. 2018	upregulated	COL7A1
Chen et al. 2018	upregulated	NGEF
Chen et al. 2018	upregulated	DUSP15
Chen et al. 2018	upregulated	RNF182
Chen et al. 2018	upregulated	INHBE
Chen et al. 2018	upregulated	ZDBF2
Chen et al. 2018	upregulated	COXFA4L2
Chen et al. 2018	upregulated	PLAUR
Chen et al. 2018	upregulated	ID1
Chen et al. 2018	upregulated	ZFAND2A
Chen et al. 2018	upregulated	NMI
Chen et al. 2018	upregulated	ATXN2L
Chen et al. 2018	upregulated	MCHR1
Chen et al. 2018	upregulated	RELL2
Chen et al. 2018	upregulated	CCT6P3
Chen et al. 2018	upregulated	PIM1
Chen et al. 2018	upregulated	PLCD1
Chen et al. 2018	upregulated	SLC67A1
Chen et al. 2018	upregulated	FER1L4
Chen et al. 2018	upregulated	IRAK2
Chen et al. 2018	upregulated	ADAMTS4
Chen et al. 2018	upregulated	BATF2
Chen et al. 2018	upregulated	NPIPP1
Chen et al. 2018	upregulated	ASAP3
Chen et al. 2018	upregulated	LRP1
Chen et al. 2018	upregulated	MYO15B
Chen et al. 2018	upregulated	CA5B
Chen et al. 2018	upregulated	HSD17B7P2
Chen et al. 2018	upregulated	SLC7A5P2
Chen et al. 2018	upregulated	ULBP2
Chen et al. 2018	upregulated	ANG
Chen et al. 2018	upregulated	C11orf96
Chen et al. 2018	upregulated	ACVR1
Chen et al. 2018	upregulated	TCAF2C
Chen et al. 2018	upregulated	SMAD7
Chen et al. 2018	upregulated	TCP11L2
Chen et al. 2018	upregulated	KIAA0513
Chen et al. 2018	upregulated	ATP4A
Chen et al. 2018	upregulated	TNFSF9
Chen et al. 2018	upregulated	MATN1
Chen et al. 2018	upregulated	L1CAM
Chen et al. 2018	upregulated	C4A
Chen et al. 2018	upregulated	SYVN1
Chen et al. 2018	upregulated	MN1
Chen et al. 2018	upregulated	VLDLR
Chen et al. 2018	upregulated	ADAMTSL2
Chen et al. 2018	upregulated	EAF2
Chen et al. 2018	upregulated	L3MBTL2-AS1
Chen et al. 2018	upregulated	TM4SF19
Chen et al. 2018	upregulated	MAFB
Chen et al. 2018	upregulated	FAM167A
Chen et al. 2018	upregulated	BEST1
Chen et al. 2018	upregulated	PRPH
Chen et al. 2018	upregulated	AHR
Chen et al. 2018	upregulated	BSN
Chen et al. 2018	upregulated	NRM
Chen et al. 2018	upregulated	TMEM45A
Chen et al. 2018	upregulated	ADSS1
Chen et al. 2018	upregulated	EHD2
Chen et al. 2018	upregulated	CYP1A1
Chen et al. 2018	upregulated	GJC2
Chen et al. 2018	upregulated	NXPH4
Chen et al. 2018	upregulated	MEGF6
Chen et al. 2018	upregulated	DPF3
Chen et al. 2018	upregulated	DHRS2
Chen et al. 2018	upregulated	EYA2
Chen et al. 2018	upregulated	ABCC3
Chen et al. 2018	upregulated	TRIM38
Chen et al. 2018	upregulated	DES
Chen et al. 2018	upregulated	PCSK4
Chen et al. 2018	upregulated	MYCL
Chen et al. 2018	upregulated	TVP23C-CDRT4
Chen et al. 2018	upregulated	CFD
Chen et al. 2018	upregulated	ADAMTSL4
Chen et al. 2018	upregulated	BHLHE41
Chen et al. 2018	upregulated	SNCB
Chen et al. 2018	upregulated	PADI1
Chen et al. 2018	upregulated	VXN
Chen et al. 2018	upregulated	NAV2
Chen et al. 2018	upregulated	RASSF8
Chen et al. 2018	upregulated	TMEM265
Chen et al. 2018	upregulated	PADI3
Chen et al. 2018	upregulated	TMEM145
Chen et al. 2018	upregulated	LINC-PINT
Chen et al. 2018	upregulated	MTMR11
Chen et al. 2018	upregulated	CEBPD
Chen et al. 2018	upregulated	IL11
Chen et al. 2018	upregulated	OSCAR
Chen et al. 2018	upregulated	PLOD2
Chen et al. 2018	upregulated	SPNS2
Chen et al. 2018	upregulated	SEMA5B
Chen et al. 2018	upregulated	KMT2B
Chen et al. 2018	upregulated	RRAS
Chen et al. 2018	upregulated	SH3RF3
Chen et al. 2018	upregulated	RBM47
Chen et al. 2018	upregulated	NYAP1
Chen et al. 2018	upregulated	JAG2
Chen et al. 2018	upregulated	FAM184A
Chen et al. 2018	upregulated	HCN2
Chen et al. 2018	upregulated	CITED2
Chen et al. 2018	upregulated	RNU1-2
Chen et al. 2018	upregulated	OSGIN1
Chen et al. 2018	upregulated	ADAMTSL4-AS1
Chen et al. 2018	upregulated	APEX1
Chen et al. 2018	upregulated	RNVU1-7
Chen et al. 2018	upregulated	FBXW10B
Chen et al. 2018	upregulated	TNFRSF25
Chen et al. 2018	upregulated	WNK4
Chen et al. 2018	upregulated	CPSF1P1
Chen et al. 2018	upregulated	SLC2A5
Chen et al. 2018	upregulated	S100P
Chen et al. 2018	upregulated	ZMIZ1-AS1
Chen et al. 2018	upregulated	DISP3
Chen et al. 2018	upregulated	RNA5-8SN2
Chen et al. 2018	upregulated	APOL1
Chen et al. 2018	upregulated	GBP1
Chen et al. 2018	upregulated	TCAF2P1
Chen et al. 2018	upregulated	BRICD5
Chen et al. 2018	upregulated	CPEB3
Chen et al. 2018	upregulated	HOXA13
Chen et al. 2018	upregulated	SLC7A8
Chen et al. 2018	upregulated	CDH5
Chen et al. 2018	upregulated	TFEB
Chen et al. 2018	upregulated	XRRA1
Chen et al. 2018	upregulated	ATN1
Chen et al. 2018	upregulated	MGLL
Chen et al. 2018	upregulated	HEATR9
Chen et al. 2018	upregulated	ISM2
Chen et al. 2018	upregulated	ARHGAP9
Chen et al. 2018	upregulated	ENO2
Chen et al. 2018	upregulated	FIBCD1
Chen et al. 2018	upregulated	LINC00869
Chen et al. 2018	upregulated	EGR3
Chen et al. 2018	upregulated	COL5A1
Chen et al. 2018	upregulated	KLF2
Chen et al. 2018	upregulated	CCN5
Chen et al. 2018	upregulated	UCN2
Chen et al. 2018	upregulated	DUSP8
Chen et al. 2018	upregulated	CFAP96
Chen et al. 2018	upregulated	NFATC2
Chen et al. 2018	upregulated	RAET1G
Chen et al. 2018	upregulated	SLC6A12
Chen et al. 2018	upregulated	EMP1
Chen et al. 2018	upregulated	APOLD1
Chen et al. 2018	upregulated	LDHD
Chen et al. 2018	upregulated	LINC02783
Chen et al. 2018	upregulated	SERPINB8
Chen et al. 2018	upregulated	ESPN
Chen et al. 2018	upregulated	LINC01679
Chen et al. 2018	upregulated	BEND5
Chen et al. 2018	upregulated	SERINC2
Chen et al. 2018	upregulated	ERO1A
Chen et al. 2018	upregulated	RNA5-8SN3
Chen et al. 2018	upregulated	SLC3A1
Chen et al. 2018	upregulated	SMAD9
Chen et al. 2018	upregulated	KCNK3
Chen et al. 2018	upregulated	CDK18
Chen et al. 2018	upregulated	CD274
Chen et al. 2018	upregulated	MBD6
Chen et al. 2018	upregulated	AP3B2
Chen et al. 2018	upregulated	SH3RF3-AS1
Chen et al. 2018	upregulated	CATSPER2P1
Chen et al. 2018	upregulated	GCNA
Chen et al. 2018	upregulated	TEX54
Chen et al. 2018	upregulated	SLC6A6
Chen et al. 2018	upregulated	PPFIA4
Chen et al. 2018	upregulated	LINC01686
Chen et al. 2018	upregulated	SLC47A2
Chen et al. 2018	upregulated	GPR160
Chen et al. 2018	upregulated	SLC16A3
Chen et al. 2018	upregulated	ATP8B3
Chen et al. 2018	upregulated	BAMBI
Chen et al. 2018	upregulated	CALB2
Chen et al. 2018	upregulated	CYBRD1
Chen et al. 2018	upregulated	CCL20
Chen et al. 2018	upregulated	UNC13D
Chen et al. 2018	upregulated	ADGRD1
Chen et al. 2018	upregulated	PAQR5
Chen et al. 2018	upregulated	PRR5L
Chen et al. 2018	upregulated	CARINH
Chen et al. 2018	upregulated	ZNF213
Chen et al. 2018	upregulated	CD68
Chen et al. 2018	upregulated	ADM
Chen et al. 2018	upregulated	PICART1
Chen et al. 2018	upregulated	LINC01303
Chen et al. 2018	upregulated	RANBP3L
Chen et al. 2018	upregulated	LAMP3
Chen et al. 2018	upregulated	SOCS1
Chen et al. 2018	upregulated	PCDHGA5
Chen et al. 2018	upregulated	KLF5
Chen et al. 2018	upregulated	BCO1
Chen et al. 2018	upregulated	LINC00623
Chen et al. 2018	upregulated	SLC45A1
Chen et al. 2018	upregulated	DLL4
Chen et al. 2018	upregulated	GOLGA8N
Chen et al. 2018	upregulated	BHLHE40
Chen et al. 2018	upregulated	PTPRE
Chen et al. 2018	upregulated	AMPD3
Chen et al. 2018	upregulated	ABTB1
Chen et al. 2018	upregulated	DOC2B
Chen et al. 2018	upregulated	MATN1-AS1
Chen et al. 2018	upregulated	PRRT2
Chen et al. 2018	upregulated	PCDHGA4
Chen et al. 2018	upregulated	MUC12
Chen et al. 2018	upregulated	MLXIPL
Chen et al. 2018	upregulated	EDN2
Chen et al. 2018	upregulated	TCIM
Chen et al. 2018	upregulated	BAIAP3
Chen et al. 2018	upregulated	S100A3
Chen et al. 2018	upregulated	KCNN3
Chen et al. 2018	upregulated	C1QTNF1
Chen et al. 2018	upregulated	TCAF2
Chen et al. 2018	upregulated	SOX7
Chen et al. 2018	upregulated	AHNAK2
Chen et al. 2018	upregulated	MCPH1-AS1
Chen et al. 2018	upregulated	RNA5-8SN1
Chen et al. 2018	upregulated	ERICH2
Chen et al. 2018	upregulated	VSIR
Chen et al. 2018	upregulated	COL22A1
Chen et al. 2018	upregulated	WNT9A
Chen et al. 2018	upregulated	PGAM2
Chen et al. 2018	upregulated	GABRD
Chen et al. 2018	upregulated	RPL4P6
Chen et al. 2018	upregulated	GDAP1L1
Chen et al. 2018	upregulated	IQUB
Chen et al. 2018	upregulated	SUSD2
Chen et al. 2018	upregulated	GDF5
Chen et al. 2018	upregulated	DMGDH
Chen et al. 2018	upregulated	HEXA-AS1
Chen et al. 2018	upregulated	CD24
Chen et al. 2018	upregulated	ACHE
Chen et al. 2018	upregulated	JAKMIP3
Chen et al. 2018	upregulated	CLEC4A
Chen et al. 2018	upregulated	TNFRSF13C
Chen et al. 2018	upregulated	RORA
Chen et al. 2018	upregulated	FGF21
Chen et al. 2018	upregulated	SPOCD1
Chen et al. 2018	upregulated	PANX2
Chen et al. 2018	downregulated	SMOC1
Chen et al. 2018	downregulated	H1-5
Chen et al. 2018	downregulated	SUMO1
Chen et al. 2018	downregulated	H2AC4
Chen et al. 2018	downregulated	H2AC12
Chen et al. 2018	downregulated	HDC
Chen et al. 2018	downregulated	ITPRIPL1
Chen et al. 2018	downregulated	GDF15
Chen et al. 2018	downregulated	C6orf15
Chen et al. 2018	downregulated	GCNT2
Chen et al. 2018	downregulated	TIGD1
Chen et al. 2018	downregulated	DMAC2L
Chen et al. 2018	downregulated	RAB4B-EGLN2
Chen et al. 2018	downregulated	RNU2
Chen et al. 2018	downregulated	SMG8
Chen et al. 2018	downregulated	SNORA5A
Chen et al. 2018	downregulated	MORC2-AS1
Chen et al. 2018	downregulated	SNORD12C
Chen et al. 2018	downregulated	CXCL12
Chen et al. 2023	upregulated	TNF
Chen et al. 2023	upregulated	SERTAD2
Chen et al. 2023	upregulated	LMOD1
Chen et al. 2023	upregulated	AEN
Chen et al. 2023	upregulated	GOLGA6L4
Chen et al. 2023	upregulated	TMEM121B
Chen et al. 2023	upregulated	COTL1
Chen et al. 2023	upregulated	ZNF227
Chen et al. 2023	upregulated	FAM185BP
Chen et al. 2023	upregulated	PLPP3
Chen et al. 2023	upregulated	SLC23A3
Chen et al. 2023	upregulated	ELL
Chen et al. 2023	upregulated	CBFB
Chen et al. 2023	upregulated	LAMA2
Chen et al. 2023	upregulated	EFNA3
Chen et al. 2023	upregulated	CGRRF1
Chen et al. 2023	upregulated	TAF3
Chen et al. 2023	upregulated	SAP130
Chen et al. 2023	upregulated	DDX20
Chen et al. 2023	upregulated	MRPS31P4
Chen et al. 2023	upregulated	CEP95
Chen et al. 2023	upregulated	HOXC-AS2
Chen et al. 2023	upregulated	EMC9
Chen et al. 2023	upregulated	ZNF90
Chen et al. 2023	upregulated	KCNK1
Chen et al. 2023	upregulated	ULBP3
Chen et al. 2023	upregulated	ODC1
Chen et al. 2023	upregulated	SFTA1P
Chen et al. 2023	upregulated	TMEM200B
Chen et al. 2023	upregulated	GNMT
Chen et al. 2023	upregulated	IL1R1
Chen et al. 2023	upregulated	PEAR1
Chen et al. 2023	upregulated	SLX1A-SULT1A3
Chen et al. 2023	upregulated	BEST1
Chen et al. 2023	upregulated	LGMN
Chen et al. 2023	upregulated	RO60
Chen et al. 2023	upregulated	HAUS2
Chen et al. 2023	upregulated	SYTL2
Chen et al. 2023	upregulated	RNF32-DT
Chen et al. 2023	upregulated	LEAP2
Chen et al. 2023	upregulated	MSANTD4
Chen et al. 2023	upregulated	MPP3
Chen et al. 2023	upregulated	IRS2
Chen et al. 2023	upregulated	SGTB
Chen et al. 2023	upregulated	KIFC3
Chen et al. 2023	upregulated	MINCR
Chen et al. 2023	upregulated	ZNF432
Chen et al. 2023	upregulated	CLDN15
Chen et al. 2023	upregulated	LIN52
Chen et al. 2023	upregulated	NEK11
Chen et al. 2023	upregulated	ATAD3B
Chen et al. 2023	upregulated	YTHDC1
Chen et al. 2023	upregulated	TMEM74
Chen et al. 2023	upregulated	SAV1
Chen et al. 2023	upregulated	TRIB1
Chen et al. 2023	upregulated	LINC00265
Chen et al. 2023	upregulated	LGALS8
Chen et al. 2023	upregulated	HLA-L
Chen et al. 2023	upregulated	PRRG1
Chen et al. 2023	upregulated	RNF31
Chen et al. 2023	upregulated	GEM
Chen et al. 2023	upregulated	SFR1
Chen et al. 2023	upregulated	CDK7
Chen et al. 2023	upregulated	ZNF501
Chen et al. 2023	upregulated	SENP1
Chen et al. 2023	upregulated	DTX3L
Chen et al. 2023	upregulated	PML
Chen et al. 2023	upregulated	DUSP14
Chen et al. 2023	upregulated	RAP1GAP2
Chen et al. 2023	upregulated	ONECUT2
Chen et al. 2023	upregulated	ALKBH1
Chen et al. 2023	upregulated	CHTF8
Chen et al. 2023	upregulated	RPRD1B
Chen et al. 2023	upregulated	SPRY4
Chen et al. 2023	upregulated	OGFR
Chen et al. 2023	upregulated	NLRP1
Chen et al. 2023	upregulated	RIMS2
Chen et al. 2023	upregulated	ZNF593
Chen et al. 2023	upregulated	MAPKAPK5-AS1
Chen et al. 2023	upregulated	FRS3
Chen et al. 2023	upregulated	RSBN1
Chen et al. 2023	upregulated	ABCC2
Chen et al. 2023	upregulated	SELENOK
Chen et al. 2023	upregulated	VCPIP1
Chen et al. 2023	upregulated	ZNF699
Chen et al. 2023	upregulated	TMEM217
Chen et al. 2023	upregulated	FAM87B
Chen et al. 2023	upregulated	CASP7
Chen et al. 2023	upregulated	F2RL2
Chen et al. 2023	upregulated	POLR1C
Chen et al. 2023	upregulated	FLCN
Chen et al. 2023	upregulated	MAP3K10
Chen et al. 2023	upregulated	NCR3LG1
Chen et al. 2023	upregulated	YOD1
Chen et al. 2023	upregulated	SERPINE1
Chen et al. 2023	upregulated	SGO1-AS1
Chen et al. 2023	upregulated	C5orf34
Chen et al. 2023	upregulated	ARHGEF2
Chen et al. 2023	upregulated	HIP1R
Chen et al. 2023	upregulated	IGFBP4
Chen et al. 2023	upregulated	DNAJB11
Chen et al. 2023	upregulated	TPI1P2
Chen et al. 2023	upregulated	TOB2P1
Chen et al. 2023	upregulated	SLU7
Chen et al. 2023	upregulated	RMND1
Chen et al. 2023	upregulated	MTHFD2
Chen et al. 2023	upregulated	TENT4B
Chen et al. 2023	upregulated	PXK
Chen et al. 2023	upregulated	ZNF136
Chen et al. 2023	upregulated	AKIRIN1
Chen et al. 2023	upregulated	EPAS1
Chen et al. 2023	upregulated	RRP8
Chen et al. 2023	upregulated	GNL2
Chen et al. 2023	upregulated	MEST
Chen et al. 2023	upregulated	ZNF665
Chen et al. 2023	upregulated	TDRKH-AS1
Chen et al. 2023	upregulated	LNX2
Chen et al. 2023	upregulated	PLEKHF2
Chen et al. 2023	upregulated	SPRY1
Chen et al. 2023	upregulated	ZBTB43
Chen et al. 2023	upregulated	AFG2B
Chen et al. 2023	upregulated	RAC2
Chen et al. 2023	upregulated	CWC25
Chen et al. 2023	upregulated	PIM3
Chen et al. 2023	upregulated	NOC3L
Chen et al. 2023	upregulated	INTS6
Chen et al. 2023	upregulated	PMS2CL
Chen et al. 2023	upregulated	ZNF35
Chen et al. 2023	upregulated	GRHL1
Chen et al. 2023	upregulated	LNCAROD
Chen et al. 2023	upregulated	RNFT1-DT
Chen et al. 2023	upregulated	CNST
Chen et al. 2023	upregulated	SLC43A1
Chen et al. 2023	upregulated	KDM6B
Chen et al. 2023	upregulated	ZNF134
Chen et al. 2023	upregulated	DLC1
Chen et al. 2023	upregulated	MBNL1-AS1
Chen et al. 2023	upregulated	CARD8-AS1
Chen et al. 2023	upregulated	PLEKHA3
Chen et al. 2023	upregulated	POLR2J4
Chen et al. 2023	upregulated	REC8
Chen et al. 2023	upregulated	ZEB2
Chen et al. 2023	upregulated	FPR1
Chen et al. 2023	upregulated	ELOVL4
Chen et al. 2023	upregulated	ZNF319
Chen et al. 2023	upregulated	SNAP25
Chen et al. 2023	upregulated	PLEKHA6
Chen et al. 2023	upregulated	IKZF2
Chen et al. 2023	upregulated	SLC7A5
Chen et al. 2023	upregulated	MTND1P23
Chen et al. 2023	upregulated	RRP9
Chen et al. 2023	upregulated	ZC3H12C
Chen et al. 2023	upregulated	CARS1
Chen et al. 2023	upregulated	ASPHD2
Chen et al. 2023	upregulated	SERTAD3
Chen et al. 2023	upregulated	MICU3
Chen et al. 2023	upregulated	LINC01409
Chen et al. 2023	upregulated	SEC63P1
Chen et al. 2023	upregulated	RPS26P6
Chen et al. 2023	upregulated	GET4
Chen et al. 2023	upregulated	EID3
Chen et al. 2023	upregulated	DPF1
Chen et al. 2023	upregulated	ABCC11
Chen et al. 2023	upregulated	RPL23AP7
Chen et al. 2023	upregulated	RNF141
Chen et al. 2023	upregulated	LRFN1
Chen et al. 2023	upregulated	FLVCR1
Chen et al. 2023	upregulated	YARS1
Chen et al. 2023	upregulated	SMIM27
Chen et al. 2023	upregulated	MAD2L1BP
Chen et al. 2023	upregulated	PLAGL1
Chen et al. 2023	upregulated	MRPL45P2
Chen et al. 2023	upregulated	LINC01411
Chen et al. 2023	upregulated	SLC25A34
Chen et al. 2023	upregulated	ZNF492
Chen et al. 2023	upregulated	LINC01881
Chen et al. 2023	upregulated	PDHX
Chen et al. 2023	upregulated	HSD17B4
Chen et al. 2023	upregulated	ZNF77
Chen et al. 2023	upregulated	QTRT2
Chen et al. 2023	upregulated	HNRNPCP1
Chen et al. 2023	upregulated	IFI16
Chen et al. 2023	upregulated	HK2
Chen et al. 2023	upregulated	PAN3-AS1
Chen et al. 2023	upregulated	SRGAP1
Chen et al. 2023	upregulated	PMS2P10
Chen et al. 2023	upregulated	EPHA2
Chen et al. 2023	upregulated	ESF1
Chen et al. 2023	upregulated	BCL6
Chen et al. 2023	upregulated	PDE4D
Chen et al. 2023	upregulated	CCNYL1
Chen et al. 2023	upregulated	PSME2
Chen et al. 2023	upregulated	KCTD5
Chen et al. 2023	upregulated	GKAP1
Chen et al. 2023	upregulated	TTLL11
Chen et al. 2023	upregulated	DOCK9-DT
Chen et al. 2023	upregulated	DNAJC6
Chen et al. 2023	upregulated	TNFSF10
Chen et al. 2023	upregulated	DYRK3
Chen et al. 2023	upregulated	STEAP1
Chen et al. 2023	upregulated	LINC00623
Chen et al. 2023	upregulated	PDLIM1
Chen et al. 2023	upregulated	LRRC49
Chen et al. 2023	upregulated	RRP7BP
Chen et al. 2023	upregulated	MAP3K9
Chen et al. 2023	upregulated	ZSWIM3
Chen et al. 2023	upregulated	ANKRD16
Chen et al. 2023	upregulated	GPATCH3
Chen et al. 2023	upregulated	ZKSCAN2-DT
Chen et al. 2023	upregulated	ZNF451
Chen et al. 2023	upregulated	MAN1B1-DT
Chen et al. 2023	upregulated	ALAS1
Chen et al. 2023	upregulated	CRY2
Chen et al. 2023	upregulated	NDRG1
Chen et al. 2023	upregulated	CNOT4
Chen et al. 2023	upregulated	RPL4P6
Chen et al. 2023	upregulated	WDR53
Chen et al. 2023	upregulated	NFKBIA
Chen et al. 2023	upregulated	LIMD1-AS1
Chen et al. 2023	upregulated	SNHG30
Chen et al. 2023	upregulated	PDZD2
Chen et al. 2023	upregulated	HES7
Chen et al. 2023	upregulated	ZBTB6
Chen et al. 2023	upregulated	TBC1D3D
Chen et al. 2023	upregulated	NEXN
Chen et al. 2023	upregulated	POC5
Chen et al. 2023	upregulated	ARHGAP30
Chen et al. 2023	upregulated	PMS2P2
Chen et al. 2023	upregulated	LARP1B
Chen et al. 2023	upregulated	NIM1K
Chen et al. 2023	upregulated	PIGA
Chen et al. 2023	upregulated	SHLD3
Chen et al. 2023	upregulated	CRHBP
Chen et al. 2023	upregulated	CATSPERG
Chen et al. 2023	upregulated	PROX1
Chen et al. 2023	upregulated	ARL10
Chen et al. 2023	upregulated	FGF9
Chen et al. 2023	upregulated	BRF2
Chen et al. 2023	upregulated	USP53
Chen et al. 2023	upregulated	TRIM11
Chen et al. 2023	upregulated	OSER1
Chen et al. 2023	upregulated	B3GNT2
Chen et al. 2023	upregulated	CLCA4-AS1
Chen et al. 2023	upregulated	FGFR4
Chen et al. 2023	upregulated	VAMP8
Chen et al. 2023	upregulated	SVIL-AS1
Chen et al. 2023	upregulated	LCDR
Chen et al. 2023	upregulated	ADAMTS6
Chen et al. 2023	upregulated	SAXO2
Chen et al. 2023	upregulated	PRMT9
Chen et al. 2023	upregulated	ALDOC
Chen et al. 2023	upregulated	ZBTB34
Chen et al. 2023	upregulated	CACNA2D2
Chen et al. 2023	upregulated	ARL14EPL
Chen et al. 2023	upregulated	LRRC37B
Chen et al. 2023	upregulated	LINS1
Chen et al. 2023	upregulated	PGBD5
Chen et al. 2023	upregulated	GEMIN8P4
Chen et al. 2023	upregulated	B3GALT5
Chen et al. 2023	upregulated	AFTPH
Chen et al. 2023	upregulated	DLG5-AS1
Chen et al. 2023	upregulated	ADGRE1
Chen et al. 2023	upregulated	ZNF184
Chen et al. 2023	upregulated	MCEE
Chen et al. 2023	upregulated	NRBF2
Chen et al. 2023	upregulated	USP36
Chen et al. 2023	upregulated	OSGIN2
Chen et al. 2023	upregulated	MT-RNR2
Chen et al. 2023	upregulated	TAF1D
Chen et al. 2023	upregulated	DDX31
Chen et al. 2023	upregulated	FAM218A
Chen et al. 2023	upregulated	SLIT1
Chen et al. 2023	upregulated	MAP1S
Chen et al. 2023	upregulated	SP140L
Chen et al. 2023	upregulated	SUGT1-DT
Chen et al. 2023	upregulated	TRIM69
Chen et al. 2023	upregulated	SLC6A8
Chen et al. 2023	upregulated	HID1
Chen et al. 2023	upregulated	ARPC5L
Chen et al. 2023	upregulated	GREB1
Chen et al. 2023	upregulated	TMEM62
Chen et al. 2023	upregulated	BRPF1
Chen et al. 2023	upregulated	SLC9A5
Chen et al. 2023	upregulated	RRN3
Chen et al. 2023	upregulated	SLC37A2
Chen et al. 2023	upregulated	TMEM225B
Chen et al. 2023	upregulated	NAA16
Chen et al. 2023	upregulated	RLIG1
Chen et al. 2023	upregulated	TMEM198
Chen et al. 2023	upregulated	TCAF2
Chen et al. 2023	upregulated	GPATCH2
Chen et al. 2023	upregulated	STRIP2
Chen et al. 2023	upregulated	PLK2
Chen et al. 2023	upregulated	CHIC2
Chen et al. 2023	upregulated	UBE2Q2P2
Chen et al. 2023	upregulated	DERL3
Chen et al. 2023	upregulated	SULF1
Chen et al. 2023	upregulated	SCARF1
Chen et al. 2023	upregulated	ZNF800
Chen et al. 2023	upregulated	PRRT3-AS1
Chen et al. 2023	upregulated	NVL
Chen et al. 2023	upregulated	PFDN2
Chen et al. 2023	upregulated	XRRA1
Chen et al. 2023	upregulated	KIF9-AS1
Chen et al. 2023	upregulated	COL22A1
Chen et al. 2023	upregulated	BCL2L11
Chen et al. 2023	upregulated	SLC25A28
Chen et al. 2023	upregulated	NCOA7
Chen et al. 2023	upregulated	PNO1
Chen et al. 2023	upregulated	GRPEL1
Chen et al. 2023	upregulated	LIPH
Chen et al. 2023	upregulated	THAP10
Chen et al. 2023	upregulated	ZNF567
Chen et al. 2023	upregulated	FOXL1
Chen et al. 2023	upregulated	FGFR1OP2
Chen et al. 2023	upregulated	NPR3
Chen et al. 2023	upregulated	NSMCE2
Chen et al. 2023	upregulated	CFAP20
Chen et al. 2023	upregulated	H3C6
Chen et al. 2023	upregulated	SH3RF2
Chen et al. 2023	upregulated	GASAL1
Chen et al. 2023	upregulated	RPL22L1
Chen et al. 2023	upregulated	PKD1P6
Chen et al. 2023	upregulated	KRT8P12
Chen et al. 2023	upregulated	BNIP3
Chen et al. 2023	upregulated	CSRNP2
Chen et al. 2023	upregulated	SPTBN5
Chen et al. 2023	upregulated	ANKAR
Chen et al. 2023	upregulated	PARD6B
Chen et al. 2023	upregulated	TIMM9
Chen et al. 2023	upregulated	YJU2B
Chen et al. 2023	upregulated	CD2BP2-DT
Chen et al. 2023	upregulated	APBA3
Chen et al. 2023	upregulated	FBXW10B
Chen et al. 2023	upregulated	SYNE3
Chen et al. 2023	upregulated	ATG4D
Chen et al. 2023	upregulated	LIF
Chen et al. 2023	upregulated	ZNF557
Chen et al. 2023	upregulated	GPRASP2
Chen et al. 2023	upregulated	TJP2
Chen et al. 2023	upregulated	TBX3
Chen et al. 2023	upregulated	ITPKC
Chen et al. 2023	upregulated	PMS2P6
Chen et al. 2023	upregulated	H2BC9
Chen et al. 2023	upregulated	BCAN
Chen et al. 2023	upregulated	USP6
Chen et al. 2023	upregulated	GSKIP
Chen et al. 2023	upregulated	SMG1P5
Chen et al. 2023	upregulated	SMG1P1
Chen et al. 2023	upregulated	TAS1R3
Chen et al. 2023	upregulated	STAM-DT
Chen et al. 2023	upregulated	TRIM38
Chen et al. 2023	upregulated	MYG1-AS1
Chen et al. 2023	upregulated	LINC00705
Chen et al. 2023	upregulated	TPPP
Chen et al. 2023	upregulated	COL2A1
Chen et al. 2023	upregulated	HMGA1
Chen et al. 2023	upregulated	SLC22A4
Chen et al. 2023	upregulated	CCN2
Chen et al. 2023	upregulated	ZNF669
Chen et al. 2023	upregulated	NR6A1
Chen et al. 2023	upregulated	LRRFIP2
Chen et al. 2023	upregulated	LINC01126
Chen et al. 2023	upregulated	CCNT2
Chen et al. 2023	upregulated	MCIDAS
Chen et al. 2023	upregulated	TSSC4
Chen et al. 2023	upregulated	FAM86B1
Chen et al. 2023	upregulated	CHRDL1
Chen et al. 2023	upregulated	TFAP2A-AS2
Chen et al. 2023	upregulated	ARRDC4
Chen et al. 2023	upregulated	HSPBAP1
Chen et al. 2023	upregulated	IL18BP
Chen et al. 2023	upregulated	ZNRD2-DT
Chen et al. 2023	upregulated	C21orf91
Chen et al. 2023	upregulated	ZNF850
Chen et al. 2023	upregulated	MED27
Chen et al. 2023	upregulated	GRPEL2
Chen et al. 2023	upregulated	NPIPA7
Chen et al. 2023	upregulated	GP1BA
Chen et al. 2023	upregulated	CGB7
Chen et al. 2023	upregulated	PHLDB3
Chen et al. 2023	upregulated	ZNF101
Chen et al. 2023	upregulated	SLFNL1
Chen et al. 2023	upregulated	SLC30A1
Chen et al. 2023	upregulated	CLK1
Chen et al. 2023	upregulated	RND3
Chen et al. 2023	upregulated	RAD9A
Chen et al. 2023	upregulated	PHF11
Chen et al. 2023	upregulated	ZSCAN20
Chen et al. 2023	upregulated	GTF2IP13
Chen et al. 2023	upregulated	INTS12
Chen et al. 2023	upregulated	CFAP45
Chen et al. 2023	upregulated	STAMBPL1
Chen et al. 2023	upregulated	ATG14
Chen et al. 2023	upregulated	LINC00240
Chen et al. 2023	upregulated	LCP1
Chen et al. 2023	upregulated	PPTC7
Chen et al. 2023	upregulated	FAM86B3P
Chen et al. 2023	upregulated	GATA6
Chen et al. 2023	upregulated	ZNF420
Chen et al. 2023	upregulated	LRRC37A3
Chen et al. 2023	upregulated	ZNF823
Chen et al. 2023	upregulated	FBXL6
Chen et al. 2023	upregulated	TESK2
Chen et al. 2023	upregulated	SBNO1-AS1
Chen et al. 2023	upregulated	SMPD4BP
Chen et al. 2023	upregulated	ASB3
Chen et al. 2023	upregulated	ACTG1P20
Chen et al. 2023	upregulated	SGK1
Chen et al. 2023	upregulated	TBC1D3E
Chen et al. 2023	upregulated	BAIAP2
Chen et al. 2023	upregulated	ASB7
Chen et al. 2023	upregulated	CLK4
Chen et al. 2023	upregulated	MMP19
Chen et al. 2023	upregulated	FLT3LG
Chen et al. 2023	upregulated	ZNF563
Chen et al. 2023	upregulated	BUD31
Chen et al. 2023	upregulated	SUSD1
Chen et al. 2023	upregulated	POLR1H
Chen et al. 2023	upregulated	GRIN2C
Chen et al. 2023	upregulated	MAPK14
Chen et al. 2023	upregulated	FAHD2CP
Chen et al. 2023	upregulated	FGD4
Chen et al. 2023	upregulated	ATF4
Chen et al. 2023	upregulated	ZNF26
Chen et al. 2023	upregulated	MT-TW
Chen et al. 2023	upregulated	STX1B
Chen et al. 2023	upregulated	CACTIN
Chen et al. 2023	upregulated	RGS9BP
Chen et al. 2023	upregulated	ASGR1
Chen et al. 2023	upregulated	ADAMTS9
Chen et al. 2023	upregulated	SAMD8
Chen et al. 2023	upregulated	ARID4A
Chen et al. 2023	upregulated	SH3BGRL2
Chen et al. 2023	upregulated	TOGARAM1
Chen et al. 2023	upregulated	CDRT4
Chen et al. 2023	upregulated	CFAP58
Chen et al. 2023	upregulated	BTN3A3
Chen et al. 2023	upregulated	CERS1
Chen et al. 2023	upregulated	TEX10
Chen et al. 2023	upregulated	CDKN1C
Chen et al. 2023	upregulated	LURAP1L-AS1
Chen et al. 2023	upregulated	PMS2P3
Chen et al. 2023	upregulated	CORIN
Chen et al. 2023	upregulated	SULT1A4
Chen et al. 2023	upregulated	DENND2C
Chen et al. 2023	upregulated	GNG4
Chen et al. 2023	upregulated	ZNF200
Chen et al. 2023	upregulated	SNORD104
Chen et al. 2023	upregulated	JAM2
Chen et al. 2023	upregulated	CCNL1
Chen et al. 2023	upregulated	BMP6
Chen et al. 2023	upregulated	NFKB1
Chen et al. 2023	upregulated	IRX5
Chen et al. 2023	upregulated	SEC24A
Chen et al. 2023	upregulated	LINC01535
Chen et al. 2023	upregulated	UCKL1-AS1
Chen et al. 2023	upregulated	ETV5
Chen et al. 2023	upregulated	SOX3
Chen et al. 2023	upregulated	TRMT6
Chen et al. 2023	upregulated	FAM216A
Chen et al. 2023	upregulated	HSPA14
Chen et al. 2023	upregulated	PRLR
Chen et al. 2023	upregulated	INKA1
Chen et al. 2023	upregulated	GMPR
Chen et al. 2023	upregulated	SEMA3F
Chen et al. 2023	upregulated	MB21D2
Chen et al. 2023	upregulated	SPDYE21
Chen et al. 2023	upregulated	TNS1
Chen et al. 2023	upregulated	EPS8L2
Chen et al. 2023	upregulated	MAGEA2B
Chen et al. 2023	upregulated	ZCCHC7
Chen et al. 2023	upregulated	ERFE
Chen et al. 2023	upregulated	MLKL
Chen et al. 2023	upregulated	TLK2
Chen et al. 2023	upregulated	BBS12
Chen et al. 2023	upregulated	PCSK1
Chen et al. 2023	upregulated	TRMT44
Chen et al. 2023	upregulated	NKAIN1
Chen et al. 2023	upregulated	SERPINB9P1
Chen et al. 2023	upregulated	BCL10
Chen et al. 2023	upregulated	CFL1P1
Chen et al. 2023	upregulated	SGK3
Chen et al. 2023	upregulated	LNCSRLR
Chen et al. 2023	upregulated	POLR2A
Chen et al. 2023	upregulated	CCDC148
Chen et al. 2023	upregulated	SUPV3L1
Chen et al. 2023	upregulated	ATP6V1G2
Chen et al. 2023	upregulated	RNF19B
Chen et al. 2023	upregulated	SNHG7
Chen et al. 2023	upregulated	NUFIP1
Chen et al. 2023	upregulated	LINC01686
Chen et al. 2023	upregulated	HEY2
Chen et al. 2023	upregulated	ZNF7
Chen et al. 2023	upregulated	DOK3
Chen et al. 2023	upregulated	LYPD5
Chen et al. 2023	upregulated	BBC3
Chen et al. 2023	upregulated	LINC02777
Chen et al. 2023	upregulated	GBX2
Chen et al. 2023	upregulated	FNDC11
Chen et al. 2023	upregulated	DUSP10
Chen et al. 2023	upregulated	PRKCQ-AS1
Chen et al. 2023	upregulated	PPM1D
Chen et al. 2023	upregulated	ERICH2
Chen et al. 2023	upregulated	HCG25
Chen et al. 2023	upregulated	SCML1
Chen et al. 2023	upregulated	ZNF473
Chen et al. 2023	upregulated	NR2F1-AS1
Chen et al. 2023	upregulated	IFITM2
Chen et al. 2023	upregulated	NPIPB14P
Chen et al. 2023	upregulated	SCNM1
Chen et al. 2023	upregulated	SH3TC1
Chen et al. 2023	upregulated	NPAS2
Chen et al. 2023	upregulated	PCK2
Chen et al. 2023	upregulated	ZNF485
Chen et al. 2023	upregulated	RGS5
Chen et al. 2023	upregulated	ZNF211
Chen et al. 2023	upregulated	NOP56
Chen et al. 2023	upregulated	C6orf89
Chen et al. 2023	upregulated	CRY1
Chen et al. 2023	upregulated	PPARGC1B
Chen et al. 2023	upregulated	UAP1
Chen et al. 2023	upregulated	PRKG1-AS1
Chen et al. 2023	upregulated	TMED2-DT
Chen et al. 2023	upregulated	HSP90B2P
Chen et al. 2023	upregulated	RAB30
Chen et al. 2023	upregulated	RPL23AP24
Chen et al. 2023	upregulated	ESAM
Chen et al. 2023	upregulated	MAOA
Chen et al. 2023	upregulated	SLC67A1-AS
Chen et al. 2023	upregulated	ZNF670
Chen et al. 2023	upregulated	ZNF805
Chen et al. 2023	upregulated	CYLD
Chen et al. 2023	upregulated	CXCL16
Chen et al. 2023	upregulated	MYLK4
Chen et al. 2023	upregulated	C1orf52
Chen et al. 2023	upregulated	H2AC8
Chen et al. 2023	upregulated	BRSK1
Chen et al. 2023	upregulated	CCDC157
Chen et al. 2023	upregulated	WDR74
Chen et al. 2023	upregulated	PPM1E
Chen et al. 2023	upregulated	FAM107B
Chen et al. 2023	upregulated	TIMM44
Chen et al. 2023	upregulated	KLHL28
Chen et al. 2023	upregulated	ATP1A3
Chen et al. 2023	upregulated	PRDM6
Chen et al. 2023	upregulated	HOXC-AS3
Chen et al. 2023	upregulated	APOL2
Chen et al. 2023	upregulated	SNHG21
Chen et al. 2023	upregulated	LMO2
Chen et al. 2023	upregulated	FKBP14-AS1
Chen et al. 2023	upregulated	ZNF671
Chen et al. 2023	upregulated	CDK20
Chen et al. 2023	upregulated	RASSF8
Chen et al. 2023	upregulated	CLCN2
Chen et al. 2023	upregulated	RAPGEF3
Chen et al. 2023	upregulated	RHD
Chen et al. 2023	upregulated	PINX1
Chen et al. 2023	upregulated	RNF113A
Chen et al. 2023	upregulated	FGF2
Chen et al. 2023	upregulated	IGSF11
Chen et al. 2023	upregulated	FAAH
Chen et al. 2023	upregulated	MANCR
Chen et al. 2023	upregulated	PTP4A2P1
Chen et al. 2023	upregulated	ZNF224
Chen et al. 2023	upregulated	SYCE2
Chen et al. 2023	upregulated	ZNF382
Chen et al. 2023	upregulated	CSAG1
Chen et al. 2023	upregulated	ZUP1
Chen et al. 2023	upregulated	CCDC86
Chen et al. 2023	upregulated	ZNF777
Chen et al. 2023	upregulated	AK4
Chen et al. 2023	upregulated	DGKG
Chen et al. 2023	upregulated	C9orf163
Chen et al. 2023	upregulated	C3orf38
Chen et al. 2023	upregulated	SLC26A7
Chen et al. 2023	upregulated	PLD6
Chen et al. 2023	upregulated	CROCCP2
Chen et al. 2023	upregulated	NR1H4
Chen et al. 2023	upregulated	ZNF610
Chen et al. 2023	upregulated	RABGEF1
Chen et al. 2023	upregulated	CES3
Chen et al. 2023	upregulated	ID2-AS1
Chen et al. 2023	upregulated	USP15
Chen et al. 2023	upregulated	LINC00663
Chen et al. 2023	upregulated	CLP1
Chen et al. 2023	upregulated	UNC80
Chen et al. 2023	upregulated	BLZF1
Chen et al. 2023	upregulated	FOXO6
Chen et al. 2023	upregulated	PPP1R13B
Chen et al. 2023	upregulated	VWA5B2
Chen et al. 2023	upregulated	KDM4D
Chen et al. 2023	upregulated	MYH7B
Chen et al. 2023	upregulated	LINC-PINT
Chen et al. 2023	upregulated	ABCA11P
Chen et al. 2023	upregulated	ZNG1C
Chen et al. 2023	upregulated	MEF2C-AS2
Chen et al. 2023	upregulated	CHKA
Chen et al. 2023	upregulated	MSRB3
Chen et al. 2023	upregulated	CYP2J2
Chen et al. 2023	upregulated	LGI3
Chen et al. 2023	upregulated	DFFBP1
Chen et al. 2023	upregulated	RNU6-8
Chen et al. 2023	upregulated	HLX
Chen et al. 2023	upregulated	CFH
Chen et al. 2023	upregulated	TPRN
Chen et al. 2023	upregulated	ACVR2B-AS1
Chen et al. 2023	upregulated	DND1
Chen et al. 2023	upregulated	LIX1L-AS1
Chen et al. 2023	upregulated	BEX2
Chen et al. 2023	upregulated	KATNA1
Chen et al. 2023	upregulated	TRPV2
Chen et al. 2023	upregulated	ZNF205
Chen et al. 2023	upregulated	PLEKHO2
Chen et al. 2023	upregulated	CACNB1
Chen et al. 2023	upregulated	KRT8P46
Chen et al. 2023	upregulated	GAS5
Chen et al. 2023	upregulated	SPMIP4
Chen et al. 2023	upregulated	SLC7A6OS
Chen et al. 2023	upregulated	DNAH17
Chen et al. 2023	upregulated	AJAP1
Chen et al. 2023	upregulated	MTTP
Chen et al. 2023	upregulated	C8G
Chen et al. 2023	upregulated	VPS37A
Chen et al. 2023	upregulated	RAB8B
Chen et al. 2023	upregulated	TCAF2P1
Chen et al. 2023	upregulated	PCDH1
Chen et al. 2023	upregulated	C12orf60
Chen et al. 2023	upregulated	TRIM36
Chen et al. 2023	upregulated	TPM1-AS
Chen et al. 2023	upregulated	NBPF25P
Chen et al. 2023	upregulated	ZNF79
Chen et al. 2023	upregulated	MAPRE2
Chen et al. 2023	upregulated	CCIN
Chen et al. 2023	upregulated	CFAP70
Chen et al. 2023	upregulated	MAPK6-DT
Chen et al. 2023	upregulated	INTS4P1
Chen et al. 2023	upregulated	UVRAG
Chen et al. 2023	upregulated	SHISA2
Chen et al. 2023	upregulated	MED8-AS1
Chen et al. 2023	upregulated	TWNK
Chen et al. 2023	upregulated	UGDH
Chen et al. 2023	upregulated	TOB1-AS1
Chen et al. 2023	upregulated	ZIK1
Chen et al. 2023	upregulated	CCDC144BP
Chen et al. 2023	upregulated	RIPK2
Chen et al. 2023	upregulated	ACSBG1
Chen et al. 2023	upregulated	CAMKK1
Chen et al. 2023	upregulated	AVPI1
Chen et al. 2023	upregulated	LRRC39
Chen et al. 2023	upregulated	H2BC6
Chen et al. 2023	upregulated	NFKBID
Chen et al. 2023	upregulated	NKX6-1
Chen et al. 2023	upregulated	MAP1LC3B2
Chen et al. 2023	upregulated	COLQ
Chen et al. 2023	upregulated	ZNF654
Chen et al. 2023	upregulated	TACC1
Chen et al. 2023	upregulated	ZNF236-DT
Chen et al. 2023	upregulated	RRAS2
Chen et al. 2023	upregulated	APTR
Chen et al. 2023	upregulated	YRDC
Chen et al. 2023	upregulated	APLF
Chen et al. 2023	upregulated	CENPV
Chen et al. 2023	upregulated	MEIG1
Chen et al. 2023	upregulated	KCNIP4
Chen et al. 2023	upregulated	LINC02202
Chen et al. 2023	upregulated	FAM133B
Chen et al. 2023	upregulated	ARK2N
Chen et al. 2023	upregulated	SLC16A9
Chen et al. 2023	upregulated	DNAI1
Chen et al. 2023	upregulated	HSD17B8
Chen et al. 2023	upregulated	ZNF20
Chen et al. 2023	upregulated	JAZF1
Chen et al. 2023	upregulated	KRT80
Chen et al. 2023	upregulated	MEIOC
Chen et al. 2023	upregulated	NAMPT
Chen et al. 2023	upregulated	PDZK1P1
Chen et al. 2023	upregulated	TGDS
Chen et al. 2023	upregulated	ATF5
Chen et al. 2023	upregulated	YIPF6
Chen et al. 2023	upregulated	BRD2
Chen et al. 2023	upregulated	PDE2A
Chen et al. 2023	upregulated	GRM1
Chen et al. 2023	upregulated	LINC02321
Chen et al. 2023	upregulated	CEBPB-AS1
Chen et al. 2023	upregulated	RASD2
Chen et al. 2023	upregulated	ELOVL7
Chen et al. 2023	upregulated	ARID3B
Chen et al. 2023	upregulated	FCHO1
Chen et al. 2023	upregulated	RAG1
Chen et al. 2023	upregulated	PCAT1
Chen et al. 2023	upregulated	LINC02878
Chen et al. 2023	upregulated	KIN
Chen et al. 2023	upregulated	TRIM22
Chen et al. 2023	upregulated	RFX4
Chen et al. 2023	upregulated	LAP3
Chen et al. 2023	upregulated	INCA1
Chen et al. 2023	upregulated	PLEKHF1
Chen et al. 2023	upregulated	TPH1
Chen et al. 2023	upregulated	CLDN4
Chen et al. 2023	upregulated	CA12
Chen et al. 2023	upregulated	MST1R
Chen et al. 2023	upregulated	H4C15
Chen et al. 2023	upregulated	UBE2E1-AS1
Chen et al. 2023	upregulated	CPEB1
Chen et al. 2023	upregulated	ZCCHC2
Chen et al. 2023	upregulated	C2CD2L
Chen et al. 2023	upregulated	ZRSR2
Chen et al. 2023	upregulated	EGR3
Chen et al. 2023	upregulated	BATF3
Chen et al. 2023	upregulated	LINC01948
Chen et al. 2023	upregulated	ASB12
Chen et al. 2023	upregulated	CCDC73
Chen et al. 2023	upregulated	SNHG9
Chen et al. 2023	upregulated	SH3GL2
Chen et al. 2023	upregulated	HOXA13
Chen et al. 2023	upregulated	KLF5
Chen et al. 2023	upregulated	CDPF1
Chen et al. 2023	upregulated	HIF1A-AS1
Chen et al. 2023	upregulated	PARGP1
Chen et al. 2023	upregulated	DENND5B-AS1
Chen et al. 2023	upregulated	NFE2L1-DT
Chen et al. 2023	upregulated	DOHH
Chen et al. 2023	upregulated	HOXC13
Chen et al. 2023	upregulated	FAM200A
Chen et al. 2023	upregulated	ZNF550
Chen et al. 2023	upregulated	SNHG1
Chen et al. 2023	upregulated	SH3RF3-AS1
Chen et al. 2023	upregulated	TMEM232
Chen et al. 2023	upregulated	USP2-AS1
Chen et al. 2023	upregulated	GREM2
Chen et al. 2023	upregulated	TAF1A
Chen et al. 2023	upregulated	POLR1F
Chen et al. 2023	upregulated	BAIAP3
Chen et al. 2023	upregulated	IQCB1
Chen et al. 2023	upregulated	AEBP1
Chen et al. 2023	upregulated	ST14
Chen et al. 2023	upregulated	KCNJ2
Chen et al. 2023	upregulated	HSFX1
Chen et al. 2023	upregulated	SH3BGR
Chen et al. 2023	upregulated	HTR1D
Chen et al. 2023	upregulated	NT5C3A
Chen et al. 2023	upregulated	RAB39A
Chen et al. 2023	upregulated	MYOSLID
Chen et al. 2023	upregulated	LTBP2
Chen et al. 2023	upregulated	ZKSCAN4
Chen et al. 2023	upregulated	WDR47
Chen et al. 2023	upregulated	CRTC2
Chen et al. 2023	upregulated	ABALON
Chen et al. 2023	upregulated	SMN2
Chen et al. 2023	upregulated	STARD5
Chen et al. 2023	upregulated	LHB
Chen et al. 2023	upregulated	PSMD12P1
Chen et al. 2023	upregulated	VASH2
Chen et al. 2023	upregulated	PSMC1P1
Chen et al. 2023	upregulated	ZNF394
Chen et al. 2023	upregulated	PNCK
Chen et al. 2023	upregulated	NANS
Chen et al. 2023	upregulated	PLK3
Chen et al. 2023	upregulated	NKAPD1
Chen et al. 2023	upregulated	ZNF684
Chen et al. 2023	upregulated	CCDC30
Chen et al. 2023	upregulated	SLC26A4
Chen et al. 2023	upregulated	YAF2
Chen et al. 2023	upregulated	CCDC51
Chen et al. 2023	upregulated	RAB20
Chen et al. 2023	upregulated	NETO2
Chen et al. 2023	upregulated	ID4
Chen et al. 2023	upregulated	NAMPTP1
Chen et al. 2023	upregulated	DPYSL2
Chen et al. 2023	upregulated	SLC2A13
Chen et al. 2023	upregulated	AKAP3
Chen et al. 2023	upregulated	TNK1
Chen et al. 2023	upregulated	SPTB
Chen et al. 2023	upregulated	IGF2
Chen et al. 2023	upregulated	SBDSP1
Chen et al. 2023	upregulated	TBR1
Chen et al. 2023	upregulated	RORA
Chen et al. 2023	upregulated	COA6-AS1
Chen et al. 2023	upregulated	ZNF155
Chen et al. 2023	upregulated	ZBTB2
Chen et al. 2023	upregulated	LTF
Chen et al. 2023	upregulated	FKBP5
Chen et al. 2023	upregulated	PARP8
Chen et al. 2023	upregulated	GTF2IRD1P1
Chen et al. 2023	upregulated	ZNF304
Chen et al. 2023	upregulated	CDADC1
Chen et al. 2023	upregulated	RTCA-AS1
Chen et al. 2023	upregulated	GRAMD1B
Chen et al. 2023	upregulated	UQCC6
Chen et al. 2023	upregulated	CLDN1
Chen et al. 2023	upregulated	MOK
Chen et al. 2023	upregulated	CCDC121
Chen et al. 2023	upregulated	SCARNA12
Chen et al. 2023	upregulated	OCLN
Chen et al. 2023	upregulated	ONECUT1
Chen et al. 2023	upregulated	ABTB2
Chen et al. 2023	upregulated	SNORA64
Chen et al. 2023	upregulated	SPOCK2
Chen et al. 2023	upregulated	RFX8
Chen et al. 2023	upregulated	CCDC181
Chen et al. 2023	upregulated	DRAIC
Chen et al. 2023	upregulated	HES4
Chen et al. 2023	upregulated	TMEM30A-DT
Chen et al. 2023	upregulated	MYH11
Chen et al. 2023	upregulated	SLC35G6
Chen et al. 2023	upregulated	KLC3
Chen et al. 2023	upregulated	KDM7A
Chen et al. 2023	upregulated	NT5C3AP1
Chen et al. 2023	upregulated	GNL3LP1
Chen et al. 2023	upregulated	SPTY2D1
Chen et al. 2023	upregulated	CABP7
Chen et al. 2023	upregulated	ZNF547
Chen et al. 2023	upregulated	CAMSAP3
Chen et al. 2023	upregulated	HELQ
Chen et al. 2023	upregulated	ZNF793
Chen et al. 2023	upregulated	VEPH1
Chen et al. 2023	upregulated	ZSCAN12
Chen et al. 2023	upregulated	RPL7P50
Chen et al. 2023	upregulated	RAB3IL1
Chen et al. 2023	upregulated	SP100
Chen et al. 2023	upregulated	PEX12
Chen et al. 2023	upregulated	SMG1P2
Chen et al. 2023	upregulated	ZNF441
Chen et al. 2023	upregulated	ARID5A
Chen et al. 2023	upregulated	TMPOP2
Chen et al. 2023	upregulated	SH2B3
Chen et al. 2023	upregulated	TYW5
Chen et al. 2023	upregulated	FOXN2
Chen et al. 2023	upregulated	ZNF256
Chen et al. 2023	upregulated	RNF139-DT
Chen et al. 2023	upregulated	SLC16A10
Chen et al. 2023	upregulated	CPEB1-AS1
Chen et al. 2023	upregulated	LRRC73
Chen et al. 2023	upregulated	SLC3A2
Chen et al. 2023	upregulated	PPP1R18
Chen et al. 2023	upregulated	CYP27B1
Chen et al. 2023	upregulated	RBM48
Chen et al. 2023	upregulated	HYCC2
Chen et al. 2023	upregulated	OTULINL
Chen et al. 2023	upregulated	HEXA-AS1
Chen et al. 2023	upregulated	ERO1B
Chen et al. 2023	upregulated	LRRC46
Chen et al. 2023	upregulated	ZNF223
Chen et al. 2023	upregulated	BOLA3
Chen et al. 2023	upregulated	LYAR
Chen et al. 2023	upregulated	PPARGC1A
Chen et al. 2023	upregulated	SLC10A5
Chen et al. 2023	upregulated	DNAJC2
Chen et al. 2023	upregulated	ELFN2
Chen et al. 2023	upregulated	KCNQ5
Chen et al. 2023	upregulated	SMIM29
Chen et al. 2023	upregulated	SCO2
Chen et al. 2023	upregulated	CHAC1
Chen et al. 2023	upregulated	RANBP3L
Chen et al. 2023	upregulated	MT-TK
Chen et al. 2023	upregulated	PNPT1
Chen et al. 2023	upregulated	RHBDD3
Chen et al. 2023	upregulated	H2BC4
Chen et al. 2023	upregulated	MYOM2
Chen et al. 2023	upregulated	DIO2
Chen et al. 2023	upregulated	PIWIL4
Chen et al. 2023	upregulated	ZNF416
Chen et al. 2023	upregulated	EFNA1
Chen et al. 2023	upregulated	TCAP
Chen et al. 2023	upregulated	SPATA1
Chen et al. 2023	upregulated	HOXB2
Chen et al. 2023	upregulated	EXOSC10-AS1
Chen et al. 2023	upregulated	NUP62CL
Chen et al. 2023	upregulated	PRRG2
Chen et al. 2023	upregulated	CASZ1
Chen et al. 2023	upregulated	KLF10
Chen et al. 2023	upregulated	POLR3C
Chen et al. 2023	upregulated	UBN2
Chen et al. 2023	upregulated	IPMK
Chen et al. 2023	upregulated	RGPD2
Chen et al. 2023	upregulated	LNP1
Chen et al. 2023	upregulated	RAMP2-AS1
Chen et al. 2023	upregulated	FBXO28
Chen et al. 2023	upregulated	SCUBE2
Chen et al. 2023	upregulated	SNAPC4
Chen et al. 2023	upregulated	LINC01711
Chen et al. 2023	upregulated	ZP3
Chen et al. 2023	upregulated	TOP3BP1
Chen et al. 2023	upregulated	ZC3H12A
Chen et al. 2023	upregulated	RAP1GAP
Chen et al. 2023	upregulated	OSR2
Chen et al. 2023	upregulated	TMEFF2
Chen et al. 2023	upregulated	BMS1P4
Chen et al. 2023	upregulated	ZDHHC11B
Chen et al. 2023	upregulated	IL7
Chen et al. 2023	upregulated	KCNH5
Chen et al. 2023	upregulated	C7orf57
Chen et al. 2023	upregulated	ATP6V0E2-AS1
Chen et al. 2023	upregulated	SORCS2
Chen et al. 2023	upregulated	EGLN3
Chen et al. 2023	upregulated	CHRNA10
Chen et al. 2023	upregulated	TMED6
Chen et al. 2023	upregulated	SOHLH2
Chen et al. 2023	upregulated	KLF2
Chen et al. 2023	upregulated	SCG2
Chen et al. 2023	upregulated	SNHG11
Chen et al. 2023	upregulated	CMAHP
Chen et al. 2023	upregulated	MT-TQ
Chen et al. 2023	upregulated	RGPD4
Chen et al. 2023	upregulated	COL17A1
Chen et al. 2023	upregulated	NRBF2P3
Chen et al. 2023	upregulated	CFAP184
Chen et al. 2023	upregulated	MYBL1
Chen et al. 2023	upregulated	NXF1
Chen et al. 2023	upregulated	TYMP
Chen et al. 2023	upregulated	PDRG1
Chen et al. 2023	upregulated	SMG7-AS1
Chen et al. 2023	upregulated	SHC4
Chen et al. 2023	upregulated	TDRD7
Chen et al. 2023	upregulated	METTL14-DT
Chen et al. 2023	upregulated	LHX6
Chen et al. 2023	upregulated	FAM86HP
Chen et al. 2023	upregulated	NOG
Chen et al. 2023	upregulated	ECT2L
Chen et al. 2023	upregulated	SOCS1
Chen et al. 2023	upregulated	UFSP1
Chen et al. 2023	upregulated	HOXA-AS3
Chen et al. 2023	upregulated	LINC00115
Chen et al. 2023	upregulated	TIFA
Chen et al. 2023	upregulated	H2BC21
Chen et al. 2023	upregulated	TRIM52
Chen et al. 2023	upregulated	FAM83G
Chen et al. 2023	upregulated	DDO
Chen et al. 2023	upregulated	FHL2
Chen et al. 2023	upregulated	RGMB
Chen et al. 2023	upregulated	CDK5R1
Chen et al. 2023	upregulated	TRIM14
Chen et al. 2023	upregulated	PRKCQ
Chen et al. 2023	upregulated	SPATA2
Chen et al. 2023	upregulated	SLC35G2
Chen et al. 2023	upregulated	EAF1
Chen et al. 2023	upregulated	SDE2
Chen et al. 2023	upregulated	NMI
Chen et al. 2023	upregulated	ADRB1
Chen et al. 2023	upregulated	SYDE2
Chen et al. 2023	upregulated	CYP2B7P
Chen et al. 2023	upregulated	ZBTB48
Chen et al. 2023	upregulated	ZNF747
Chen et al. 2023	upregulated	RNF111
Chen et al. 2023	upregulated	MAP2K3
Chen et al. 2023	upregulated	C4orf54
Chen et al. 2023	upregulated	ZNF23
Chen et al. 2023	upregulated	TICAM1
Chen et al. 2023	upregulated	ATP2A1
Chen et al. 2023	upregulated	TTLL6
Chen et al. 2023	upregulated	SPDEF
Chen et al. 2023	upregulated	PRTG
Chen et al. 2023	upregulated	FHAD1
Chen et al. 2023	upregulated	SLC25A25
Chen et al. 2023	upregulated	BMAL1
Chen et al. 2023	upregulated	PMS2P7
Chen et al. 2023	upregulated	CD82
Chen et al. 2023	upregulated	PAMR1
Chen et al. 2023	upregulated	SPX
Chen et al. 2023	upregulated	TBX2
Chen et al. 2023	upregulated	RIOK2
Chen et al. 2023	upregulated	RPL23AP5
Chen et al. 2023	upregulated	SRFBP1
Chen et al. 2023	upregulated	BTC
Chen et al. 2023	upregulated	SLCO4A1
Chen et al. 2023	upregulated	ZNF44
Chen et al. 2023	upregulated	SYT7
Chen et al. 2023	upregulated	RAI2
Chen et al. 2023	upregulated	ADAM11
Chen et al. 2023	upregulated	GOLGA6L3P
Chen et al. 2023	upregulated	OAZ3
Chen et al. 2023	upregulated	ZNF620
Chen et al. 2023	upregulated	ODC1-DT
Chen et al. 2023	upregulated	SPEF1
Chen et al. 2023	upregulated	LINC01111
Chen et al. 2023	upregulated	HLA-A
Chen et al. 2023	upregulated	MRPL20-DT
Chen et al. 2023	upregulated	EHBP1L1
Chen et al. 2023	upregulated	SNORA57
Chen et al. 2023	upregulated	SERTAD1
Chen et al. 2023	upregulated	OSER1-DT
Chen et al. 2023	upregulated	WHAMM
Chen et al. 2023	upregulated	SPDYE17
Chen et al. 2023	upregulated	ABTB3
Chen et al. 2023	upregulated	CCDC174
Chen et al. 2023	upregulated	WDR86
Chen et al. 2023	upregulated	FRS2
Chen et al. 2023	upregulated	H2AZ1-DT
Chen et al. 2023	upregulated	MLXP1
Chen et al. 2023	upregulated	PARP10
Chen et al. 2023	upregulated	IRAIN
Chen et al. 2023	upregulated	SEC11C
Chen et al. 2023	upregulated	ZNF440
Chen et al. 2023	upregulated	DYSF
Chen et al. 2023	upregulated	H4C14
Chen et al. 2023	upregulated	HIPK1-AS1
Chen et al. 2023	upregulated	MT-TL1
Chen et al. 2023	upregulated	KLHL11
Chen et al. 2023	upregulated	MT-TF
Chen et al. 2023	upregulated	EMC1-AS1
Chen et al. 2023	upregulated	THSD1
Chen et al. 2023	upregulated	EFNA2
Chen et al. 2023	upregulated	SSUH2
Chen et al. 2023	upregulated	LINC00571
Chen et al. 2023	upregulated	GLI1
Chen et al. 2023	upregulated	DMD
Chen et al. 2023	upregulated	RP9
Chen et al. 2023	upregulated	CYCSP10
Chen et al. 2023	upregulated	CSF2RA
Chen et al. 2023	upregulated	ARHGEF28
Chen et al. 2023	upregulated	DQX1
Chen et al. 2023	upregulated	IL18R1
Chen et al. 2023	upregulated	PER2
Chen et al. 2023	upregulated	KMO
Chen et al. 2023	upregulated	SNX16
Chen et al. 2023	upregulated	ZNF267
Chen et al. 2023	upregulated	CIDECP1
Chen et al. 2023	upregulated	NEXN-AS1
Chen et al. 2023	upregulated	KCNH1
Chen et al. 2023	upregulated	HFE
Chen et al. 2023	upregulated	PDGFA-DT
Chen et al. 2023	upregulated	ZMYM5
Chen et al. 2023	upregulated	PRH1
Chen et al. 2023	upregulated	PSMB8
Chen et al. 2023	upregulated	TRIB3
Chen et al. 2023	upregulated	GPAA1P1
Chen et al. 2023	upregulated	F10
Chen et al. 2023	upregulated	ZNF14
Chen et al. 2023	upregulated	FAM21EP
Chen et al. 2023	upregulated	SENP3-EIF4A1
Chen et al. 2023	upregulated	MED26
Chen et al. 2023	upregulated	LINC01140
Chen et al. 2023	upregulated	HOXC13-AS
Chen et al. 2023	upregulated	PARP12
Chen et al. 2023	upregulated	VPS33B-DT
Chen et al. 2023	upregulated	TUBE1
Chen et al. 2023	upregulated	PHLDB2
Chen et al. 2023	upregulated	PPIL4
Chen et al. 2023	upregulated	ESRP2
Chen et al. 2023	upregulated	LRIT3
Chen et al. 2023	upregulated	LGALSL
Chen et al. 2023	upregulated	ZNF252P-AS1
Chen et al. 2023	upregulated	ISL2
Chen et al. 2023	upregulated	MEF2B
Chen et al. 2023	upregulated	SAXO4
Chen et al. 2023	upregulated	RRN3P1
Chen et al. 2023	upregulated	PTENP1
Chen et al. 2023	upregulated	CTH
Chen et al. 2023	upregulated	RCOR2
Chen et al. 2023	upregulated	PCDHGA5
Chen et al. 2023	upregulated	SYNPO2
Chen et al. 2023	upregulated	JMJD6
Chen et al. 2023	upregulated	FAM86B2
Chen et al. 2023	upregulated	BDNF
Chen et al. 2023	upregulated	PCOTH
Chen et al. 2023	upregulated	MT-RNR1
Chen et al. 2023	upregulated	DIRAS3
Chen et al. 2023	upregulated	DUSP6
Chen et al. 2023	upregulated	SP140
Chen et al. 2023	upregulated	PLAUR
Chen et al. 2023	upregulated	LINC02902
Chen et al. 2023	upregulated	CCNP
Chen et al. 2023	upregulated	CAPN10-DT
Chen et al. 2023	upregulated	CBX4
Chen et al. 2023	upregulated	AKR7A2P1
Chen et al. 2023	upregulated	AURKAP1
Chen et al. 2023	upregulated	TNFAIP8
Chen et al. 2023	upregulated	SLC30A3
Chen et al. 2023	upregulated	LY6S-AS1
Chen et al. 2023	upregulated	TXNL4B
Chen et al. 2023	upregulated	SOST
Chen et al. 2023	upregulated	UBQLNL
Chen et al. 2023	upregulated	NEDD4L
Chen et al. 2023	upregulated	HLA-E
Chen et al. 2023	upregulated	ZNF10
Chen et al. 2023	upregulated	CREB5
Chen et al. 2023	upregulated	GATA3
Chen et al. 2023	upregulated	MAB21L1
Chen et al. 2023	upregulated	ANKRD24
Chen et al. 2023	upregulated	ADAMTSL3
Chen et al. 2023	upregulated	RASGRF1
Chen et al. 2023	upregulated	EFCAB12
Chen et al. 2023	upregulated	GSTO2
Chen et al. 2023	upregulated	TLL2
Chen et al. 2023	upregulated	KCNT2
Chen et al. 2023	upregulated	NGF
Chen et al. 2023	upregulated	MPP7
Chen et al. 2023	upregulated	RBM38-AS1
Chen et al. 2023	upregulated	VGLL2
Chen et al. 2023	upregulated	TNFSF15
Chen et al. 2023	upregulated	RNU1-3
Chen et al. 2023	upregulated	LVRN
Chen et al. 2023	upregulated	RN7SL3
Chen et al. 2023	upregulated	LRP4-AS1
Chen et al. 2023	upregulated	CBARP
Chen et al. 2023	upregulated	DUSP1
Chen et al. 2023	upregulated	AKAP17A
Chen et al. 2023	upregulated	KCNQ1OT1
Chen et al. 2023	upregulated	COL5A3
Chen et al. 2023	upregulated	ZNF460
Chen et al. 2023	upregulated	ZNF622
Chen et al. 2023	upregulated	UBA7
Chen et al. 2023	upregulated	TTC21A
Chen et al. 2023	upregulated	KLHL32
Chen et al. 2023	upregulated	ADPRM
Chen et al. 2023	upregulated	INSYN1
Chen et al. 2023	upregulated	CD68
Chen et al. 2023	upregulated	KLRG1
Chen et al. 2023	upregulated	LINC02076
Chen et al. 2023	upregulated	MT-TM
Chen et al. 2023	upregulated	FNDC8
Chen et al. 2023	upregulated	TRIM26
Chen et al. 2023	upregulated	SNX32
Chen et al. 2023	upregulated	AVIL
Chen et al. 2023	upregulated	MAEL
Chen et al. 2023	upregulated	MAFK
Chen et al. 2023	upregulated	ZNFX1
Chen et al. 2023	upregulated	PDK4
Chen et al. 2023	upregulated	MAGEA2B
Chen et al. 2023	upregulated	TIGD3
Chen et al. 2023	upregulated	ZNF702P
Chen et al. 2023	upregulated	MINDY2
Chen et al. 2023	upregulated	C2orf66
Chen et al. 2023	upregulated	ZIC5
Chen et al. 2023	upregulated	KIAA0040
Chen et al. 2023	upregulated	ULBP2
Chen et al. 2023	upregulated	LRRC2
Chen et al. 2023	upregulated	FAM89A
Chen et al. 2023	upregulated	NEK10
Chen et al. 2023	upregulated	OR1F1
Chen et al. 2023	upregulated	ADAMTSL4-AS1
Chen et al. 2023	upregulated	PHF21B
Chen et al. 2023	upregulated	CHN2
Chen et al. 2023	upregulated	PCAT19
Chen et al. 2023	upregulated	STAT1
Chen et al. 2023	upregulated	COL13A1
Chen et al. 2023	upregulated	ACOXL-AS1
Chen et al. 2023	upregulated	CATSPER1
Chen et al. 2023	upregulated	ITGB1-DT
Chen et al. 2023	upregulated	CD34
Chen et al. 2023	upregulated	ATP6V1C2
Chen et al. 2023	upregulated	H3C8
Chen et al. 2023	upregulated	CCDC62
Chen et al. 2023	upregulated	GPR3
Chen et al. 2023	upregulated	TENM1
Chen et al. 2023	upregulated	WFIKKN1
Chen et al. 2023	upregulated	C3AR1
Chen et al. 2023	upregulated	PLCL1
Chen et al. 2023	upregulated	PPM1K
Chen et al. 2023	upregulated	MED12L
Chen et al. 2023	upregulated	LINC01176
Chen et al. 2023	upregulated	CCT6B
Chen et al. 2023	upregulated	MTRNR2L12
Chen et al. 2023	upregulated	DNAI4
Chen et al. 2023	upregulated	RIPOR3
Chen et al. 2023	upregulated	MSANTD3-TMEFF1
Chen et al. 2023	upregulated	TMC6
Chen et al. 2023	upregulated	RNF152
Chen et al. 2023	upregulated	BNIPL
Chen et al. 2023	upregulated	CFAP298-TCP10L
Chen et al. 2023	upregulated	UXT-AS1
Chen et al. 2023	upregulated	IFITM3
Chen et al. 2023	upregulated	LRRN2
Chen et al. 2023	upregulated	PTGES2-AS1
Chen et al. 2023	upregulated	CD160
Chen et al. 2023	upregulated	PTPRH
Chen et al. 2023	upregulated	CARINH
Chen et al. 2023	upregulated	PPFIBP2
Chen et al. 2023	upregulated	ZBTB49
Chen et al. 2023	upregulated	FAM27C
Chen et al. 2023	upregulated	LPXN
Chen et al. 2023	upregulated	SNORD99
Chen et al. 2023	upregulated	CEL
Chen et al. 2023	upregulated	H2BP2
Chen et al. 2023	upregulated	TGM4
Chen et al. 2023	upregulated	MT-TV
Chen et al. 2023	upregulated	S1PR1
Chen et al. 2023	upregulated	ARHGAP26
Chen et al. 2023	upregulated	ATP2C2-AS1
Chen et al. 2023	upregulated	NSMCE1-DT
Chen et al. 2023	upregulated	LIN37
Chen et al. 2023	upregulated	RAB38
Chen et al. 2023	upregulated	HCG27
Chen et al. 2023	upregulated	B2M
Chen et al. 2023	upregulated	ZBTB10
Chen et al. 2023	upregulated	SPMIP1
Chen et al. 2023	upregulated	RAB3D
Chen et al. 2023	upregulated	CREG2
Chen et al. 2023	upregulated	EPB41L4A-AS1
Chen et al. 2023	upregulated	FAM117A
Chen et al. 2023	upregulated	CHRM4
Chen et al. 2023	upregulated	LBX2-AS1
Chen et al. 2023	upregulated	CD99P1
Chen et al. 2023	upregulated	PAQR5
Chen et al. 2023	upregulated	TFAP2E
Chen et al. 2023	upregulated	PRDM8
Chen et al. 2023	upregulated	GBP3
Chen et al. 2023	upregulated	SCAND3
Chen et al. 2023	upregulated	MEG9
Chen et al. 2023	upregulated	PLGLB1
Chen et al. 2023	upregulated	ACTA2
Chen et al. 2023	upregulated	PVT1
Chen et al. 2023	upregulated	MIR6807
Chen et al. 2023	upregulated	DEF6
Chen et al. 2023	upregulated	KIF17
Chen et al. 2023	upregulated	SMG1P4
Chen et al. 2023	upregulated	CPEB2
Chen et al. 2023	upregulated	TRIM21
Chen et al. 2023	upregulated	KCNN3
Chen et al. 2023	upregulated	NFIL3
Chen et al. 2023	upregulated	NOTCH2NLA
Chen et al. 2023	upregulated	TUFT1
Chen et al. 2023	upregulated	COL6A3
Chen et al. 2023	upregulated	EGR2
Chen et al. 2023	upregulated	ETV3
Chen et al. 2023	upregulated	AHR
Chen et al. 2023	upregulated	VMO1
Chen et al. 2023	upregulated	KRBOX5
Chen et al. 2023	upregulated	IL32
Chen et al. 2023	upregulated	RFTN2
Chen et al. 2023	upregulated	TBCE
Chen et al. 2023	upregulated	BTN2A3P
Chen et al. 2023	upregulated	EVX2
Chen et al. 2023	upregulated	LHFPL1
Chen et al. 2023	upregulated	CRACDL
Chen et al. 2023	upregulated	TRIM59
Chen et al. 2023	upregulated	AP3B2
Chen et al. 2023	upregulated	IL6
Chen et al. 2023	upregulated	PMAIP1
Chen et al. 2023	upregulated	NFKB2
Chen et al. 2023	upregulated	PLEKHA4
Chen et al. 2023	upregulated	LRP5L
Chen et al. 2023	upregulated	C20orf144
Chen et al. 2023	upregulated	DNAJC9-AS1
Chen et al. 2023	upregulated	HOXB8
Chen et al. 2023	upregulated	PTGS1
Chen et al. 2023	upregulated	ZNF709
Chen et al. 2023	upregulated	CA9
Chen et al. 2023	upregulated	CMYA5
Chen et al. 2023	upregulated	MALINC1
Chen et al. 2023	upregulated	DNAJC25
Chen et al. 2023	upregulated	NFKBIB
Chen et al. 2023	upregulated	ACTR3C
Chen et al. 2023	upregulated	PSG5
Chen et al. 2023	upregulated	ACSM3
Chen et al. 2023	upregulated	EFCAB6
Chen et al. 2023	upregulated	MRPS31P5
Chen et al. 2023	upregulated	CA2
Chen et al. 2023	upregulated	RIPK4
Chen et al. 2023	upregulated	HMX3
Chen et al. 2023	upregulated	BMP4
Chen et al. 2023	upregulated	TSPYL2
Chen et al. 2023	upregulated	ANKRD31
Chen et al. 2023	upregulated	FREY1
Chen et al. 2023	upregulated	ZNF551
Chen et al. 2023	upregulated	AGAP10P
Chen et al. 2023	upregulated	TAF1L
Chen et al. 2023	upregulated	NECTIN4
Chen et al. 2023	upregulated	LINC00629
Chen et al. 2023	upregulated	PLIN1
Chen et al. 2023	upregulated	SOD2
Chen et al. 2023	upregulated	ATP6V1B1-AS1
Chen et al. 2023	upregulated	PPP4R1L
Chen et al. 2023	upregulated	LINC02454
Chen et al. 2023	upregulated	SIX4
Chen et al. 2023	upregulated	GPRC5C
Chen et al. 2023	upregulated	CD177
Chen et al. 2023	upregulated	FAM222A
Chen et al. 2023	upregulated	CIART
Chen et al. 2023	upregulated	WARS1
Chen et al. 2023	upregulated	RNU1-1
Chen et al. 2023	upregulated	KRT86
Chen et al. 2023	upregulated	BDKRB2
Chen et al. 2023	upregulated	NCALD
Chen et al. 2023	upregulated	THBS4
Chen et al. 2023	upregulated	PGAP3
Chen et al. 2023	upregulated	SHFL
Chen et al. 2023	upregulated	MADCAM1
Chen et al. 2023	upregulated	GLCCI1
Chen et al. 2023	upregulated	CFP
Chen et al. 2023	upregulated	DNAJB9
Chen et al. 2023	upregulated	TTYH2
Chen et al. 2023	upregulated	ODAD4
Chen et al. 2023	upregulated	SPOCD1
Chen et al. 2023	upregulated	NKX3-1
Chen et al. 2023	upregulated	ASS1P2
Chen et al. 2023	upregulated	DNAH9
Chen et al. 2023	upregulated	STX1A
Chen et al. 2023	upregulated	ANXA8
Chen et al. 2023	upregulated	TBX15
Chen et al. 2023	upregulated	SERPINF2
Chen et al. 2023	upregulated	ZNF296
Chen et al. 2023	upregulated	FLVCR2
Chen et al. 2023	upregulated	LINC02447
Chen et al. 2023	upregulated	PTGES
Chen et al. 2023	upregulated	COL15A1
Chen et al. 2023	upregulated	TINCR
Chen et al. 2023	upregulated	EVI2B
Chen et al. 2023	upregulated	H2BC19P
Chen et al. 2023	upregulated	ZMYND10
Chen et al. 2023	upregulated	ERN1
Chen et al. 2023	upregulated	ATP10A
Chen et al. 2023	upregulated	TIPARP
Chen et al. 2023	upregulated	MICAL2
Chen et al. 2023	upregulated	KCNQ4
Chen et al. 2023	upregulated	CCDC194
Chen et al. 2023	upregulated	XBP1
Chen et al. 2023	upregulated	CFAP251
Chen et al. 2023	upregulated	UCP3
Chen et al. 2023	upregulated	BAIAP2L1
Chen et al. 2023	upregulated	SCARNA13
Chen et al. 2023	upregulated	PLSCR1
Chen et al. 2023	upregulated	RBM26-AS1
Chen et al. 2023	upregulated	FGF5
Chen et al. 2023	upregulated	RPL23AP88
Chen et al. 2023	upregulated	CITED2
Chen et al. 2023	upregulated	IFIT5
Chen et al. 2023	upregulated	FER
Chen et al. 2023	upregulated	PPY
Chen et al. 2023	upregulated	PDC-AS1
Chen et al. 2023	upregulated	PELI1
Chen et al. 2023	upregulated	SMG1P3
Chen et al. 2023	upregulated	VEGFD
Chen et al. 2023	upregulated	GRPR
Chen et al. 2023	upregulated	IQCN
Chen et al. 2023	upregulated	CUX2
Chen et al. 2023	upregulated	ACSL5
Chen et al. 2023	upregulated	MEG8
Chen et al. 2023	upregulated	CLIC2
Chen et al. 2023	upregulated	SSBP3-AS1
Chen et al. 2023	upregulated	IL15
Chen et al. 2023	upregulated	SUGT1P1
Chen et al. 2023	upregulated	RASL11A
Chen et al. 2023	upregulated	SLC5A2
Chen et al. 2023	upregulated	TSLP
Chen et al. 2023	upregulated	GRIK1-AS1
Chen et al. 2023	upregulated	CFAP53
Chen et al. 2023	upregulated	TSGA10
Chen et al. 2023	upregulated	CREBRF
Chen et al. 2023	upregulated	FASN
Chen et al. 2023	upregulated	CRISPLD2
Chen et al. 2023	upregulated	ZNF350-AS1
Chen et al. 2023	upregulated	TMEM151B
Chen et al. 2023	upregulated	SPACA6-AS1
Chen et al. 2023	upregulated	VEGFC
Chen et al. 2023	upregulated	FCRLA
Chen et al. 2023	upregulated	EAF2
Chen et al. 2023	upregulated	SLC12A1
Chen et al. 2023	upregulated	CCDC15-DT
Chen et al. 2023	upregulated	NFKBIE
Chen et al. 2023	upregulated	FCGR1BP
Chen et al. 2023	upregulated	ZNF625
Chen et al. 2023	upregulated	IL23A
Chen et al. 2023	upregulated	HNRNPA1P54
Chen et al. 2023	upregulated	ZNF222
Chen et al. 2023	upregulated	ACRBP
Chen et al. 2023	upregulated	IQUB
Chen et al. 2023	upregulated	FOXD3
Chen et al. 2023	upregulated	NR4A2
Chen et al. 2023	upregulated	AMDHD1
Chen et al. 2023	upregulated	TLR3
Chen et al. 2023	upregulated	ARHGAP27
Chen et al. 2023	upregulated	MPZ
Chen et al. 2023	upregulated	CACTIN-AS1
Chen et al. 2023	upregulated	LRTM3
Chen et al. 2023	upregulated	HSCB
Chen et al. 2023	upregulated	DBIL5P
Chen et al. 2023	upregulated	ZNF57
Chen et al. 2023	upregulated	ZSCAN12P1
Chen et al. 2023	upregulated	PMP22
Chen et al. 2023	upregulated	PGAM1P7
Chen et al. 2023	upregulated	QRFP
Chen et al. 2023	upregulated	PRKAR1B-AS1
Chen et al. 2023	upregulated	MTARC1
Chen et al. 2023	upregulated	RPLP1P6
Chen et al. 2023	upregulated	AURKC
Chen et al. 2023	upregulated	LINC00370
Chen et al. 2023	upregulated	CABCOCO1
Chen et al. 2023	upregulated	ZFAND2A
Chen et al. 2023	upregulated	PWWP3B
Chen et al. 2023	upregulated	TECTA
Chen et al. 2023	upregulated	ITPRIP
Chen et al. 2023	upregulated	TGFBR3
Chen et al. 2023	upregulated	SP6
Chen et al. 2023	upregulated	EDN1
Chen et al. 2023	upregulated	CMTM1
Chen et al. 2023	upregulated	EOMES
Chen et al. 2023	upregulated	ZC3HAV1
Chen et al. 2023	upregulated	RAET1G
Chen et al. 2023	upregulated	RFX7
Chen et al. 2023	upregulated	ZNF778
Chen et al. 2023	upregulated	SAMHD1
Chen et al. 2023	upregulated	GAPDHP33
Chen et al. 2023	upregulated	PARTICL
Chen et al. 2023	upregulated	CMTM2
Chen et al. 2023	upregulated	ZNF408
Chen et al. 2023	upregulated	LINC02154
Chen et al. 2023	upregulated	H2AC18
Chen et al. 2023	upregulated	SLC7A8
Chen et al. 2023	upregulated	H3C2
Chen et al. 2023	upregulated	PLA2G12AP1
Chen et al. 2023	upregulated	ZDHHC11
Chen et al. 2023	upregulated	ZNF597
Chen et al. 2023	upregulated	OMG
Chen et al. 2023	upregulated	ZDHHC20P1
Chen et al. 2023	upregulated	IGSF9
Chen et al. 2023	upregulated	CARMIL2
Chen et al. 2023	upregulated	HSPA1B
Chen et al. 2023	upregulated	SPATA17
Chen et al. 2023	upregulated	TEKT3
Chen et al. 2023	upregulated	ZNF433
Chen et al. 2023	upregulated	MT-TI
Chen et al. 2023	upregulated	LINC02009
Chen et al. 2023	upregulated	SAMD9L
Chen et al. 2023	upregulated	MYLIP
Chen et al. 2023	upregulated	SLCO4A1-AS1
Chen et al. 2023	upregulated	CATSPERE
Chen et al. 2023	upregulated	BAIAP2L2
Chen et al. 2023	upregulated	KCNG1
Chen et al. 2023	upregulated	VWCE
Chen et al. 2023	upregulated	OSER1
Chen et al. 2023	upregulated	RN7SKP80
Chen et al. 2023	upregulated	PTK6
Chen et al. 2023	upregulated	CSAG3
Chen et al. 2023	upregulated	ZFAS1
Chen et al. 2023	upregulated	EGR1
Chen et al. 2023	upregulated	CCR10
Chen et al. 2023	upregulated	NR4A1
Chen et al. 2023	upregulated	KLHL29
Chen et al. 2023	upregulated	BACH2
[truncated: 5,598 more rows]
