# Supplementary material for: Transcriptomic Profile of Glioblastoma Cells Infected with Zika Virus: A Systematic Review and Pathway Analysis
Source: Viruses. 2026 Feb 15;18(2):249. doi: 10.3390/v18020249 (PMC12945271; doi:10.3390/v18020249)
Supplement: Supplementary file 1 [file viruses-18-00249-s001.zip › Table S2.xlsx]

## Sheet: Plan1
Title	Search engine	Reasons for exclusion	Reference
Zika Virus Targets Glioblastoma Stem Cells through a SOX2-Integrin α(v)β(5) Axis	Pubmed	Non-DE	Zhu, Z.; Mesci, P.; Bernatchez, J. A.; Gimple, R. C.; Wang, X.; Schafer, S. T.; Wettersten, H. I.; Beck, S.; Clark, A. E.; Wu, Q.; et al. Zika Virus Targets Glioblastoma Stem Cells through a SOX2-Integrin αvβ5 Axis. Cell Stem Cell 2020, 26 (2), 187-204.e10. https://doi.org/10.1016/j.stem.2019.11.016.
Genetically modified ZIKA virus as a microRNA-sensitive oncolytic virus against central nervous system tumors	Pubmed	Non-DE	Novaes, G. M.; Lima, C.; Longo, C.; Machado, P. H.; Silva, T. P.; De Oliveira Olberg, G. G.; Módolo, D. G.; Pereira, M. C. L.; Santos, T. G.; Zatz, M.; et al. Genetically modified ZIKA virus as a microRNA-sensitive oncolytic virus against central nervous system tumors. Molecular Therapy 2024, 32 (2), 440–456. https://doi.org/10.1016/j.ymthe.2024.01.006.
Gospel of malignant Glioma: Oncolytic virus therapy	Pubmed	Review	Li, J.; Meng, Q.; Zhou, X.; Zhao, H.; Wang, K.; Niu, H.; Wang, Y. Gospel of malignant Glioma: Oncolytic virus therapy. Gene 2022, 818, 146217. https://doi.org/10.1016/j.gene.2022.146217.
Interfer(on)ing with Zika virus	Pubmed	Commentary	Alvarado, A. G.; Kornblum, H. I. Interfer(on)ing with Zika virus. Neuron 2022, 110 (23), 3853–3854. https://doi.org/10.1016/j.neuron.2022.10.027.
Zika Virus: A New Therapeutic Candidate for Glioblastoma Treatment	Pubmed	Review	Francipane, M. G.; Douradinha, B.; Chinnici, C. M.; Russelli, G.; Conaldi, P. G.; Iannolo, G. Zika virus: a new therapeutic candidate for glioblastoma treatment. International Journal of Molecular Sciences 2021, 22 (20), 10996. https://doi.org/10.3390/ijms222010996.
Repurposing of Zika virus live-attenuated vaccine (ZIKV-LAV) strains as oncolytic viruses targeting human glioblastoma multiforme cells	Pubmed	Non-DE	Victorio, C. B. L.; Novera, W.; Ganasarajah, A.; Ong, J.; Thomas, M.; Wu, J.; Toh, H. S. Y.; Sun, A. X.; Ooi, E. E.; Chacko, A.-M. Repurposing of Zika virus live-attenuated vaccine (ZIKV-LAV) strains as oncolytic viruses targeting human glioblastoma multiforme cells. Journal of Translational Medicine 2024, 22 (1), 126. https://doi.org/10.1186/s12967-024-04930-4.
Atranorin inhibits Zika virus infection in human glioblastoma cell line SNB-19 via targeting Zika virus envelope protein	Pubmed	Non-DE	Huang, G.-G.; Wang, H.-Y.; Wang, X.-H.; Yang, T.; Zhang, X.-M.; Feng, C.-L.; Zhao, W.-M.; Tang, W. Atranorin inhibits Zika virus infection in human glioblastoma cell line SNB-19 via targeting Zika virus envelope protein. Phytomedicine 2024, 125, 155343. https://doi.org/10.1016/j.phymed.2024.155343.
Zika virus cleaves GSDMD to disseminate prognosticable and controllable oncolysis in a human glioblastoma cell model	Pubmed	Non-DE	Kao, Y.-T.; Wang, H.-I.; Shie, C.-T.; Lin, C.-F.; Lai, M. M. C.; Yu, C.-Y. Zika virus cleaves GSDMD to disseminate prognosticable and controllable oncolysis in a human glioblastoma cell model. Molecular Therapy — Oncolytics 2023, 28, 104–117. https://doi.org/10.1016/j.omto.2022.12.008.
Differential Susceptibility of Ex Vivo Primary Glioblastoma Tumors to Oncolytic Effect of Modified Zika Virus	Pubmed	Non-DE	Garcia, G.; Chakravarty, N.; Paiola, S.; Urena, E.; Gyani, P.; Tse, C.; French, S. W.; Danielpour, M.; Breunig, J. J.; Nathanson, D. A.; et al. Differential susceptibility of ex vivo primary glioblastoma tumors to oncolytic effect of modified Zika virus. Cells 2023, 12 (19), 2384. https://doi.org/10.3390/cells12192384.
Two Sides of The Same Coin: Normal and Tumoral Stem Cells, The Relevance of In Vitro Models and Therapeutic Approaches: The Experience with Zika Virus in Nervous System Development and Glioblastoma Treatment	Pubmed	Review	Tinnirello, R.; Chinnici, C. M.; Miceli, V.; Busà, R.; Bulati, M.; Gallo, A.; Zito, G.; Conaldi, P. G.; Iannolo, G. Two Sides of The Same Coin: Normal and Tumoral Stem Cells, The Relevance of In Vitro Models and Therapeutic Approaches: The Experience with Zika Virus in Nervous System Development and Glioblastoma Treatment. International Journal of Molecular Sciences 2023, 24 (17), 13550. https://…
Antioxidant and antiviral activity of fullerol against Zika virus	Pubmed	Non-DE	Pereira, S. H.; Almeida, L. T.; Ferraz, A. C.; De Souza Ladeira, M.; Ladeira, L. O.; De Brito Magalhães, C. L.; De Mello Silva, B. Antioxidant and antiviral activity of fullerol against Zika virus. Acta Tropica 2021, 224, 106135. https://doi.org/10.1016/j.actatropica.2021.106135.
Hemin protects against Zika virus infection by disrupting virus-endosome fusion	Pubmed	Non-DE	Xu, M.-M.; Wu, B.; Huang, G.-G.; Feng, C.-L.; Wang, X.-H.; Wang, H.-Y.; Wu, Y.-W.; Tang, W. Hemin protects against Zika virus infection by disrupting virus-endosome fusion. Antiviral Research 2022, 203, 105347. https://doi.org/10.1016/j.antiviral.2022.105347.
Zika virus NS5 protein inhibits cell growth and invasion of glioma	Pubmed	Non-DE	Li, H.; Hu, Y.; Huang, J.; Feng, Y.; Zhang, Z.; Zhong, K.; Chen, Y.; Wang, Z.; Huang, C.; Yang, H.; et al. Zika virus NS5 protein inhibits cell growth and invasion of glioma. Biochemical and Biophysical Research Communications 2019, 516 (2), 515–520. https://doi.org/10.1016/j.bbrc.2019.06.064.
CDK4/6 Inhibition Enhances Oncolytic Virus Efficacy by Potentiating Tumor-Selective Cell Killing and T-cell Activation in Refractory Glioblastoma	Pubmed	Restricted	Xiao, J.; Liang, J.; Fan, J.; Hou, P.; Li, X.; Zhang, H.; Li, K.; Bu, L.; Li, P.; He, M.; Zhong, Y.; et al. CDK4/6 inhibition enhances oncolytic virus efficacy by potentiating Tumor-Selective cell killing and T-cell activation in refractory glioblastoma. Cancer Research 2022, 82 (18), 3359–3374. https://doi.org/10.1158/0008-5472.can-21-3656.
Influence of Zika virus on the cytotoxicity, cell adhesion, apoptosis and inflammatory markers of glioblastoma cells	Pubmed	Non-DE	Marinowic, D.; Zanirati, G.; Azevedo, P.; Zanatta, Â.; Plentz, I.; Alcará, A.; Morrone, F.; Scheffel, T.; Cappellari, A.; Roehe, P.; et al. Influence of Zika virus on the cytotoxicity, cell adhesion, apoptosis and inflammatory markers of glioblastoma cells. Oncology Letters 2024, 27 (4), 176. https://doi.org/10.3892/ol.2024.14309.
Characterization of Zika Virus Endocytic Pathways in Human Glioblastoma Cells	Pubmed	Non-DE	Li, M.; Zhang, D.; Li, C.; Zheng, Z.; Fu, M.; Ni, F.; Liu, Y.; Du, T.; Wang, H.; Griffin, G. E.; et al. Characterization of Zika virus endocytic pathways in human glioblastoma cells. Frontiers in Microbiology 2020, 11, 242. https://doi.org/10.3389/fmicb.2020.00242.
Zika virus oncolytic activity requires CD8+ T cells and is boosted by immune checkpoint blockade	Pubmed	Non-DE	Nair, S.; Mazzoccoli, L.; Jash, A.; Govero, J.; Bais, S. S.; Hu, T.; Fontes-Garfias, C. R.; Shan, C.; Okada, H.; Shresta, S.; et al. Zika virus oncolytic activity requires CD8+ T cells and is boosted by immune checkpoint blockade. JCI Insight 2020, 6 (1). https://doi.org/10.1172/jci.insight.144619.
Photobiomodulation therapy reduces viral load and cell death in ZIKV-infected glioblastoma cell line	Pubmed	Non-DE	Zupin, L.; Caracciolo, I.; Tricarico, P. M.; Ottaviani, G.; D’Agaro, P.; Crovella, S. Photobiomodulation therapy reduces viral load and cell death in ZIKV-infected glioblastoma cell line. Lasers in Medical Science 2018, 33 (9), 2011–2013. https://doi.org/10.1007/s10103-018-2568-8.
Schlafen 11 Restricts Flavivirus Replication	Pubmed	Non-DE	Valdez, F.; Salvador, J.; Palermo, P. M.; Mohl, J. E.; Hanley, K. A.; Watts, D.; Llano, M. Schlafen 11 restricts Flavivirus replication. Journal of Virology 2019, 93 (15). https://doi.org/10.1128/jvi.00104-19.
HLA-A, HSPA5, IGFBP5 and PSMA2 Are Restriction Factors for Zika Virus Growth in Astrocytic Cells	Pubmed	Non-DE	Sher, A. A.; Lao, Y. T.; Coombs, K. M. HLA-A, HSPA5, IGFBP5 and PSMA2 are restriction factors for Zika virus growth in astrocytic cells. Viruses 2022, 15 (1), 97. https://doi.org/10.3390/v15010097.
Novel Antiviral Efficacy of Hedyotis diffusa and Artemisia capillaris Extracts against Dengue Virus, Japanese Encephalitis Virus, and Zika Virus Infection and Immunoregulatory Cytokine Signatures	Pubmed	Non-DE	Mao, Z. Q.; Minakawa, N.; Moi, M. L. Novel Antiviral Efficacy of Hedyotis diffusa and Artemisia capillaris Extracts against Dengue Virus, Japanese Encephalitis Virus, and Zika Virus Infection and Immunoregulatory Cytokine Signatures. Plants 2022, 11 (19), 2589. https://doi.org/10.3390/plants11192589.
Differential Replication and Oncolytic Effects of Zika Virus in Aggressive CNS Tumor Cells: Insights from Organoid and Tumoroid Models	Pubmed	Non-DE	Ferreira, R. S.; Jandrey, E. H. F.; Granha, I.; Endo, A. K.; Ferreira, R. O.; Araujo, B. H. S.; Zatz, M.; Okamoto, O. K. Differential Replication and Oncolytic Effects of Zika Virus in Aggressive CNS Tumor Cells: Insights from Organoid and Tumoroid Models. Viruses 2024, 16 (11), 1764. https://doi.org/10.3390/v16111764.
Identification of Ascomycin against Zika virus infection through screening of natural product library	Pubmed	Non-DE	Zhou, L.; Zhou, J.; Chen, T.; Chi, X.; Liu, X.; Pan, S.; Chen, W.; Wu, T.; Lin, T.; Zhang, X.; et al. Identification of Ascomycin against Zika virus infection through screening of natural product library. Antiviral Research 2021, 196, 105210. https://doi.org/10.1016/j.antiviral.2021.105210.
Zika Virus-Induced Neuronal Apoptosis via Increased Mitochondrial Fragmentation	Pubmed	Non-DE	Yang, S.; Gorshkov, K.; Lee, E. M.; Xu, M.; Cheng, Y.-S.; Sun, N.; Soheilian, F.; De Val, N.; Ming, G.; Song, H.; et al. Zika Virus-Induced Neuronal apoptosis via increased mitochondrial fragmentation. Frontiers in Microbiology 2020, 11, 598203. https://doi.org/10.3389/fmicb.2020.598203.
Isolation of Cells from Glioblastoma Multiforme Grade 4 Tumors for Infection with Zika Virus prME and ME Pseudotyped HIV-1	Pubmed	Non-DE	Pöhlking, C.; Beier, S.; Formanski, J. P.; Friese, M.; Schreiber, M.; Schwalbe, B. Isolation of Cells from Glioblastoma Multiforme Grade 4 Tumors for Infection with Zika Virus prME and ME Pseudotyped HIV-1. International Journal of Molecular Sciences 2023, 24 (5), 4467. https://doi.org/10.3390/ijms24054467.
Chemical proteomics tracks virus entry and uncovers NCAM1 as Zika virus receptor	Pubmed	Non-DE	Srivastava, M.; Zhang, Y.; Chen, J.; Sirohi, D.; Miller, A.; Zhang, Y.; Chen, Z.; Lu, H.; Xu, J.; Kuhn, R. J.; et al. Chemical proteomics tracks virus entry and uncovers NCAM1 as Zika virus receptor. Nature Communications 2020, 11 (1), 3896. https://doi.org/10.1038/s41467-020-17638-y.
Transduction Efficiency of Zika Virus E Protein Pseudotyped HIV-1gfp and Its Oncolytic Activity Tested in Primary Glioblastoma Cell Cultures	Pubmed	Non-DE	Formanski, J. P.; Ngo, H. D.; Grunwald, V.; Pöhlking, C.; Jonas, J. S.; Wohlers, D.; Schwalbe, B.; Schreiber, M. Transduction efficiency of Zika virus E protein pseudotyped HIV-1GFP and its oncolytic activity tested in primary glioblastoma cell cultures. Cancers 2024, 16 (4), 814. https://doi.org/10.3390/cancers16040814.
The Rescue and Characterization of Recombinant, Microcephaly-Associated Zika Viruses as Single-Round Infectious Particles	Pubmed	Non-DE	Lu, C.-Y.; Lin, C.-S.; Lin, C.-S.; Lai, H.-C.; Yu, Y.-W.; Liao, C.-Y.; Su, W.-C.; Ko, B.-H.; Chang, Y.-S.; Huang, S.-H.; et al. The rescue and characterization of recombinant, Microcephaly-Associated Zika viruses as Single-Round infectious particles. Viruses 2019, 11 (11), 1005. https://doi.org/10.3390/v11111005.
Polymeric Prodrugs Targeting Polyamine Metabolism Inhibit Zika Virus Replication	Pubmed	Non-DE	Routhu, N. K.; Xie, Y.; Dunworth, M.; Casero, R. A.; Oupicky, D.; Byrareddy, S. N. Polymeric prodrugs targeting polyamine metabolism inhibit zika virus replication. Molecular Pharmaceutics 2018, 15 (9), 4284–4295. https://doi.org/10.1021/acs.molpharmaceut.8b00068.
The Propagation and Quantification of Two Emerging Oncolytic Viruses: Vesicular Stomatitis (VSV) and Zika (ZIKV)	Pubmed	Non-DE	Means, R. E.; Roy, S. G.; Katz, S. G. The propagation and quantification of two emerging oncolytic viruses: vesicular stomatitis (VSV) and zika (ZIKV). Methods in molecular biology 2019; Vol. 2097, pp 253–263. https://doi.org/10.1007/978-1-0716-0203-4_16.
Zika Virus with Increased CpG Dinucleotide Frequencies Shows Oncolytic Activity in Glioblastoma Stem Cells	Pubmed	Non-DE	Trus, I.; Berube, N.; Jiang, P.; Rak, J.; Gerdts, V.; Karniychuk, U. Zika Virus with Increased CpG Dinucleotide Frequencies Shows Oncolytic Activity in Glioblastoma Stem Cells. Viruses 2020, 12 (5), 579. https://doi.org/10.3390/v12050579.
Playing Favorites: Integrin αvβ5 Mediates Preferential Zika Infection of Neural Stem Cells	Pubmed	Commentary	Vazquez, C.; Jurado, K. A. Playing Favorites: Integrin αvβ5 Mediates Preferential Zika Infection of Neural Stem Cells. Cell Stem Cell 2020, 26 (2), 133–135. https://doi.org/10.1016/j.stem.2020.01.007.
Leveraging Allele-Specific Expression for Therapeutic Response Gene Discovery in Glioblastoma	Pubmed	Non-DE	Sen, A.; Prager, B. C.; Zhong, C.; Park, D.; Zhu, Z.; Gimple, R. C.; Wu, Q.; Bernatchez, J. A.; Beck, S.; Clark, A. E.; et al. Leveraging Allele-Specific expression for therapeutic response gene discovery in glioblastoma. Cancer Research 2021, 82 (3), 377–390. https://doi.org/10.1158/0008-5472.can-21-0810.
Phenotypic Differences between Asian and African Lineage Zika Viruses in Human Neural Progenitor Cells	Pubmed	Non-DE	Anfasa, F.; Siegers, J. Y.; Van Der Kroeg, M.; Mumtaz, N.; Raj, V. S.; De Vrij, F. M. S.; Widagdo, W.; Gabriel, G.; Salinas, S.; Simonin, Y.; et al. Phenotypic Differences between Asian and African Lineage Zika Viruses in Human Neural Progenitor Cells. mSphere 2017, 2 (4). https://doi.org/10.1128/msphere.00292-17.
Autophagy-Mediated Downregulation of AXL and TIM-1 Promotes Sustained Zika Virus Infection	Pubmed	Preprint	Yu, J.; Zheng, Y.-M.; Sheridan, M. A.; Ezashi, T.; Roberts, R. M.; Liu, S.-L. Autophagy-Mediated downregulation of AXL and TIM-1 promotes sustained Zika virus infection. BioRXiv 2025. https://doi.org/10.1101/2024.12.31.630961.
Breaking Barriers: A Future Perspective on Glioblastoma Therapy with mRNA-Based Immunotherapies and Oncolytic Viruses	Pubmed	Commentary	Guterres, A.; Filho, P. N. S.; Moura-Neto, V. Breaking Barriers: A Future Perspective on Glioblastoma Therapy with mRNA-Based Immunotherapies and Oncolytic Viruses. Vaccines 2024, 12 (1), 61. https://doi.org/10.3390/vaccines12010061.
Development of Zika Virus E Variants for Pseudotyping Retroviral Vectors Targeting Glioblastoma Cells	Pubmed	Non-DE	Grunwald, V.; Ngo, H. D.; Formanski, J. P.; Jonas, J. S.; Pöhlking, C.; Schwalbe, B.; Schreiber, M. Development of Zika virus E variants for pseudotyping retroviral vectors targeting glioblastoma cells. International Journal of Molecular Sciences 2023, 24 (19), 14487. https://doi.org/10.3390/ijms241914487.
A new role for Zika virus in glioblastoma therapy?	Pubmed	Commentary	Wood, H. A new role for Zika virus in glioblastoma therapy? Nature Reviews Neurology 2017, 13 (11), 640–641. https://doi.org/10.1038/nrneurol.2017.138.
Zika virus-based immunotherapy enhances long-term survival of rodents with brain tumors through upregulation of memory T-cells	Pubmed	Non-DE	Crane, A. T.; Chrostek, M. R.; Krishna, V. D.; Shiao, M.; Toman, N. G.; Pearce, C. M.; Tran, S. K.; Sipe, C. J.; Guo, W.; Voth, J. P.; et al. Zika virus-based immunotherapy enhances long-term survival of rodents with brain tumors through upregulation of memory T-cells. PLoS ONE 2020, 15 (10), e0232858. https://doi.org/10.1371/journal.pone.0232858.
Zika virus replication in glioblastoma cells: electron microscopic tomography shows 3D arrangement of endoplasmic reticulum, replication organelles, and viral ribonucleoproteins	Pubmed	Non-DE	Wieland, J.; Frey, S.; Rupp, U.; Essbauer, S.; Groß, R.; Münch, J.; Walther, P. Zika virus replication in glioblastoma cells: electron microscopic tomography shows 3D arrangement of endoplasmic reticulum, replication organelles, and viral ribonucleoproteins. Histochemistry and Cell Biology 2021, 156 (6), 527–538. https://doi.org/10.1007/s00418-021-02028-2.
Integrin αvβ5 Internalizes Zika Virus during Neural Stem Cells Infection and Provides a Promising Target for Antiviral Therapy	Pubmed	Non-DE	Wang, S.; Zhang, Q.; Tiwari, S. K.; Lichinchi, G.; Yau, E. H.; Hui, H.; Li, W.; Furnari, F.; Rana, T. M. Integrin αvβ5 Internalizes Zika Virus during Neural Stem Cells Infection and Provides a Promising Target for Antiviral Therapy. Cell Reports 2020, 30 (4), 969-983.e4. https://doi.org/10.1016/j.celrep.2019.11.020.
Correction: Zika virus has oncolytic activity against glioblastoma stem cells	Pubmed	Commentary	Zhu, Z.; Gorman, M. J.; McKenzie, L. D.; Chai, J. N.; Hubert, C. G.; Prager, B. C.; Fernandez, E.; Richner, J. M.; Zhang, R.; Shan, C.; et al. Correction: Zika virus has oncolytic activity against glioblastoma stem cells. The Journal of Experimental Medicine 2017, 214 (10), 3145. https://doi.org/10.1084/jem.2017109309122017c.
Case report: Regression of Glioblastoma after flavivirus infection	Pubmed	Non-ZIKV	Garcez, P. P.; Guasti, A.; Ventura, N.; Higa, L. M.; Andreiuolo, F.; De Freitas, G. P. A.; De Jesus Ribeiro, L.; Maia, R. A.; De Lima, S. M. B.; De Souza Azevedo, A.; et al. Case report: Regression of Glioblastoma after flavivirus infection. Frontiers in Medicine 2023, 10, 1192070. https://doi.org/10.3389/fmed.2023.1192070.
AXL receptor is required for Zika virus strain MR-766 infection in human glioblastoma cell lines	Pubmed	Non-DE	Zwernik, S. D.; Adams, B. H.; Raymond, D. A.; Warner, C. M.; Kassam, A. B.; Rovin, R. A.; Akhtar, P. AXL receptor is required for Zika virus strain MR-766 infection in human glioblastoma cell lines. Molecular Therapy — Oncolytics 2021, 23, 447–457. https://doi.org/10.1016/j.omto.2021.11.001.
Generation of Viral Particles with Brain Cell-Specific Tropism by Pseudotyping HIV-1 with the Zika Virus E Protein	Pubmed	Non-DE	Ngo, H. D.; Formanski, J. P.; Grunwald, V.; Schwalbe, B.; Schreiber, M. Generation of Viral Particles with Brain Cell-Specific Tropism by Pseudotyping HIV-1 with the Zika Virus E Protein. Methods and Protocols 2023, 7 (1), 3. https://doi.org/10.3390/mps7010003.
Transcriptomic Meta-analysis Identifies Long Non-Coding RNAs Mediating Zika's Oncolytic Impact in Glioblastoma Multiforme	Pubmed	Preprint	Kousa, Y. A.; Singh, S.; Horvath, A.; Tomasso, F.; Nazarian, J.; Henderson, L.; Mansour, T. A. Transcriptomic Meta-analysis Identifies Long Non-Coding RNAs Mediating Zika’s Oncolytic Impact in Glioblastoma Multiforme. BioRXiv 2024. https://doi.org/10.1101/2024.08.04.605859.
Zika virus infection induces MiR34c expression in glioblastoma stem cells: new perspectives for brain tumor treatments	Pubmed	Non-DE	Iannolo, G.; Sciuto, M. R.; Cuscino, N.; Pallini, R.; Douradinha, B.; Vitiani, L. R.; De Maria, R.; Conaldi, P. G. Zika virus infection induces MiR34c expression in glioblastoma stem cells: new perspectives for brain tumor treatments. Cell Death and Disease 2019, 10 (4), 263. https://doi.org/10.1038/s41419-019-1499-z.
TRIM38 Inhibits Zika Virus by Upregulating RIG-I/MDA5 Pathway and Promoting Ubiquitin-Mediated Degradation of Viral NS3 Protein	Pubmed	Non-DE	He, J.; Kuang, Y.; Xu, K.; Huang, R.; Yang, X.; Deng, L.; Feng, X.; Ren, Y.; Yang, J.; Yuan, L. TRIM38 inhibits Zika virus by upregulating RIG-I/MDA5 pathway and promoting Ubiquitin-Mediated degradation of viral NS3 protein. Viruses 2025, 17 (2), 199. https://doi.org/10.3390/v17020199.
Analysis of the heterologous expression, localization, and cellular response to the Zika virus E protein in vitro	Pubmed	Non-DE	Martinez-Puente, D. H.; Lara-Lozano, M.; Aguirre-Pineda, N.; De Jesus Loera-Arias, M.; Ludert, J. E.; Segovia, J. Analysis of the heterologous expression, localization, and cellular response to theZika virus E protein in vitro. Cellular and Molecular Biology 2024, 70 (10), 72–82. https://doi.org/10.14715/cmb/2024.70.10.11.
High-Throughput Screening Identifies Mixed-Lineage Kinase 3 as a Key Host Regulatory Factor in Zika Virus Infection	Pubmed	Non-DE	Xu, H.; Cheng, M.; Chi, X.; Liu, X.; Zhou, J.; Lin, T.; Yang, W. High-Throughput screening identifies Mixed-Lineage kinase 3 as a key host regulatory factor in Zika virus infection. Journal of Virology 2019, 93 (18). https://doi.org/10.1128/jvi.00758-19.
Zikavirus prME Envelope Pseudotyped Human Immunodeficiency Virus Type-1 as a Novel Tool for Glioblastoma-Directed Virotherapy	Pubmed	Non-DE	Kretschmer, M.; Kadlubowska, P.; Hoffmann, D.; Schwalbe, B.; Auerswald, H.; Schreiber, M. Zikavirus PRME envelope Pseudotyped Human Immunodeficiency virus Type-1 as a novel tool for Glioblastoma-Directed virotherapy. Cancers 2020, 12 (4), 1000. https://doi.org/10.3390/cancers12041000.
Erratum for Chen et al, "Treatment of Human Glioblastoma with a Live Attenuated Zika Virus Vaccine Candidate"	Pubmed	Commentary	Chen, Q.; Wu, J.; Ye, Q.; Ma, F.; Zhu, Q.; Wu, Y.; Shan, C.; Xie, X.; Li, D.; Zhan, X.; et al. Erratum for Chen et al., “Treatment of Human Glioblastoma with a Live Attenuated Zika Virus Vaccine Candidate.” mBio 2019, 10 (2). https://doi.org/10.1128/mbio.00433-19.
MALDI imaging detects endogenous digoxin in glioblastoma cells infected by Zika virus-Would it be the oncolytic key?	Pubmed	Non-DE	De O Lima, E.; Guerreiro, T. M.; Melo, C. F. O. R.; De Oliveira, D. N.; Machado, D.; Lancelloti, M.; Catharino, R. R. MALDI imaging detects endogenous digoxin in glioblastoma cells infected by Zika virus—Would it be the oncolytic key? Journal of Mass Spectrometry 2017, 53 (3), 257–263. https://doi.org/10.1002/jms.4058.
Bioengineering ZIKV-like Exosomes in the Treatment of Drug-Resistant Glioblastoma	Google Scholar	Project	Long, R. K. M. Bioengineering ZIKV-like Exosomes in the Treatment of DrugResistant Glioblastoma. Journal of Experimental Microbiology and Immunology 2018, 3, 53-60.
Evaluation of Sox2 expression in glioblastoma stem cells during zika virus infection	Google Scholar	Abstract	Adams, B.; Zwernik, S. D.; Kassam, A. B.; Rovin, R. A.; Akhtar P. Evaluation of Sox2 expression in glioblastoma stem cells during zika virus infection. Poster presented at: Aurora Scientific Day 2019
EXTH-22 TARGETING A NEWLY DISCOVERED IMMUNE CHECKPOINT, SIGLEC-15, INCREASES ONCOLYTIC EFFICACY OF ZIKA VIRUS (ZIKV) IN GLIOBLASTOMA (GBM)	Google Scholar	Abstract	Kesarwani, A.; Bais, S. S.; Nair, S.; De Costa, A. A.; Hu, T.; Shi, P.-Y.; Diamond, M. S.; Chheda, M. G. EXTH-22. TARGETING a NEWLY DISCOVERED IMMUNE CHECKPOINT, SIGLEC-15, INCREASES ONCOLYTIC EFFICACY OF ZIKA VIRUS (ZIKV) IN GLIOBLASTOMA (GBM). Neuro-Oncology 2022, 24 (Supplement_7), vii214. https://doi.org/10.1093/neuonc/noac209.821.
EXTH-56 ZIKA VIRUS TREATMENT SIGNIFICANTLY PROLONGS SURVIVAL IN A GLIOBLASTOMA PATIENT DERIVED XENOGRAFT MODEL	Google Scholar	Abstract	Akhtar, P.; Zwernik, S.; Donohoe, D.; Warner, C.; Bosenko, D.; Rovin, R. EXTH-56. ZIKA VIRUS TREATMENT SIGNIFICANTLY PROLONGS SURVIVAL IN a GLIOBLASTOMA PATIENT DERIVED XENOGRAFT MODEL. Neuro-Oncology 2021, 23 (Supplement_6), vi175–vi176. https://doi.org/10.1093/neuonc/noab196.695.
EXTH-68 ZIKA VIRUS ONCOTROPISM TOWARDS GLIOBLASTOMA PROGENITOR CELLS IS MEDIATED BY THE TYROSINE KINASE RECEPTOR Axl	Google Scholar	Abstract	Rovin, R.; Akhtar, P.; Zwernik, S.; Kassam, A. EXTH-68. ZIKA VIRUS ONCOTROPISM TOWARDS GLIOBLASTOMA PROGENITOR CELLS IS MEDIATED BY THE TYROSINE KINASE RECEPTOR AXL. Neuro-Oncology 2018, 20 (suppl_6), vi99. https://doi.org/10.1093/neuonc/noy148.415.
Identifying the Zika Virus Target Cell in Malignant Glioma	Google Scholar	Abstract	Girdler, G.; Gracia, T.; Fountain, D.; Fajardo, T., Jr; Finlay, J.; Hallou, C.; Pollard, S.; Sweeney, T.; Gergely, F.; Rowitch, D.; et al. Identifying the Zika virus target cell in malignant glioma. Neuro-Oncology 2019, 21 (Supplement_4), iv2. https://doi.org/10.1093/neuonc/noz167.005.
IMMU-43 ZIKA VIRUS TO TREAT GLIOMA: TURNING COLD TUMORS HOT	Google Scholar	Abstract	Mazzoccoli, L.; Nair, S.; Jash, A.; Govero, J.; Hu, T.; Shresta, S.; Shi, P.-Y.; Rich, J.; Diamond, M.; Chheda, M. IMMU-43. ZIKA VIRUS TO TREAT GLIOMA: TURNING COLD TUMORS HOT. Neuro-Oncology 2020, 22 (Supplement_2), ii114. https://doi.org/10.1093/neuonc/noaa215.473.
Impact of Zika virus infection in human glioblastoma cell lines	Google Scholar	Abstract	Fay, A. P. Impact of Zika virus infection in human glioblastoma cell lines. Journal of Clinical Oncology 2019, 37 (15_suppl), e13563. https://doi.org/10.1200/jco.2019.37.15_suppl.e13563.
Long-acting recombinant interleukin-7, NT-I7, improves survival following oncolytic Zika virus treatment in the SB28 immunosuppressive and treatment-resistant murine glioma model	Google Scholar	Abstract	Li, Y.; Hu, T.; Kesarwani, A.; De Andrade Costa, A.; Illindala, R.; Wolfarth, A.; Ferrando-Martinez, S.; Yang, S. H.; Lee, B. H.; Diamond, M. S.; et al. EXTH-52. LONG-ACTING RECOMBINANT INTERLEUKIN-7, NT-I7, IMPROVES SURVIVAL FOLLOWING ONCOLYTIC ZIKA VIRUS TREATMENT IN THE SB28 IMMUNOSUPPRESSIVE AND TREATMENT-RESISTANT MURINE GLIOMA MODEL. Neuro-Oncology 2023, 25 (Supplement_5), v236. https://doi…
Metabolic alterations induced by attenuated Zika virus in glioblastoma cell	Google Scholar	Non-DE	Dabaja, M. Z.; De Oliveira Lima, E.; De Oliveira, D. N.; Guerreiro, T. M.; Melo, C. F. O. R.; Morishita, K. N.; Lancellotti, M.; Ruiz, A. L. T. G.; Goulart, G.; Duarte, D. A.; et al. Metabolic alterations induced by attenuated Zika virus in glioblastoma cells. Cell & Bioscience 2018, 8 (1). https://doi.org/10.1186/s13578-018-0243-1.
Targeting a novel myeloid checkpoint Siglec-15 in GBM generates an extremely durable response with Zika virus oncolytic therapy	Google Scholar	Abstract	Kesarwani, A.; De Andrade Costa, A.; Hu, T.; Rich, J. N.; Kim, A.; Shi, P.-Y.; Diamond, M. S.; Chheda, M. 463 Targeting a novel myeloid checkpoint Siglec-15 in GBM generates an extremely durable response with Zika virus oncolytic therapy. Regular and Young Investigator Award Abstracts 2023, A517. https://doi.org/10.1136/jitc-2023-sitc2023.0463.
Zika virus has an oncolytic activity against human glioblastoma U87 cells	Google Scholar	Non-DE	Svyatchenko, V. A.; Razumov, I. A.; Protopopova, E. V.; Demina, A. V.; Solovieva, O. I.; Zavjalov, E. L.; Loktev, V. B. Zika virus has an oncolytic activity against human glioblastoma U87 cells. Vavilov Journal of Genetics and Breeding 2019, 22 (8), 1040–1045. https://doi.org/10.18699/vj18.448.
Zika/Lentiviral pseudotype particles as a novel tool for glioblastoma infection in oncolytic virotherapy	Google Scholar	Abstract	Schwalbe, C.; Schreiber, M.; Kremer, P. Zika/Lentiviral pseudotype particles as a novel tool for glioblastoma infection in oncolytic virotherapy. Brain and Spine 2022, 2, 101504. https://doi.org/10.1016/j.bas.2022.101504.
Zika Virus Selectively Kills Aggressive Human Embryonal CNS Tumor Cells In Vitro and In Vivo	Add. records	Non-GBM	Kaid, C.; Goulart, E.; Caires-Júnior, L. C.; Araujo, B. H. S.; Soares-Schanoski, A.; Bueno, H. M. S.; Telles-Silva, K. A.; Astray, R. M.; Assoni, A. F.; Júnior, A. F. R.; et al. Zika virus selectively kills aggressive human embryonal CNS tumor cells in vitro and in vivo. Cancer Research 2018, 78 (12), 3363–3374. https://doi.org/10.1158/0008-5472.can-17-3201.
Safety, tumor reduction, and clinical impact of Zika virus injection in dogs with advanced-stage brain tumors	Add. records	Non-GBM	Kaid, C.; Madi, R. A. D. S.; Astray, R.; Goulart, E.; Caires-Junior, L. C.; Mitsugi, T. G.; Moreno, A. C. R.; Castro-Amarante, M. F.; Pereira, L. R.; Porchia, B. F. M. M.; et al. Safety, Tumor Reduction, and Clinical Impact of Zika Virus Injection in Dogs with Advanced-Stage Brain Tumors. Molecular Therapy 2020, 28 (5), 1276–1286. https://doi.org/10.1016/j.ymthe.2020.03.004.
Neurodevelopmental protein Musashi-1 interacts with the Zika genome and promotes viral replication	Add. records	Non-DE	Chavali, P. L.; Stojic, L.; Meredith, L. W.; Joseph, N.; Nahorski, M. S.; Sanford, T. J.; Sweeney, T. R.; Krishna, B. A.; Hosmillo, M.; Firth, A. E.; et al. Neurodevelopmental protein Musashi-1 interacts with the Zika genome and promotes viral replication. Science 2017, 357 (6346), 83–88. https://doi.org/10.1126/science.aam9243.
