# Supplementary material for: Transcriptomic Profile of Glioblastoma Cells Infected with Zika Virus: A Systematic Review and Pathway Analysis
Source: Viruses. 2026 Feb 15;18(2):249. doi: 10.3390/v18020249 (PMC12945271; doi:10.3390/v18020249)
Supplement: Supplementary file 1 [file viruses-18-00249-s001.zip › Table S3.xlsx]

## Sheet: Chen 2018
pathway	pval	padj	log2err	ES	NES	size	leadingEdge
GOBP_BIOLOGICAL_PROCESS_INVOLVED_IN_INTERSPECIES_INTERACTION_BETWEEN_ORGANISMS	1.01295e-13	4.146e-10	0.954542	0.534213	2.68884	119	CCL5 IFI27 IFI44L CXCL11 OAS2 IFIT1 IFI44 OASL IFITM1 IFI6 IFIT3 NEURL3 IFIT2 C3 DHX58 RSAD2 CMPK2 CXCL8 IRF1 NFKBIZ CXCL3 SP100 OAS1 IFIH1 ISG15 BST2 MX2 SERPINE1 ZFP36 IRF7 GBP5 TNFAIP3 OPTN IFI16 GBP4 IFITM3 AKAP12 HERC6 SELE IRF9 TRIM22 DDX60 SAMD9 ISG20 HLA-B UBA7 CXCL10 RELB
GOBP_DEFENSE_RESPONSE_TO_OTHER_ORGANISM	9.27079e-13	1.89727e-09	0.91012	0.544496	2.68902	100	CCL5 IFI27 IFI44L CXCL11 OAS2 IFIT1 OASL IFITM1 IFI6 IFIT3 NEURL3 IFIT2 C3 DHX58 RSAD2 CXCL8 IRF1 NFKBIZ CXCL3 SP100 OAS1 IFIH1 ISG15 BST2 MX2 SERPINE1 IRF7 GBP5 TNFAIP3 OPTN IFI16 GBP4 IFITM3 IRF9 TRIM22 DDX60 SAMD9 ISG20 HLA-B UBA7 CXCL10 RELB ZC3H12A OAS3 IFNL1 BCL3 GPER1 BATF2 LGALS9 ZNF697 UBE2L6 USP18 IFNB1 RNASE4 HLA-C NMI TRIM38 TNF ARG2
GOBP_RESPONSE_TO_VIRUS	1.59394e-12	2.17466e-09	0.91012	0.64474	2.94367	53	CCL5 IFI27 IFI44L OAS2 IFIT1 IFI44 OASL IFITM1 IFI6 IFIT3 IFIT2 DHX58 RSAD2 IRF1 OAS1 IFIH1 ISG15 BST2 MX2 IRF7 GBP5 TNFAIP3 IFI16 IFITM3 IRF9 TRIM22 DDX60 ISG20 CXCL10 ZC3H12A OAS3
GOBP_DEFENSE_RESPONSE_TO_VIRUS	6.72534e-12	6.8817e-09	0.887075	0.663655	2.96784	47	IFI27 IFI44L OAS2 IFIT1 OASL IFITM1 IFI6 IFIT3 IFIT2 DHX58 RSAD2 IRF1 OAS1 IFIH1 ISG15 BST2 MX2 IRF7 GBP5 TNFAIP3 IFI16 IFITM3 IRF9 TRIM22 DDX60 ISG20 CXCL10 ZC3H12A OAS3
GOBP_DEFENSE_RESPONSE_TO_SYMBIONT	1.9767e-11	1.61813e-08	0.863415	0.543244	2.67647	91	CCL5 IFI27 CXCL11 OAS2 IFIT1 OASL IFITM1 IFI6 IFIT3 NEURL3 IFIT2 C3 DHX58 RSAD2 CXCL8 IRF1 NFKBIZ CXCL3 SP100 OAS1 IFIH1 ISG15 BST2 MX2 IRF7 GBP5 TNFAIP3 OPTN IFI16 GBP4 IFITM3 TRIM22 DDX60 SAMD9 ISG20 HLA-B UBA7 CXCL10 RELB
GOBP_RESPONSE_TO_PEPTIDE	2.66177e-09	1.58035e-06	0.774939	0.530136	2.56196	78	CCL5 IFI27 CXCL11 OAS2 IFIT1 OASL IFITM1 CXCL8 IRF1 NFKBIZ SP100 OAS1 IFIH1 ISG15 BST2 TRAF1 MX2 ZFP36 IRF7 GBP5 TNFAIP3 IFI16 XAF1 GBP4 IFITM3 AKAP12 SELE F3 IL20RB KLF4 CXCL10 RELB ZC3H12A IL21R OAS3 IFNL1 VCAM1 GPER1 LGALS9 SMAD7 ZNF697
GOBP_VIRAL_PROCESS	2.74092e-09	1.58035e-06	0.774939	0.65332	2.7315	35	CCL5 IFI27 OAS2 IFIT1 OASL IFITM1 RSAD2 CXCL8 SP100 OAS1 IFIH1 ISG15 BST2 ZFP36 IRF7 IFI16 IL32 IFITM3
GOBP_NEGATIVE_REGULATION_OF_VIRAL_PROCESS	3.08888e-09	1.58035e-06	0.774939	0.722834	2.75197	24	CCL5 OAS2 IFIT1 OASL IFITM1 RSAD2 SP100 OAS1 IFIH1 ISG15 BST2 ZFP36 IFI16 IL32 IFITM3
GOBP_REGULATION_OF_VIRAL_PROCESS	7.12141e-09	3.23866e-06	0.761461	0.686468	2.72972	28	CCL5 OAS2 IFIT1 OASL IFITM1 RSAD2 CXCL8 SP100 OAS1 IFIH1 ISG15 BST2 ZFP36 IFI16 IL32 IFITM3
GOBP_VIRAL_GENOME_REPLICATION	1.0645e-08	4.35699e-06	0.74774	0.712512	2.71267	24	CCL5 IFI27 OAS2 IFIT1 OASL IFITM1 RSAD2 CXCL8 OAS1 IFIH1 ISG15 BST2 IFI16 IFITM3 ISG20 ZC3H12A OAS3
GOBP_CYTOKINE_PRODUCTION	3.74959e-08	1.39519e-05	0.719513	0.561311	2.57523	54	OAS2 C3 DHX58 RSAD2 IRF1 OAS1 DDIT3 IFIH1 ISG15 BST2 SERPINE1 ZFP36 IRF7 GBP5 TNFAIP3 IFI16 IL32 XAF1 AKAP12 F3 BCL6 HLA-B IL20RB KLF4 RELB ZC3H12A OAS3 IFNL1 BCL3 LGALS9 SMAD7 TRPM4 IFNB1 NMI TRIM38 TNF ARG2
GOBP_REGULATION_OF_VIRAL_GENOME_REPLICATION	6.25397e-08	2.13312e-05	0.704976	0.702715	2.6084	22	CCL5 OAS2 IFIT1 OASL IFITM1 RSAD2 CXCL8 OAS1 IFIH1 ISG15 BST2 IFI16 IFITM3 ISG20
GOBP_VIRAL_LIFE_CYCLE	8.68234e-08	2.65196e-05	0.704976	0.648296	2.63751	30	CCL5 IFI27 OAS2 IFIT1 OASL IFITM1 RSAD2 CXCL8 OAS1 IFIH1 ISG15 BST2 IFI16 IL32 IFITM3 ISG20 ZC3H12A OAS3
GOBP_REGULATION_OF_VIRAL_LIFE_CYCLE	9.07097e-08	2.65196e-05	0.704976	0.67922	2.60725	25	CCL5 OAS2 IFIT1 OASL IFITM1 RSAD2 CXCL8 OAS1 IFIH1 ISG15 BST2 IFI16 IL32 IFITM3
GOBP_NEGATIVE_REGULATION_OF_VIRAL_GENOME_REPLICATION	1.44653e-07	3.94711e-05	0.690132	0.710603	2.58936	20	CCL5 OAS2 IFIT1 OASL IFITM1 RSAD2 OAS1 IFIH1 ISG15 BST2 IFI16 IFITM3 ISG20
GOBP_RESPONSE_TO_TYPE_I_INTERFERON	2.5548e-07	6.53551e-05	0.674963	0.71918	2.53456	18	IFI27 OAS2 IFIT1 OASL IFITM1 SP100 OAS1 IFIH1 ISG15 IRF7 IFITM3
GOBP_CYTOKINE_MEDIATED_SIGNALING_PATHWAY	3.14516e-07	7.57244e-05	0.674963	0.574368	2.51282	42	CCL5 IFI27 CXCL11 OAS2 OASL IFITM1 IRF1 NFKBIZ SP100 OAS1 IFIH1 ISG15 TRAF1 IRF7 TNFAIP3 IFITM3 F3 IL20RB CXCL10 IL21R OAS3 IFNL1
GOBP_POSITIVE_REGULATION_OF_GENE_EXPRESSION	4.23615e-07	9.63254e-05	0.674963	0.511891	2.39031	60	CCL5 OAS2 C3 DHX58 RSAD2 CXCL8 IRF1 OAS1 DDIT3 IFIH1 NIBAN1 ISG15 ATF3 PPP1R15A SERPINE1 ZFP36 IRF7 GBP5 KRT17 IFI16 IL32 AKAP12 F3 IL20RB KLF4 ZC3H12A OAS3 IFNL1 BCL3 GPER1
GOBP_POSITIVE_REGULATION_OF_RESPONSE_TO_EXTERNAL_STIMULUS	1.8489e-06	0.000398292	0.643552	0.553584	2.38152	39	CCL5 OASL C3 DHX58 RSAD2 CXCL8 IRF1 NFKBIZ OAS1 IFIH1 SERPINE1 IRF7 GBP5 TNFAIP3 OPTN IFI16 DDX60 F3 CXCL10 OAS3
GOBP_INTERFERON_MEDIATED_SIGNALING_PATHWAY	2.51404e-06	0.00049561	0.627257	0.665948	2.42664	20	IFI27 OAS2 OASL IFITM1 IRF1 SP100 OAS1 IFIH1 ISG15 IRF7 IFITM3
GOBP_POSITIVE_REGULATION_OF_CYTOKINE_PRODUCTION	2.54283e-06	0.00049561	0.627257	0.594578	2.45055	32	OAS2 C3 DHX58 RSAD2 IRF1 OAS1 DDIT3 IFIH1 ISG15 SERPINE1 IRF7 GBP5 IFI16 IL32 AKAP12 F3 IL20RB OAS3 IFNL1 BCL3 LGALS9
GOBP_ANTIVIRAL_INNATE_IMMUNE_RESPONSE	3.01404e-06	0.000527191	0.627257	0.751811	2.39604	13	OAS2 IFIT1 OASL IFIT3 IFIT2 DHX58 OAS1 IFIH1
GOBP_REGULATION_OF_RESPONSE_TO_STRESS	3.07151e-06	0.000527191	0.627257	0.458081	2.20482	75	CCL5 OASL C3 DHX58 RSAD2 IRF1 NFKBIZ OAS1 DDIT3 IFIH1 IGFBP6 ISG15 PPP1R15A SERPINE1 IRF7 GBP5 TNFAIP3 OPTN IFI16 SELE TRIM22 DDX60 F3 BCL6 HLA-B IL20RB KLF4 ZC3H12A OAS3 GPER1 LGALS9 FICD NUPR1 HERPUD1 USP18 AKNA IFNB1 NMI TRIM38 TNF ARG2
GOBP_POSITIVE_REGULATION_OF_DEFENSE_RESPONSE	3.12822e-06	0.000527191	0.627257	0.572183	2.38284	34	CCL5 OASL C3 DHX58 RSAD2 IRF1 NFKBIZ OAS1 IFIH1 SERPINE1 IRF7 GBP5 TNFAIP3 OPTN IFI16
GOBP_REGULATION_OF_RESPONSE_TO_EXTERNAL_STIMULUS	3.22007e-06	0.000527191	0.627257	0.482788	2.28075	66	CCL5 OASL C3 DHX58 RSAD2 CXCL8 IRF1 NFKBIZ OAS1 IFIH1 ISG15 SERPINE1 IRF7 GBP5 TNFAIP3 OPTN IFI16 SELE TRIM22 DDX60 F3 BCL6 HLA-B IL20RB KLF4 CXCL10 ZC3H12A OAS3 GPER1 LGALS9 NUPR1 USP18 AKNA IFNB1 NMI TRIM38 TNF ARG2
GOBP_REGULATION_OF_PATTERN_RECOGNITION_RECEPTOR_SIGNALING_PATHWAY	3.91421e-06	0.000616188	0.610527	0.764751	2.37631	12	OASL DHX58 RSAD2 IRF1 IRF7 GBP5 TNFAIP3 IFI16 DDX60
GOBP_REGULATION_OF_DEFENSE_RESPONSE	5.77813e-06	0.000875922	0.610527	0.492691	2.29774	59	CCL5 OASL C3 DHX58 RSAD2 IRF1 NFKBIZ OAS1 IFIH1 ISG15 SERPINE1 IRF7 GBP5 TNFAIP3 OPTN IFI16 SELE TRIM22 DDX60 BCL6 HLA-B IL20RB KLF4 ZC3H12A OAS3 GPER1 LGALS9 NUPR1 USP18 AKNA IFNB1 NMI TRIM38 TNF ARG2
GOBP_CYTOPLASMIC_PATTERN_RECOGNITION_RECEPTOR_SIGNALING_PATHWAY	2.29203e-05	0.00335045	0.57561	0.666826	2.26674	16	OASL DHX58 RSAD2 OAS1 IFIH1 IRF7 GBP5 TNFAIP3 IFI16 DDX60 OAS3
GOBP_REGULATION_OF_ADAPTIVE_IMMUNE_RESPONSE	3.91025e-05	0.00551596	0.557332	0.605944	2.2492	22	RAET1L C3 RSAD2 IRF1 NFKBIZ IRF7 TNFAIP3 BCL6 HLA-B IL20RB ZC3H12A LGALS9 SMAD7 TRPM4 IFNB1 HLA-C TNF
GOBP_NEGATIVE_REGULATION_OF_CYTOKINE_PRODUCTION	4.04297e-05	0.00551596	0.557332	0.558157	2.25403	29	DHX58 OAS1 DDIT3 BST2 ZFP36 TNFAIP3 XAF1 BCL6 IL20RB KLF4 RELB ZC3H12A OAS3 IFNL1 BCL3 LGALS9 SMAD7 IFNB1 NMI TNF ARG2
GOBP_REGULATION_OF_CYTOPLASMIC_PATTERN_RECOGNITION_RECEPTOR_SIGNALING_PATHWAY	4.27015e-05	0.00563797	0.557332	0.777731	2.21895	9	OASL DHX58 RSAD2 GBP5 TNFAIP3 IFI16 DDX60
GOBP_RESPONSE_TO_BACTERIUM	4.9438e-05	0.0061267	0.557332	0.478373	2.18367	52	OAS2 IFI44 C3 DHX58 CMPK2 CXCL8 NFKBIZ OAS1 ISG15 SERPINE1 ZFP36 GBP5 TNFAIP3 OPTN GBP4 AKAP12 HERC6 SELE HLA-B CXCL10 ZC3H12A OAS3 VCAM1 BCL3 LGALS9 USP18 RNASE4 TNF ARG2 CYP1A1 CFD ANG C4B NOD2
GOBP_POSITIVE_REGULATION_OF_TYPE_I_INTERFERON_PRODUCTION	5.03679e-05	0.0061267	0.557332	0.733429	2.21676	11	OAS2 DHX58 IRF1 OAS1 IFIH1 ISG15 IRF7
GOBP_INFLAMMATORY_RESPONSE	5.08937e-05	0.0061267	0.557332	0.46425	2.1651	59	CCL5 IFI27 CXCL11 C3 CXCL8 NFKBIZ CXCL3 SERPINE1 ZFP36 GBP5 TNFAIP3 IFI16 ELF3 SELE F3 BCL6 IL20RB KLF4 CXCL10 RELB PLA2G4C ZC3H12A APOL3 VCAM1 GPER1 LGALS9 KDM6B NUPR1 USP18 AKNA NMI TNF
GOBP_POSITIVE_REGULATION_OF_INTERFERON_BETA_PRODUCTION	5.97761e-05	0.00699038	0.557332	0.791579	2.16067	8	OAS2 IRF1 OAS1 IFIH1 ISG15 IRF7 OAS3
GOBP_POSITIVE_REGULATION_OF_RESPONSE_TO_BIOTIC_STIMULUS	6.32016e-05	0.00707186	0.538434	0.549069	2.21733	29	CCL5 OASL DHX58 RSAD2 IRF1 NFKBIZ OAS1 IFIH1 IRF7 GBP5 TNFAIP3 IFI16 DDX60
GOBP_NEGATIVE_REGULATION_OF_IMMUNE_SYSTEM_PROCESS	6.39283e-05	0.00707186	0.538434	0.519139	2.19161	36	DHX58 IRF1 OAS1 ISG15 BST2 TNFAIP3 IFI16 BCL6 HLA-B IL20RB ZC3H12A OAS3 SDC4 MAFB IFNL1 TSC22D3 GPER1 LGALS9 SMAD7 USP18 IFNB1 NMI TNF ARG2
GOBP_REGULATION_OF_IMMUNE_SYSTEM_PROCESS	9.90022e-05	0.0102411	0.538434	0.39743	1.95578	93	CCL5 RAET1L OASL C3 DHX58 RSAD2 CXCL8 IRF1 NFKBIZ OAS1 TNFRSF9 IFIH1 ISG15 BST2 SERPINE1 ZFP36 IRF7 GBP5 TNFAIP3 IFI16 SELE DDX60 BCL6 HLA-B IL20RB CXCL10 ZC3H12A OAS3 SDC4 MAFB IFNL1 TSC22D3 VCAM1 GPER1 TM4SF19 LGALS9 SMAD7 TRPM4 USP18 IFNB1 HLA-C NMI TNF ARG2 CFD HMOX1 DNAJB9 C4B LIF NOD2 PARP9 RBM47
GOBP_ACTIVATION_OF_INNATE_IMMUNE_RESPONSE	9.90848e-05	0.0102411	0.538434	0.589745	2.21662	23	OASL DHX58 RSAD2 IRF1 NFKBIZ OAS1 IFIH1 IRF7 GBP5 TNFAIP3 IFI16 DDX60
GOBP_VIRAL_GENE_EXPRESSION	0.000100084	0.0102411	0.538434	0.837024	2.06852	6	CCL5 IFIT1 SP100 ZFP36 IFITM3
GOBP_POSITIVE_REGULATION_OF_MULTICELLULAR_ORGANISMAL_PROCESS	0.000115073	0.0114877	0.538434	0.404559	1.98573	88	CCL5 OAS2 C3 DHX58 RSAD2 CXCL8 IRF1 NFKBIZ OAS1 DDIT3 IFIH1 ISG15 SERPINE1 IRF7 GBP5 KRT17 IFI16 IL32 AKAP12 ANGPTL4 F3 BCL6 IL20RB KLF4 ZC3H12A OAS3 LOXL2 EPAS1 IFNL1 VCAM1 BCL3 GPER1 TM4SF19 LGALS9 SMAD7 FUT1 GADD45G KDM6B TRPM4
GOBP_REGULATION_OF_INNATE_IMMUNE_RESPONSE	0.000121283	0.0118193	0.538434	0.505468	2.1339	36	CCL5 OASL DHX58 RSAD2 IRF1 NFKBIZ OAS1 IFIH1 ISG15 IRF7 GBP5 TNFAIP3 IFI16 DDX60 HLA-B
GOBP_RESPONSE_TO_INTERFERON_ALPHA	0.000130644	0.0124355	0.518848	0.832516	2.05738	6	IFITM1 OAS1 BST2 MX2 IFITM3
GOBP_CELLULAR_RESPONSE_TO_VIRUS	0.000139772	0.0130019	0.518848	0.742701	2.19788	10	CCL5 IFI44 IFI6 OAS1 IFIH1 CXCL10 ZC3H12A IFNL1 LGALS9 IFNB1
GOBP_REGULATION_OF_RESPONSE_TO_BIOTIC_STIMULUS	0.00015278	0.0138962	0.518848	0.480356	2.1348	45	CCL5 OASL DHX58 RSAD2 IRF1 NFKBIZ OAS1 IFIH1 ISG15 IRF7 GBP5 TNFAIP3 OPTN IFI16 TRIM22 DDX60 HLA-B ZC3H12A OAS3 LGALS9 USP18 IFNB1 NMI TRIM38 TNF ARG2
GOBP_RESPONSE_TO_INTERFERON_BETA	0.000156378	0.0139142	0.518848	0.738418	2.18521	10	IFITM1 IRF1 OAS1 BST2 IFI16 XAF1 IFITM3
GOBP_TYPE_I_INTERFERON_PRODUCTION	0.000184974	0.0161085	0.518848	0.647905	2.15049	15	OAS2 DHX58 IRF1 OAS1 IFIH1 ISG15 IRF7 XAF1 RELB OAS3
GOBP_APOPTOTIC_PROCESS	0.000226271	0.0192943	0.518848	0.386661	1.90773	98	CCL5 IFI27 IFI6 IFIT3 IFIT2 IRF1 NFKBIZ GADD45B SP100 DDIT3 TNFRSF9 NPTX1 ATF3 TRAF1 PPP1R15A PTPRH SERPINE1 ZFP36 IRF7 TNFAIP3 IFI16 XAF1 AKAP12 ANGPTL4 NUAK2 F3 BCL6 KLF4 CXCL10 ZC3H12A UNC5B TSC22D3 BCL3 GPER1 MAP3K9 CSRNP1 PRKAA2 LGALS9 FUT1 GADD45G NUPR1 HERPUD1 IFNB1
GOBP_POSITIVE_REGULATION_OF_PROGRAMMED_CELL_DEATH	0.000236304	0.0197386	0.518848	0.566195	2.10165	22	CCL5 IFIT2 GADD45B DDIT3 ATF3 AKAP12 F3 BCL6 ZC3H12A GPER1 MAP3K9 LGALS9 GADD45G NUPR1 IFNB1 TNF
GOBP_VIRAL_TRANSCRIPTION	0.000242922	0.0198856	0.518848	0.902527	1.91778	4	CCL5 SP100 ZFP36 IFITM3
GOBP_NEGATIVE_REGULATION_OF_IMMUNE_RESPONSE	0.000254258	0.0204054	0.498493	0.566936	2.13089	23	DHX58 OAS1 ISG15 TNFAIP3 IFI16 BCL6 HLA-B IL20RB ZC3H12A OAS3 IFNL1 LGALS9 SMAD7 USP18 IFNB1 NMI ARG2
GOBP_INTERFERON_BETA_PRODUCTION	0.000293672	0.0231154	0.498493	0.689983	2.08545	11	OAS2 IRF1 OAS1 IFIH1 ISG15 IRF7 RELB OAS3 NMI TRIM38
GOBP_EXTRINSIC_APOPTOTIC_SIGNALING_PATHWAY	0.000326189	0.0251904	0.498493	0.589368	2.07707	18	IFI27 IFI6 NFKBIZ SP100 ATF3 TRAF1 SERPINE1 TNFAIP3 KLF4 UNC5B GPER1
GOBP_IMMUNE_RESPONSE_REGULATING_SIGNALING_PATHWAY	0.000351817	0.0266665	0.498493	0.499132	2.08685	35	OASL C3 DHX58 RSAD2 IRF1 NFKBIZ OAS1 IFIH1 IRF7 GBP5 TNFAIP3 IFI16 DDX60 IL20RB ZC3H12A OAS3
GOBP_POSITIVE_REGULATION_OF_IMMUNE_SYSTEM_PROCESS	0.000394345	0.0293464	0.498493	0.414052	1.95329	65	CCL5 RAET1L OASL C3 DHX58 RSAD2 CXCL8 IRF1 NFKBIZ OAS1 IFIH1 SERPINE1 IRF7 GBP5 TNFAIP3 IFI16 SELE DDX60 BCL6 HLA-B CXCL10 ZC3H12A OAS3 IFNL1 VCAM1 TM4SF19 LGALS9 IFNB1 HLA-C NMI TNF CFD DNAJB9 C4B LIF NOD2 PARP9 RBM47
GOBP_INTRACELLULAR_RECEPTOR_SIGNALING_PATHWAY	0.000470749	0.0344067	0.498493	0.553523	2.08047	23	OASL DHX58 RSAD2 SP100 OAS1 IFIH1 IRF7 GBP5 TNFAIP3 IFI16 DDX60 OAS3 GPER1
GOBP_RESPONSE_TO_TYPE_II_INTERFERON	0.000536543	0.0385275	0.477271	0.594305	2.0544	17	CCL5 IFITM1 IRF1 SP100 BST2 GBP5 GBP4 IFITM3
GOBP_POSITIVE_REGULATION_OF_IMMUNE_RESPONSE	0.000571234	0.0403114	0.477271	0.446984	1.99417	46	CCL5 RAET1L OASL C3 DHX58 RSAD2 IRF1 NFKBIZ OAS1 IFIH1 IRF7 GBP5 TNFAIP3 IFI16 DDX60 HLA-B ZC3H12A OAS3 IFNL1 LGALS9 IFNB1 HLA-C NMI TNF CFD C4B NOD2 PARP9 RBM47
GOBP_ANTIMICROBIAL_HUMORAL_IMMUNE_RESPONSE_MEDIATED_BY_ANTIMICROBIAL_PEPTIDE	0.000604425	0.0419307	0.477271	0.730508	1.99397	8	CCL5 CXCL11 CXCL8 CXCL3 CXCL10
GOBP_T_CELL_DIFFERENTIATION_INVOLVED_IN_IMMUNE_RESPONSE	0.000616198	0.042035	0.477271	0.713824	2.03662	9	NFKBIZ BCL6 RELB ZC3H12A IFNL1 BCL3 LGALS9 SMAD7
GOBP_NEGATIVE_REGULATION_OF_MULTICELLULAR_ORGANISMAL_PROCESS	0.000704874	0.0472959	0.477271	0.431926	1.98162	54	DHX58 IRF1 OAS1 DDIT3 BST2 SERPINE1 ZFP36 TNFAIP3 XAF1 ANGPTL4 BCL6 IL20RB KLF4 CXCL10 RELB ZC3H12A OAS3 LOXL2 SDC4 MAFB IFNL1 BCL3 GPER1 LGALS9 SMAD7 TRPM4 IFNB1 NMI TNF ARG2
GOBP_REGULATION_OF_IMMUNE_EFFECTOR_PROCESS	0.00076726	0.0504413	0.477271	0.496226	2.00393	29	RAET1L C3 DHX58 RSAD2 NFKBIZ BST2 DDX60 BCL6 HLA-B IL20RB ZC3H12A IFNL1 LGALS9 SMAD7 TRPM4 IFNB1 HLA-C TNF
GOBP_REGULATION_OF_IMMUNE_RESPONSE	0.000776399	0.0504413	0.477271	0.408491	1.9152	63	CCL5 RAET1L OASL C3 DHX58 RSAD2 IRF1 NFKBIZ OAS1 IFIH1 ISG15 IRF7 GBP5 TNFAIP3 IFI16 DDX60 BCL6 HLA-B IL20RB ZC3H12A OAS3 IFNL1 LGALS9 SMAD7 TRPM4 USP18 IFNB1 HLA-C NMI TNF ARG2
GOBP_MDA_5_SIGNALING_PATHWAY	0.000861124	0.0550715	0.477271	0.82821	1.90145	5	DHX58 IFIH1 IRF7 DDX60 OAS3
GOBP_CELLULAR_RESPONSE_TO_BIOTIC_STIMULUS	0.000971748	0.0607715	0.477271	0.556926	2.00311	19	CMPK2 CXCL8 NFKBIZ DDIT3 SERPINE1 ZFP36 GBP5 TNFAIP3 CXCL10 ZC3H12A
GOBP_DETOXIFICATION	0.000979946	0.0607715	0.45506	-0.764493	-2.22771	6	SLC47A2 SLC22A18 APOE GCH1 PIM1 MT1X
GOBP_NEGATIVE_REGULATION_OF_PROTEIN_BINDING	0.0011302	0.0690433	0.45506	0.976619	1.67728	2	IFIT1 IFIT2
GOBP_NEGATIVE_REGULATION_OF_CYTOPLASMIC_PATTERN_RECOGNITION_RECEPTOR_SIGNALING_PATHWAY	0.00114783	0.0690893	0.45506	0.90991	1.76681	3	DHX58 TNFAIP3 IFI16
GOBP_NEURON_REMODELING	0.00117762	0.069811	0.45506	0.97482	1.67419	2	RND1 C3
GOBP_CELL_CHEMOTAXIS	0.00119393	0.069811	0.45506	0.572808	1.94714	16	CCL5 CXCL11 CXCL8 CXCL3 SERPINE1 ARHGEF16 CXCL10 VCAM1 LGALS9 TRPM4
GOBP_ALPHA_BETA_T_CELL_DIFFERENTIATION	0.00132716	0.0764968	0.45506	0.633284	1.9678	12	RSAD2 IRF1 NFKBIZ BCL6 RELB ZC3H12A BCL3 LGALS9 SMAD7
GOBP_APOPTOTIC_SIGNALING_PATHWAY	0.00134566	0.0764968	0.45506	0.478033	1.9755	33	IFI27 IFI6 NFKBIZ SP100 DDIT3 ATF3 TRAF1 PPP1R15A SERPINE1 TNFAIP3 IFI16 KLF4 UNC5B BCL3 GPER1 NUPR1 HERPUD1 IFNB1 TNF
GOBP_NEGATIVE_REGULATION_OF_VIRAL_TRANSCRIPTION	0.00142565	0.0788537	0.45506	0.900901	1.74932	3	SP100 ZFP36 IFITM3
GOBP_REGULATION_OF_VIRAL_TRANSCRIPTION	0.00142565	0.0788537	0.45506	0.900901	1.74932	3	SP100 ZFP36 IFITM3
GOBP_MYELOID_LEUKOCYTE_MIGRATION	0.0015659	0.0854565	0.45506	0.742706	1.94029	7	CCL5 CXCL8 CXCL3 SERPINE1 CXCL10
GOBP_NEGATIVE_REGULATION_OF_RESPONSE_TO_STIMULUS	0.00169963	0.086293	0.45506	0.372833	1.79451	75	CCL5 IFI6 DHX58 CXCL8 OAS1 DDIT3 IGFBP6 ISG15 ATF3 PPP1R15A SERPINE1 BARX1 TNFAIP3 OPTN IFI16 BCL6 HLA-B IL20RB KLF4 ZC3H12A UNC5B OAS3 IFNL1 BCL3 GPER1 PRKAA2 LGALS9 SMAD7 HERPUD1 USP18 IFNB1 NMI TRIM38 TNF ARG2 ITGA3
GOBP_REGULATION_OF_INFLAMMATORY_RESPONSE	0.00178353	0.086293	0.45506	0.488976	1.9444	28	CCL5 C3 NFKBIZ SERPINE1 GBP5 TNFAIP3 IFI16 SELE BCL6 IL20RB KLF4 GPER1 NUPR1 USP18 AKNA NMI TNF
GOBP_POSITIVE_REGULATION_OF_PATTERN_RECOGNITION_RECEPTOR_SIGNALING_PATHWAY	0.0018162	0.086293	0.45506	0.696459	1.90103	8	OASL DHX58 RSAD2 GBP5 DDX60
GOBP_NEGATIVE_REGULATION_OF_RESPONSE_TO_EXTERNAL_STIMULUS	0.00186037	0.086293	0.45506	0.482765	1.90636	27	DHX58 OAS1 ISG15 SERPINE1 TNFAIP3 IFI16 HLA-B IL20RB KLF4 OAS3 GPER1 LGALS9 USP18 NMI TRIM38 TNF ARG2
GOBP_EOSINOPHIL_CHEMOTAXIS	0.0019427	0.086293	0.45506	1	1.3294	1	CCL5
GOBP_EOSINOPHIL_MIGRATION	0.0019427	0.086293	0.45506	1	1.3294	1	CCL5
GOBP_NATURAL_KILLER_CELL_CHEMOTAXIS	0.0019427	0.086293	0.45506	1	1.3294	1	CCL5
GOBP_NEGATIVE_REGULATION_BY_HOST_OF_VIRAL_TRANSCRIPTION	0.0019427	0.086293	0.45506	1	1.3294	1	CCL5
GOBP_NEGATIVE_REGULATION_OF_CHEMOKINE_MEDIATED_SIGNALING_PATHWAY	0.0019427	0.086293	0.45506	1	1.3294	1	CCL5
GOBP_POSITIVE_REGULATION_OF_CELL_CELL_ADHESION_MEDIATED_BY_INTEGRIN	0.0019427	0.086293	0.45506	1	1.3294	1	CCL5
GOBP_POSITIVE_REGULATION_OF_LYMPHOCYTE_CHEMOTAXIS	0.0019427	0.086293	0.45506	1	1.3294	1	CCL5
GOBP_POSITIVE_REGULATION_OF_NATURAL_KILLER_CELL_CHEMOTAXIS	0.0019427	0.086293	0.45506	1	1.3294	1	CCL5
GOBP_POSITIVE_REGULATION_OF_SMOOTH_MUSCLE_CELL_MIGRATION	0.0019427	0.086293	0.45506	1	1.3294	1	CCL5
GOBP_REGULATION_OF_CELL_CELL_ADHESION_MEDIATED_BY_INTEGRIN	0.0019427	0.086293	0.45506	1	1.3294	1	CCL5
GOBP_REGULATION_OF_CHEMOKINE_MEDIATED_SIGNALING_PATHWAY	0.0019427	0.086293	0.45506	1	1.3294	1	CCL5
GOBP_REGULATION_OF_NATURAL_KILLER_CELL_CHEMOTAXIS	0.0019427	0.086293	0.45506	1	1.3294	1	CCL5
GOBP_NEGATIVE_REGULATION_OF_IMMUNE_EFFECTOR_PROCESS	0.00196331	0.086293	0.431708	0.619235	1.92415	12	BST2 BCL6 HLA-B IL20RB ZC3H12A IFNL1 LGALS9 SMAD7 IFNB1 TNF
GOBP_TUMOR_NECROSIS_FACTOR_SUPERFAMILY_CYTOKINE_PRODUCTION	0.00199692	0.086293	0.431708	0.556155	1.89053	16	OAS2 OAS1 IFIH1 ZFP36 TNFAIP3 AKAP12 ZC3H12A OAS3 BCL3 LGALS9
GOBP_SMOOTH_MUSCLE_CELL_MIGRATION	0.0019999	0.086293	0.431708	0.844446	1.79437	4	CCL5 DDIT3 SERPINE1
GOBP_MODULATION_OF_PROCESS_OF_ANOTHER_ORGANISM	0.00200289	0.086293	0.431708	0.73433	1.9184	7	CCL5 IFI27 IFITM1 IFITM3 ZC3H12A
GOBP_CELLULAR_RESPONSE_TO_MOLECULE_OF_BACTERIAL_ORIGIN	0.00206252	0.0879363	0.431708	0.553218	1.91237	17	CMPK2 CXCL8 NFKBIZ SERPINE1 ZFP36 GBP5 TNFAIP3 CXCL10 ZC3H12A
GOBP_NEGATIVE_REGULATION_OF_INNATE_IMMUNE_RESPONSE	0.00215446	0.0902437	0.431708	0.612737	1.95281	13	DHX58 OAS1 ISG15 TNFAIP3 IFI16 HLA-B OAS3 LGALS9 USP18 NMI
GOBP_IMMUNE_SYSTEM_DEVELOPMENT	0.00216073	0.0902437	0.431708	0.615213	1.91165	12	NFKBIZ BARX1 TNFAIP3 CDKN2B BCL6 HLA-B MAFB BCL3 LGALS9
GOBP_LEUKOCYTE_CHEMOTAXIS	0.00221343	0.091511	0.431708	0.675654	1.99947	10	CCL5 CXCL11 CXCL8 CXCL3 SERPINE1 CXCL10 LGALS9 TRPM4
GOBP_ACTIVATION_OF_IMMUNE_RESPONSE	0.00226546	0.0927254	0.431708	0.466004	1.94834	35	OASL C3 DHX58 RSAD2 IRF1 NFKBIZ OAS1 IFIH1 IRF7 GBP5 TNFAIP3 IFI16 DDX60 ZC3H12A OAS3
GOBP_LEUKOCYTE_MIGRATION	0.00231472	0.0938033	0.431708	0.540626	1.90529	18	CCL5 CXCL11 CXCL8 CXCL3 SERPINE1 SELE CXCL10 VCAM1 LGALS9 TRPM4 TNF ITGA3 HMOX1
GOBP_RESPONSE_TO_CHEMOKINE	0.00244125	0.097961	0.431708	0.837545	1.7797	4	CCL5 CXCL11 CXCL10 ZC3H12A
GOBP_DEFENSE_RESPONSE_TO_BACTERIUM	0.00253921	0.100207	0.431708	0.51963	1.89347	20	OAS2 NFKBIZ OAS1 ISG15 SERPINE1 GBP5 OPTN GBP4 OAS3 BCL3 RNASE4 TNF ARG2 ANG NOD2
GOBP_REGULATION_OF_LYMPHOCYTE_MEDIATED_IMMUNITY	0.00254618	0.100207	0.431708	0.548792	1.89707	17	RAET1L C3 RSAD2 BCL6 HLA-B IL20RB LGALS9 SMAD7 TRPM4 IFNB1 HLA-C TNF
GOBP_NEGATIVE_REGULATION_OF_RESPONSE_TO_BIOTIC_STIMULUS	0.00267244	0.104174	0.431708	0.545766	1.88661	17	DHX58 OAS1 ISG15 TNFAIP3 IFI16 HLA-B OAS3 LGALS9 USP18 NMI TRIM38 ARG2
GOBP_T_CELL_ACTIVATION_INVOLVED_IN_IMMUNE_RESPONSE	0.00274088	0.104966	0.431708	0.626191	1.89264	11	NFKBIZ BCL6 RELB ZC3H12A IFNL1 BCL3 LGALS9 SMAD7 IFNB1
GOBP_REGULATION_OF_PROGRAMMED_CELL_DEATH	0.00274404	0.104966	0.431708	0.365484	1.75914	75	CCL5 IFI6 IFIT3 IFIT2 GADD45B SP100 DDIT3 ATF3 TRAF1 SERPINE1 ZFP36 IRF7 TNFAIP3 AKAP12 ANGPTL4 NUAK2 F3 BCL6 KLF4 CXCL10 ZC3H12A UNC5B TSC22D3 BCL3 GPER1 MAP3K9 PRKAA2 LGALS9 FUT1 GADD45G NUPR1 HERPUD1 IFNB1 TNF ARG2
GOBP_REGULATION_OF_T_CELL_ACTIVATION	0.00290756	0.108305	0.431708	0.504785	1.87371	22	CCL5 IRF1 NFKBIZ TNFRSF9 BCL6 IL20RB ZC3H12A SDC4 IFNL1 VCAM1 LGALS9 SMAD7 IFNB1 ARG2
GOBP_CD4_POSITIVE_ALPHA_BETA_T_CELL_DIFFERENTIATION	0.00291314	0.108305	0.431708	0.667065	1.97405	10	RSAD2 NFKBIZ BCL6 RELB ZC3H12A BCL3 LGALS9 SMAD7
GOBP_IMMUNE_EFFECTOR_PROCESS	0.002939	0.108305	0.431708	0.425692	1.86237	42	RAET1L C3 DHX58 RSAD2 NFKBIZ BST2 IRF7 DDX60 BCL6 HLA-B IL20RB RELB ZC3H12A IFNL1 BCL3 LGALS9 SMAD7 TRPM4 IFNB1 HLA-C NMI TNF CFD DNAJB9 C4B NOD2
GOBP_ADAPTIVE_IMMUNE_RESPONSE_BASED_ON_SOMATIC_RECOMBINATION_OF_IMMUNE_RECEPTORS_BUILT_FROM_IMMUNOGLOBULIN_SUPERFAMILY_DOMAINS	0.00294464	0.108305	0.431708	0.472975	1.92424	30	RAET1L C3 RSAD2 NFKBIZ IRF7 TNFAIP3 BCL6 HLA-B IL20RB RELB ZC3H12A BCL3 LGALS9 SMAD7 TRPM4 IFNB1 HLA-C TNF
GOBP_NEGATIVE_REGULATION_OF_DEFENSE_RESPONSE	0.00296364	0.108305	0.431708	0.50359	1.89279	23	DHX58 OAS1 ISG15 TNFAIP3 IFI16 HLA-B IL20RB KLF4 OAS3 GPER1 LGALS9 USP18 NMI TRIM38 ARG2
GOBP_REGULATION_OF_RESPONSE_TO_CYTOKINE_STIMULUS	0.00312166	0.112287	0.431708	0.541105	1.83937	16	CCL5 OAS1 IFIH1 ISG15 IRF7 TNFAIP3 KLF4 OAS3
GOBP_PROTEIN_LOCALIZATION_TO_CHROMATIN	0.00316571	0.112287	0.431708	-0.964029	-1.70165	2	H1-5 H2AC4
GOBP_PROTEIN_LOCALIZATION_TO_CHROMOSOME	0.00316571	0.112287	0.431708	-0.964029	-1.70165	2	H1-5 H2AC4
GOBP_REGULATION_OF_G_PROTEIN_COUPLED_RECEPTOR_SIGNALING_PATHWAY	0.00318233	0.112287	0.431708	0.739846	1.82837	6	CCL5 C3 CXCL8 GPER1
GOBP_POSITIVE_REGULATION_OF_VIRAL_GENOME_REPLICATION	0.00327826	0.11437	0.431708	0.878268	1.70537	3	CCL5 IFIT1 TRIM38
GOBP_REGULATION_OF_RECEPTOR_MEDIATED_ENDOCYTOSIS	0.00332167	0.11437	0.431708	0.782758	1.7971	5	C3 DNAJC6 SERPINE1 SELE
GOBP_LEUKOCYTE_CELL_CELL_ADHESION	0.0033252	0.11437	0.431708	0.480968	1.87038	26	CCL5 IRF1 NFKBIZ SELE BCL6 IL20RB KLF4 ZC3H12A SDC4 IFNL1 VCAM1 LGALS9 SMAD7 IFNB1 TNF ARG2
GOBP_POSITIVE_CHEMOTAXIS	0.00342629	0.116865	0.431708	0.781994	1.79534	5	CCL5 CXCL8 F3 CXCL10
GOBP_NEGATIVE_REGULATION_OF_BINDING	0.00357601	0.120964	0.431708	0.823637	1.75015	4	IFIT1 IFIT2 IFI16
GOBP_NEGATIVE_REGULATION_OF_LYMPHOCYTE_ACTIVATION	0.00367771	0.123384	0.431708	0.586026	1.91383	14	IRF1 TNFAIP3 BCL6 IL20RB ZC3H12A SDC4 IFNL1 LGALS9 SMAD7 IFNB1 ARG2
GOBP_G_PROTEIN_COUPLED_RECEPTOR_SIGNALING_PATHWAY	0.00377783	0.125056	0.431708	0.507661	1.84986	20	CCL5 CXCL11 C3 CXCL8 AKAP12 KISS1R SELE CXCL10
GOBP_POSITIVE_REGULATION_OF_CHEMOTAXIS	0.00384373	0.125056	0.431708	0.671781	1.83367	8	CCL5 CXCL8 SERPINE1 F3 CXCL10 LGALS9
GOBP_REGULATION_OF_CHEMOTAXIS	0.00384373	0.125056	0.431708	0.671781	1.83367	8	CCL5 CXCL8 SERPINE1 F3 CXCL10 LGALS9
GOBP_NEGATIVE_REGULATION_OF_LEUKOCYTE_CELL_CELL_ADHESION	0.00384976	0.125056	0.431708	0.58411	1.90757	14	IRF1 BCL6 IL20RB KLF4 ZC3H12A SDC4 IFNL1 LGALS9 SMAD7 IFNB1 ARG2
GOBP_T_CELL_ACTIVATION	0.00391604	0.125573	0.407018	0.429875	1.7902	34	CCL5 RSAD2 IRF1 NFKBIZ TNFRSF9 BCL6 IL20RB RELB ZC3H12A SDC4 MAFB IFNL1 VCAM1 BCL3 LGALS9 SMAD7
GOBP_REGULATION_OF_PROTEIN_EXPORT_FROM_NUCLEUS	0.00392702	0.125573	0.407018	0.955036	1.64021	2	IFI27 SP100
GOBP_REGULATION_OF_GRANULOCYTE_CHEMOTAXIS	0.00404612	0.12705	0.407018	0.873194	1.69552	3	CCL5 CXCL8
GOBP_NEGATIVE_REGULATION_OF_CELL_ACTIVATION	0.00406124	0.12705	0.407018	0.531417	1.83701	17	IRF1 TNFAIP3 BCL6 IL20RB ZC3H12A SDC4 IFNL1 GPER1 LGALS9 SMAD7 IFNB1 ARG2
GOBP_HUMORAL_IMMUNE_RESPONSE	0.00406635	0.12705	0.407018	0.519377	1.8304	18	CCL5 CXCL11 C3 CXCL8 CXCL3 CXCL10 BCL3 IFNB1 RNASE4 TNF CFD ANG C4B C4A
GOBP_REGULATION_OF_EXTRINSIC_APOPTOTIC_SIGNALING_PATHWAY	0.00410784	0.127374	0.407018	0.580134	1.89459	14	IFI6 SP100 ATF3 TRAF1 SERPINE1 TNFAIP3 KLF4 UNC5B GPER1
GOBP_PROTEIN_LOCALIZATION_TO_ORGANELLE	0.00420208	0.129317	0.407018	0.472084	1.83584	26	NEURL3 SP100 DDIT3 NPTX1 ISG15 PPP1R15A GBP5 TNFAIP3 OPTN NUAK2 ZC3H12A BCL3 PRKAA2
GOBP_NEGATIVE_REGULATION_OF_G_PROTEIN_COUPLED_RECEPTOR_SIGNALING_PATHWAY	0.00428238	0.129836	0.407018	0.870706	1.69069	3	CCL5 CXCL8
GOBP_REGULATION_OF_PROTEIN_BINDING	0.00428238	0.129836	0.407018	0.871618	1.69246	3	IFIT1 IFIT2
GOBP_NEGATIVE_REGULATION_OF_HEMOPOIESIS	0.00432721	0.13023	0.407018	0.665698	1.81707	8	IRF1 BCL6 ZC3H12A MAFB IFNL1 SMAD7 IFNB1
GOBP_REGULATION_OF_LEUKOCYTE_DIFFERENTIATION	0.00441994	0.13205	0.407018	0.518454	1.86474	19	IRF1 NFKBIZ IRF7 BCL6 HLA-B ZC3H12A MAFB IFNL1 TM4SF19 LGALS9 SMAD7 IFNB1 TNF
GOBP_RESPONSE_TO_TUMOR_NECROSIS_FACTOR	0.00450255	0.133543	0.407018	0.517975	1.86302	19	CCL5 CXCL8 TRAF1 ZFP36 TNFAIP3 AKAP12 SELE ZC3H12A VCAM1 GPER1
GOBP_DICARBOXYLIC_ACID_METABOLIC_PROCESS	0.00460665	0.135062	0.407018	-0.808664	-1.97602	4	ALDH1L2 GOT1 ADSS1 PCK2
GOBP_NEGATIVE_REGULATION_OF_SIGNALING	0.00462876	0.135062	0.407018	0.365804	1.72568	65	CCL5 IFI6 DHX58 CXCL8 OAS1 DDIT3 IGFBP6 ISG15 ATF3 PPP1R15A SERPINE1 BARX1 TNFAIP3 OPTN IFI16 BCL6 KLF4 ZC3H12A UNC5B OAS3 BCL3 GPER1 PRKAA2 SMAD7 HERPUD1 USP18 NMI TNF ITGA3 IL11 HMOX1 DNAJB9 PLAUR LIF
GOBP_GRANULOCYTE_CHEMOTAXIS	0.00468577	0.135062	0.407018	0.725819	1.7937	6	CCL5 CXCL8 CXCL3 CXCL10
GOBP_GRANULOCYTE_MIGRATION	0.00468577	0.135062	0.407018	0.725819	1.7937	6	CCL5 CXCL8 CXCL3 CXCL10
GOBP_DISRUPTION_OF_ANATOMICAL_STRUCTURE_IN_ANOTHER_ORGANISM	0.00476235	0.13631	0.407018	0.662982	1.80965	8	CXCL11 CXCL8 CXCL3 GBP5 CXCL10
GOBP_REGULATION_OF_LYMPHOCYTE_ACTIVATION	0.00497592	0.141434	0.407018	0.478348	1.83618	25	CCL5 IRF1 NFKBIZ TNFRSF9 TNFAIP3 BCL6 IL20RB ZC3H12A SDC4 IFNL1 VCAM1 LGALS9 SMAD7 IFNB1 ARG2
GOBP_NEGATIVE_REGULATION_OF_CELL_CELL_ADHESION	0.00511751	0.144455	0.407018	0.525666	1.81713	17	IRF1 BCL6 IL20RB KLF4 ZC3H12A SDC4 IFNL1 LGALS9 SMAD7 AKNA IFNB1 ARG2
GOBP_NEGATIVE_REGULATION_OF_CELL_ADHESION	0.00518071	0.145237	0.407018	0.486875	1.80723	22	RND1 IRF1 SERPINE1 BCL6 IL20RB KLF4 ZC3H12A SDC4 IFNL1 LGALS9 SMAD7 AKNA IFNB1 ARG2
GOBP_INTERLEUKIN_8_PRODUCTION	0.00539326	0.150167	0.407018	0.66	1.80151	8	DDIT3 SERPINE1 F3 KLF4 BCL3 LGALS9 TNF NOD2
GOBP_REGULATION_OF_APOPTOTIC_SIGNALING_PATHWAY	0.0054636	0.151098	0.407018	0.487637	1.83283	23	IFI6 SP100 DDIT3 ATF3 TRAF1 SERPINE1 TNFAIP3 KLF4 UNC5B GPER1 NUPR1 HERPUD1 IFNB1 TNF HMOX1 PLAUR
GOBP_LEUKOCYTE_PROLIFERATION	0.00551227	0.151421	0.407018	0.485807	1.80326	22	CCL5 IRF1 NFKBIZ TNFRSF9 BST2 TNFAIP3 BCL6 IL20RB SDC4 VCAM1 LGALS9 IFNB1 ARG2
GOBP_LYMPHOCYTE_MEDIATED_IMMUNITY	0.00570408	0.155316	0.407018	0.471709	1.8107	25	RAET1L C3 RSAD2 NFKBIZ IRF7 BCL6 HLA-B IL20RB BCL3 LGALS9 SMAD7 TRPM4 IFNB1 HLA-C TNF
GOBP_MUSCLE_CELL_MIGRATION	0.00572994	0.155316	0.407018	0.762968	1.75166	5	CCL5 DDIT3 SERPINE1
GOBP_REGULATION_OF_EXTRINSIC_APOPTOTIC_SIGNALING_PATHWAY_VIA_DEATH_DOMAIN_RECEPTORS	0.00589247	0.15867	0.407018	0.713145	1.76238	6	SP100 ATF3 SERPINE1 TNFAIP3
GOBP_ANTIMICROBIAL_HUMORAL_RESPONSE	0.00603661	0.161489	0.407018	0.639237	1.8917	10	CCL5 CXCL11 CXCL8 CXCL3 CXCL10 BCL3
GOBP_CELLULAR_RESPONSE_TO_STRESS	0.00628454	0.166863	0.407018	0.365783	1.728	66	CXCL8 SP100 DDIT3 IGFBP6 NIBAN1 ATF3 PPP1R15A IRF7 TNFAIP3 OPTN IFI16 CDKN2B NUAK2 BCL6 KLF4 UBA7 CXCL10 RELB ZC3H12A EPAS1 MAFB BCL3 PRKAA2 BATF2 FUT1 FICD KDM6B NUPR1 HERPUD1 TNF CEBPD ARG2 HMOX1 DNAJB9 ANG NOD2 PARP9
GOBP_PROTEIN_LOCALIZATION_TO_MITOCHONDRION	0.00635343	0.166863	0.407018	0.938849	1.61241	2	DDIT3 ISG15
GOBP_HEMOPOIESIS	0.00635981	0.166863	0.407018	0.366959	1.70813	58	RSAD2 IRF1 NFKBIZ TNFRSF9 ISG15 ZFP36 IRF7 IFI16 CDKN2B HERC6 BCL6 HLA-B KLF4 RELB ZC3H12A EPAS1 MAFB IFNL1 VCAM1 BCL3 BATF2 TM4SF19 LGALS9 SMAD7 IFNB1 TNF CEBPD IL11 NFIL3 DNAJB9 ANG LIF RBM47 HEATR9 CDKN1C FOSL2 EGR3
GOBP_P38MAPK_CASCADE	0.00649682	0.169372	0.407018	0.710145	1.75497	6	GADD45B ZFP36 ZC3H12A LGALS9 GADD45G RELL2
GOBP_LYMPHOCYTE_CHEMOTAXIS	0.00682632	0.175144	0.407018	0.856021	1.66217	3	CCL5 CXCL11 CXCL10
GOBP_T_CELL_CHEMOTAXIS	0.00682632	0.175144	0.407018	0.856021	1.66217	3	CCL5 CXCL11 CXCL10
GOBP_NEGATIVE_REGULATION_OF_RNA_METABOLIC_PROCESS	0.00694989	0.175144	0.407018	0.375887	1.71618	53	IFI27 IRF1 SP100 DDIT3 ATF3 ZFP36 IRF7 IFI16 ELF3 TRIM22 MAFF BCL6 KLF4 RELB ZC3H12A LOXL2 DUSP15 MXD1 MAFB IFNL1 BCL3
GOBP_LYMPHOCYTE_APOPTOTIC_PROCESS	0.00704521	0.175144	0.407018	0.652262	1.78039	8	CCL5 NFKBIZ BCL6 TSC22D3 BCL3 LGALS9 ARG2
GOBP_REGULATION_OF_CELL_ACTIVATION	0.00708726	0.175144	0.407018	0.434149	1.7812	31	CCL5 IRF1 NFKBIZ TNFRSF9 TNFAIP3 BCL6 IL20RB ZC3H12A SDC4 IFNL1 VCAM1 GPER1 LGALS9 SMAD7 IFNB1 TNF ARG2
GOBP_AROMATIC_AMINO_ACID_FAMILY_CATABOLIC_PROCESS	0.0071875	0.175144	0.407018	-0.996409	-1.3451	1	HDC
GOBP_AROMATIC_AMINO_ACID_METABOLIC_PROCESS	0.0071875	0.175144	0.407018	-0.996409	-1.3451	1	HDC
GOBP_HISTAMINE_METABOLIC_PROCESS	0.0071875	0.175144	0.407018	-0.996409	-1.3451	1	HDC
GOBP_IMIDAZOLE_CONTAINING_COMPOUND_METABOLIC_PROCESS	0.0071875	0.175144	0.407018	-0.996409	-1.3451	1	HDC
GOBP_L_HISTIDINE_METABOLIC_PROCESS	0.0071875	0.175144	0.407018	-0.996409	-1.3451	1	HDC
GOBP_TAXIS	0.00718891	0.175144	0.407018	0.477131	1.79334	23	CCL5 CXCL11 CXCL8 CXCL3 SERPINE1 ARHGEF16 F3 CXCL10 VCAM1 LGALS9 SEMA3D TRPM4
GOBP_REGULATION_OF_LEUKOCYTE_PROLIFERATION	0.00731142	0.177075	0.407018	0.503023	1.80924	19	CCL5 IRF1 TNFRSF9 BST2 TNFAIP3 BCL6 IL20RB SDC4 VCAM1 LGALS9
GOBP_REGULATION_OF_MULTICELLULAR_ORGANISMAL_DEVELOPMENT	0.00761618	0.183009	0.407018	0.345377	1.66236	75	OAS2 C3 CXCL8 IRF1 NFKBIZ SP100 ISG15 SERPINE1 ZFP36 IRF7 TNFAIP3 KRT17 ANGPTL4 F3 MAFF BCL6 HLA-B KLF4 CXCL10 ZC3H12A LOXL2 MAFB IFNL1 GPER1 MATN1 TM4SF19 LGALS9 SMAD7 FUT1 TRPM4 NUPR1 IFNB1
GOBP_REGULATION_OF_HEMOPOIESIS	0.00764587	0.183009	0.407018	0.46144	1.77128	25	IRF1 NFKBIZ ISG15 ZFP36 IRF7 BCL6 HLA-B ZC3H12A MAFB IFNL1 TM4SF19 LGALS9 SMAD7 IFNB1 TNF
GOBP_MODIFICATION_DEPENDENT_MACROMOLECULE_CATABOLIC_PROCESS	0.00778782	0.185323	0.407018	0.541278	1.79658	15	IFI27 DDIT3 ISG15 TNFAIP3 HERC6 UBA7 SMAD7 UBE2L6 HERPUD1 TRIM38
GOBP_NEGATIVE_REGULATION_OF_RESPONSE_TO_CYTOKINE_STIMULUS	0.00811412	0.190868	0.38073	0.642303	1.75321	8	CCL5 OAS1 ISG15 KLF4 OAS3 USP18
GOBP_POSITIVE_REGULATION_OF_TUMOR_NECROSIS_FACTOR_SUPERFAMILY_CYTOKINE_PRODUCTION	0.00811412	0.190868	0.38073	0.642252	1.75307	8	OAS2 OAS1 IFIH1 AKAP12 OAS3 LGALS9
GOBP_MONOCYTE_CHEMOTAXIS	0.00848835	0.196287	0.38073	0.848649	1.64786	3	CCL5 SERPINE1 CXCL10
GOBP_POSITIVE_REGULATION_OF_MONOCYTE_CHEMOTAXIS	0.00848835	0.196287	0.38073	0.848649	1.64786	3	CCL5 SERPINE1 CXCL10
GOBP_REGULATION_OF_MONOCYTE_CHEMOTAXIS	0.00848835	0.196287	0.38073	0.848649	1.64786	3	CCL5 SERPINE1 CXCL10
GOBP_MONONUCLEAR_CELL_DIFFERENTIATION	0.00862822	0.198401	0.38073	0.410308	1.73217	36	RSAD2 IRF1 NFKBIZ TNFRSF9 IRF7 IFI16 BCL6 HLA-B RELB ZC3H12A MAFB IFNL1 VCAM1 BCL3 BATF2 LGALS9 SMAD7 IFNB1 IL11 NFIL3 DNAJB9 LIF
GOBP_INTERLEUKIN_27_MEDIATED_SIGNALING_PATHWAY	0.00871275	0.199225	0.38073	0.698338	1.72579	6	OAS2 OASL OAS1 OAS3
GOBP_POSITIVE_REGULATION_OF_INTRACELLULAR_SIGNAL_TRANSDUCTION	0.00885838	0.20143	0.38073	0.365787	1.7155	61	CCL5 OASL DHX58 RSAD2 GADD45B DDIT3 IGFBP6 BST2 PPP1R15A GBP5 AKAP12 TRIM22 DDX60 F3 ZC3H12A UNC5B APOL3 DUSP15 GPER1 LGALS9 TGFA GADD45G NUPR1 NMI TRIM38 TNF LURAP1L RELL2 IL11 HMOX1 LIF NOD2 MN1
GOBP_PROTEIN_MODIFICATION_BY_SMALL_PROTEIN_CONJUGATION	0.00902529	0.204091	0.38073	0.458722	1.76085	25	IFI27 NEURL3 IFIH1 ISG15 TNFAIP3 HERC6 TRIM22 UBA7 EPAS1 UBE2L6 TRPM4 HERPUD1 NMI TRIM38
GOBP_CELL_KILLING	0.00911024	0.204546	0.38073	0.4745	1.74193	21	CXCL11 RAET1L C3 CXCL8 CXCL3 GBP5 HLA-B CXCL10
GOBP_ADAPTIVE_IMMUNE_RESPONSE	0.00914533	0.204546	0.38073	0.40758	1.74797	38	RAET1L C3 RSAD2 IRF1 NFKBIZ IRF7 TNFAIP3 BCL6 HLA-B IL20RB RELB ZC3H12A BCL3 LGALS9 SMAD7 TRPM4 IFNB1 HLA-C TNF ARG2
GOBP_ESTABLISHMENT_OF_PROTEIN_LOCALIZATION	0.00946594	0.210566	0.38073	0.384208	1.72621	48	CCL5 IFI27 IFIT1 NEURL3 RSAD2 SP100 DDIT3 MX2 GBP5 TNFAIP3 OPTN
GOBP_CELLULAR_RESPONSE_TO_TYPE_II_INTERFERON	0.0100629	0.21526	0.38073	0.555985	1.72761	12	CCL5 IRF1 SP100 GBP5 GBP4
GOBP_POSITIVE_REGULATION_OF_SIGNALING	0.0101289	0.21526	0.38073	0.335501	1.64788	90	CCL5 OASL C3 DHX58 RSAD2 GADD45B DDIT3 IGFBP6 ATF3 BST2 PPP1R15A IRF7 GBP5 TNFAIP3 CDKN2B AKAP12 TRIM22 DDX60 F3 ZC3H12A UNC5B APOL3 DUSP15 IFNL1 GPER1 LGALS9 TGFA GADD45G TRPM4 NUPR1 IFNB1 NMI TRIM38 TNF LURAP1L RELL2 IL11 HAP1 PPP2R5B HMOX1 PLAUR LIF NOD2 PARP9 MN1 RBM47
GOBP_REGULATION_OF_CELL_CELL_ADHESION	0.0101389	0.21526	0.38073	0.437184	1.77863	30	CCL5 IRF1 NFKBIZ SELE BCL6 IL20RB KLF4 ZC3H12A SDC4 IFNL1 VCAM1 LGALS9 SMAD7 AKNA IFNB1 TNF ARG2
GOBP_RESPONSE_TO_ISCHEMIA	0.0101406	0.21526	0.38073	-0.688969	-1.83216	5	PANX2 ITGAM HYOU1 CSF1 EGR1
GOBP_REGULATION_OF_TRANSLATION	0.0101719	0.21526	0.38073	0.580947	1.75589	11	CCL5 NIBAN1 PPP1R15A ZFP36 KRT17
GOBP_ESTABLISHMENT_OF_RNA_LOCALIZATION	0.0102029	0.21526	0.38073	0.920863	1.58152	2	MX2 ZFP36
GOBP_KERATINOCYTE_PROLIFERATION	0.0102029	0.21526	0.38073	0.920863	1.58152	2	NFKBIZ ZFP36
GOBP_MRNA_TRANSPORT	0.0102029	0.21526	0.38073	0.920863	1.58152	2	MX2 ZFP36
GOBP_NUCLEOBASE_CONTAINING_COMPOUND_TRANSPORT	0.0102029	0.21526	0.38073	0.920863	1.58152	2	MX2 ZFP36
GOBP_RNA_LOCALIZATION	0.0102029	0.21526	0.38073	0.920863	1.58152	2	MX2 ZFP36
GOBP_REGULATION_OF_MYD88_DEPENDENT_TOLL_LIKE_RECEPTOR_SIGNALING_PATHWAY	0.0103312	0.215743	0.38073	0.919065	1.57844	2	IRF1 IRF7
GOBP_REGULATION_OF_TOLL_LIKE_RECEPTOR_SIGNALING_PATHWAY	0.0103312	0.215743	0.38073	0.919065	1.57844	2	IRF1 IRF7
GOBP_POSITIVE_REGULATION_OF_TRANSLATION	0.0106445	0.220593	0.38073	0.632146	1.72548	8	CCL5 NIBAN1 PPP1R15A KRT17 BCL3 TNF
GOBP_RIG_I_SIGNALING_PATHWAY	0.0106713	0.220593	0.38073	0.740694	1.70052	5	OASL DHX58 DDX60 OAS3
GOBP_POSITIVE_REGULATION_OF_IMMUNE_EFFECTOR_PROCESS	0.0109656	0.225538	0.38073	0.497295	1.71906	17	RAET1L C3 DHX58 RSAD2 NFKBIZ DDX60 HLA-B LGALS9 HLA-C TNF DNAJB9 NOD2
GOBP_CELLULAR_RESPONSE_TO_DSRNA	0.0113052	0.229463	0.38073	0.735986	1.68971	5	IFIT1 OAS1 IFIH1 OAS3 IFNB1
GOBP_CELLULAR_RESPONSE_TO_EXOGENOUS_DSRNA	0.0113052	0.229463	0.38073	0.735986	1.68971	5	IFIT1 OAS1 IFIH1 OAS3 IFNB1
GOBP_REGULATION_OF_CELL_ADHESION	0.0113246	0.229463	0.38073	0.385221	1.71863	46	CCL5 RND1 CXCL8 IRF1 NFKBIZ SERPINE1 SELE BCL6 IL20RB KLF4 ZC3H12A SDC4 IFNL1 VCAM1 LGALS9 SMAD7 FUT1 AKNA IFNB1 TNF ARG2 RELL2 ITGA3 PLAUR LIF NOD2
GOBP_POSITIVE_REGULATION_OF_VIRAL_PROCESS	0.0115342	0.232559	0.38073	0.780569	1.65863	4	CCL5 IFIT1 LGALS9 TRIM38
GOBP_T_CELL_DIFFERENTIATION	0.0118068	0.235923	0.38073	0.462249	1.73741	23	RSAD2 IRF1 NFKBIZ TNFRSF9 BCL6 RELB ZC3H12A MAFB IFNL1 BCL3 LGALS9 SMAD7 IFNB1
GOBP_B_CELL_MEDIATED_IMMUNITY	0.0118163	0.235923	0.38073	0.629091	1.71715	8	C3 NFKBIZ IRF7 BCL6 BCL3 TNF C4B C4A
GOBP_T_CELL_PROLIFERATION	0.0119026	0.236492	0.38073	0.537262	1.75458	14	CCL5 IRF1 TNFRSF9 BCL6 IL20RB SDC4 VCAM1 LGALS9
GOBP_NEGATIVE_REGULATION_OF_POST_TRANSLATIONAL_PROTEIN_MODIFICATION	0.0121279	0.238652	0.38073	0.913669	1.56917	2	ISG15 TNFAIP3
GOBP_NEGATIVE_REGULATION_OF_PROTEIN_UBIQUITINATION	0.0121279	0.238652	0.38073	0.913669	1.56917	2	ISG15 TNFAIP3
GOBP_PRODUCTION_OF_MOLECULAR_MEDIATOR_OF_IMMUNE_RESPONSE	0.0123783	0.242413	0.38073	0.549703	1.70809	12	RSAD2 NFKBIZ BST2 BCL6 SMAD7 TRPM4 IFNB1 TNF DNAJB9 NOD2
GOBP_PROTEIN_LOCALIZATION_TO_GOLGI_APPARATUS	0.0126413	0.246385	0.38073	0.911871	1.56608	2	GBP5 OPTN
GOBP_POSITIVE_REGULATION_OF_G_PROTEIN_COUPLED_RECEPTOR_SIGNALING_PATHWAY	0.0127656	0.247629	0.38073	0.831649	1.61485	3	CCL5 C3 GPER1
GOBP_POSITIVE_REGULATION_OF_RIG_I_SIGNALING_PATHWAY	0.0131019	0.25103	0.38073	0.773813	1.64428	4	OASL DHX58 DDX60
GOBP_REGULATION_OF_RIG_I_SIGNALING_PATHWAY	0.0131019	0.25103	0.38073	0.773813	1.64428	4	OASL DHX58 DDX60
GOBP_ALPHA_BETA_T_CELL_ACTIVATION	0.013125	0.25103	0.38073	0.492117	1.67285	16	RSAD2 IRF1 NFKBIZ BCL6 RELB ZC3H12A BCL3 LGALS9 SMAD7 ARG2
GOBP_RECEPTOR_MEDIATED_ENDOCYTOSIS	0.0132927	0.253055	0.38073	0.532737	1.7398	14	C3 CXCL8 MX2 DNAJC6 SERPINE1 SELE
GOBP_LEUKOCYTE_APOPTOTIC_PROCESS	0.01341	0.254106	0.38073	0.606825	1.79579	10	CCL5 NFKBIZ IRF7 BCL6 TSC22D3 BCL3 LGALS9 ARG2 NOD2
GOBP_AIM2_INFLAMMASOME_COMPLEX_ASSEMBLY	0.0135422	0.254257	0.38073	0.908273	1.5599	2	GBP5 IFI16
GOBP_REGULATION_OF_AIM2_INFLAMMASOME_COMPLEX_ASSEMBLY	0.0135422	0.254257	0.38073	0.908273	1.5599	2	GBP5 IFI16
GOBP_NEGATIVE_REGULATION_OF_CYTOKINE_PRODUCTION_INVOLVED_IN_IMMUNE_RESPONSE	0.0140522	0.260251	0.38073	0.721519	1.6565	5	BST2 BCL6 SMAD7 IFNB1 TNF
GOBP_NEGATIVE_REGULATION_OF_PRODUCTION_OF_MOLECULAR_MEDIATOR_OF_IMMUNE_RESPONSE	0.0140522	0.260251	0.38073	0.721519	1.6565	5	BST2 BCL6 SMAD7 IFNB1 TNF
GOBP_POSITIVE_REGULATION_OF_TYPE_II_INTERFERON_PRODUCTION	0.0140522	0.260251	0.38073	0.721519	1.6565	5	ISG15 IFNL1 BCL3 LGALS9 TNF
GOBP_REGULATION_OF_ALPHA_BETA_T_CELL_DIFFERENTIATION	0.0144749	0.2631	0.38073	0.675474	1.66929	6	NFKBIZ BCL6 ZC3H12A LGALS9 SMAD7
GOBP_REGULATION_OF_CD4_POSITIVE_ALPHA_BETA_T_CELL_DIFFERENTIATION	0.0144749	0.2631	0.38073	0.675474	1.66929	6	NFKBIZ BCL6 ZC3H12A LGALS9 SMAD7
GOBP_ORGANIC_HYDROXY_COMPOUND_TRANSPORT	0.0146192	0.2631	0.38073	-0.427958	-1.7453	11	STARD4 NFKBIA APOE LRP1 C1QTNF1 SELENOM WNK4 SLC16A3 SLC44A2
GOBP_NEGATIVE_REGULATION_OF_CHEMOKINE_C_X_C_MOTIF_LIGAND_2_PRODUCTION	0.0146745	0.2631	0.38073	0.825225	1.60238	3	OAS1 KLF4 OAS3
GOBP_TYPE_II_INTERFERON_PRODUCTION	0.0146871	0.2631	0.38073	0.602518	1.78304	10	DDIT3 ISG15 IL20RB ZC3H12A IFNL1 BCL3 LGALS9 TNF
GOBP_NEGATIVE_REGULATION_OF_VIRAL_LIFE_CYCLE	0.0148319	0.2631	0.38073	0.906475	1.55681	2	BST2 IL32
GOBP_TYPE_III_INTERFERON_PRODUCTION	0.0148319	0.2631	0.38073	0.906475	1.55681	2	IFIH1 IL32
GOBP_LYMPHOCYTE_ACTIVATION_INVOLVED_IN_IMMUNE_RESPONSE	0.0148553	0.2631	0.38073	0.535254	1.70587	13	NFKBIZ BCL6 RELB ZC3H12A IFNL1 BCL3 LGALS9 SMAD7 IFNB1
GOBP_POSITIVE_REGULATION_OF_VASCULATURE_DEVELOPMENT	0.0148553	0.2631	0.38073	0.534935	1.70485	13	C3 CXCL8 SERPINE1 ANGPTL4 F3 KLF4 ZC3H12A FUT1
GOBP_ENDOLYSOSOMAL_TOLL_LIKE_RECEPTOR_SIGNALING_PATHWAY	0.0148936	0.2631	0.38073	0.769149	1.63437	4	RSAD2 OAS1 TNFAIP3 TNF
GOBP_NEURON_MATURATION	0.0149131	0.2631	0.38073	0.825102	1.60214	3	RND1 C3 CDKN1C
GOBP_LACTATION	0.0153068	0.266222	0.38073	0.992819	1.31986	1	OAS2
GOBP_REGULATION_OF_T_HELPER_CELL_DIFFERENTIATION	0.0153415	0.266222	0.38073	0.768953	1.63395	4	NFKBIZ BCL6 ZC3H12A SMAD7
GOBP_LYMPHOCYTE_ACTIVATION	0.0154052	0.266222	0.38073	0.362215	1.64026	50	CCL5 C3 RSAD2 IRF1 NFKBIZ TNFRSF9 BST2 TNFAIP3 BCL6 IL20RB RELB ZC3H12A IL21R SDC4 MAFB IFNL1 VCAM1 BCL3 LGALS9 SMAD7
GOBP_NEGATIVE_REGULATION_OF_CELL_DEVELOPMENT	0.0154169	0.266222	0.38073	0.598084	1.76992	10	IRF1 BCL6 ZC3H12A MAFB IFNL1 SMAD7 IFNB1 TNF
GOBP_RESPONSE_TO_DSRNA	0.0154871	0.266222	0.38073	0.670424	1.65681	6	IFIT1 OAS1 IFIH1 OAS3 IFNB1
GOBP_NEGATIVE_REGULATION_OF_INTRACELLULAR_SIGNAL_TRANSDUCTION	0.0155178	0.266222	0.38073	0.406183	1.66646	31	DHX58 DDIT3 ATF3 PPP1R15A TNFAIP3 OPTN IFI16 BCL6 KLF4 ZC3H12A GPER1 PRKAA2 SMAD7 HERPUD1 NMI ITGA3 DNAJB9 PLAUR LIF
GOBP_NEGATIVE_REGULATION_OF_PROTEIN_IMPORT_INTO_NUCLEUS	0.0156104	0.266222	0.38073	-0.913669	-1.61276	2	SUMO1 NFKBIA
GOBP_NEGATIVE_REGULATION_OF_PROTEIN_LOCALIZATION_TO_NUCLEUS	0.0156104	0.266222	0.38073	-0.913669	-1.61276	2	SUMO1 NFKBIA
GOBP_REGULATION_OF_LEUKOCYTE_APOPTOTIC_PROCESS	0.0158817	0.266236	0.352488	0.597247	1.70401	9	CCL5 IRF7 BCL6 TSC22D3 BCL3 LGALS9 ARG2 NOD2
GOBP_CD4_POSITIVE_ALPHA_BETA_T_CELL_ACTIVATION	0.0159101	0.266236	0.352488	0.531943	1.69531	13	RSAD2 NFKBIZ BCL6 RELB ZC3H12A BCL3 LGALS9 SMAD7 ARG2
GOBP_NEGATIVE_REGULATION_OF_LEUKOCYTE_APOPTOTIC_PROCESS	0.0160646	0.266236	0.352488	0.658802	1.72109	7	CCL5 IRF7 BCL6 TSC22D3 BCL3 ARG2 NOD2
GOBP_TYPE_2_IMMUNE_RESPONSE	0.0160646	0.266236	0.352488	0.658802	1.72109	7	RSAD2 BCL6 IFNL1 BCL3 IFNB1 ARG2 NOD2
GOBP_REGULATION_OF_CELL_MORPHOGENESIS	0.0161576	0.266236	0.352488	-0.732852	-1.79077	4	SEMA4A PLXNB3 BAMBI CDC42EP1
GOBP_REGULATION_OF_CELL_SHAPE	0.0161576	0.266236	0.352488	-0.732852	-1.79077	4	SEMA4A PLXNB3 BAMBI CDC42EP1
GOBP_NEGATIVE_REGULATION_OF_CELL_POPULATION_PROLIFERATION	0.0161816	0.266236	0.352488	0.395132	1.71553	41	IFITM1 IFIT3 CXCL8 IRF1 TNFRSF9 IGFBP6 TNFAIP3 CDKN2B BCL6 IL20RB KLF4 SDC4 IFNL1 GPER1 LGALS9 SMAD7 NUPR1 NMI TNF ARG2 HMOX1 ANG LIF MN1 CDH5 CDKN1C
GOBP_GRANULOCYTE_ACTIVATION	0.0162374	0.266236	0.352488	0.766921	1.62963	4	CCL5 CXCL8 TNF
GOBP_POSITIVE_REGULATION_OF_LEUKOCYTE_CHEMOTAXIS	0.0162617	0.266236	0.352488	0.658391	1.72002	7	CCL5 CXCL8 SERPINE1 CXCL10 LGALS9
GOBP_REGULATION_OF_LEUKOCYTE_CHEMOTAXIS	0.0162617	0.266236	0.352488	0.658391	1.72002	7	CCL5 CXCL8 SERPINE1 CXCL10 LGALS9
GOBP_NEGATIVE_REGULATION_OF_CHEMOKINE_PRODUCTION	0.0167991	0.272853	0.352488	0.714286	1.63989	5	OAS1 KLF4 OAS3 LGALS9 ARG2
GOBP_NEGATIVE_REGULATION_OF_LYMPHOCYTE_APOPTOTIC_PROCESS	0.0167991	0.272853	0.352488	0.714286	1.63989	5	CCL5 BCL6 TSC22D3 BCL3 ARG2
GOBP_HOST_MEDIATED_SUPPRESSION_OF_SYMBIONT_INVASION	0.0168954	0.273331	0.352488	0.899281	1.54446	2	IFITM1 IFITM3
GOBP_NEGATIVE_REGULATION_OF_LEUKOCYTE_MEDIATED_IMMUNITY	0.0170094	0.274092	0.352488	0.594115	1.69508	9	BST2 BCL6 HLA-B IL20RB LGALS9 SMAD7 IFNB1
GOBP_POSITIVE_REGULATION_OF_ADAPTIVE_IMMUNE_RESPONSE	0.0174238	0.27782	0.352488	0.593978	1.75777	10	RAET1L C3 RSAD2 NFKBIZ HLA-B HLA-C TNF
GOBP_NEGATIVE_REGULATION_OF_LYMPHOCYTE_DIFFERENTIATION	0.0174443	0.27782	0.352488	0.654626	1.71018	7	IRF1 BCL6 ZC3H12A IFNL1 SMAD7 IFNB1
GOBP_NEGATIVE_REGULATION_OF_T_CELL_DIFFERENTIATION	0.0174443	0.27782	0.352488	0.654626	1.71018	7	IRF1 BCL6 ZC3H12A IFNL1 SMAD7 IFNB1
GOBP_INTERLEUKIN_1_BETA_PRODUCTION	0.0175732	0.278787	0.352488	0.591747	1.68832	9	GBP5 TNFAIP3 IFI16 ZC3H12A LGALS9 TNF ARG2 NOD2
GOBP_VIRAL_TRANSLATION	0.0176469	0.278876	0.352488	0.991023	1.31747	1	IFIT1
GOBP_RESPONSE_TO_LIPID	0.0177526	0.279467	0.352488	0.391034	1.69774	41	CMPK2 CXCL8 NFKBIZ SP100 SERPINE1 ZFP36 GBP5 TNFAIP3 AKAP12 SELE CA9 KLF4 CXCL10 ZC3H12A VCAM1 GPER1 PRKAA2 LGALS9
GOBP_LEUKOCYTE_MEDIATED_IMMUNITY	0.0181315	0.284338	0.352488	0.418776	1.70374	30	RAET1L C3 RSAD2 NFKBIZ BST2 IRF7 BCL6 HLA-B IL20RB BCL3 LGALS9 SMAD7 TRPM4 IFNB1 HLA-C TNF
GOBP_REGULATION_OF_NUCLEOCYTOPLASMIC_TRANSPORT	0.0184299	0.287914	0.352488	0.649608	1.69707	7	IFI27 SP100 MX2 ZC3H12A
GOBP_POSITIVE_REGULATION_OF_EPITHELIAL_CELL_PROLIFERATION	0.0186351	0.290014	0.352488	0.5564	1.6817	11	CCL5 TNFAIP3 F3 PTPRN TGFA TNF HMOX1 ANG NOD2
GOBP_CHRONIC_INFLAMMATORY_RESPONSE	0.0187262	0.290327	0.352488	0.660476	1.63222	6	CCL5 NFKBIZ TNFAIP3 VCAM1 TNF
GOBP_PROTEIN_COMPLEX_OLIGOMERIZATION	0.0190427	0.29412	0.352488	0.613385	1.67427	8	OAS1 IFIH1 ISG15 GBP5 ZC3H12A TRPM4
GOBP_POSITIVE_REGULATION_OF_CALCIUM_ION_TRANSPORT	0.0193335	0.296375	0.352488	0.658189	1.62657	6	CCL5 CXCL11 CXCL10 GPER1
GOBP_POSITIVE_REGULATION_OF_MONOATOMIC_ION_TRANSPORT	0.0193335	0.296375	0.352488	0.658189	1.62657	6	CCL5 CXCL11 CXCL10 GPER1
GOBP_ORGANIC_ACID_CATABOLIC_PROCESS	0.0194515	0.297071	0.352488	-0.529303	-1.65194	7	HDC ALDH1L2 LDHD GOT1 PCK2 SLC16A3
GOBP_POSITIVE_REGULATION_OF_RECEPTOR_MEDIATED_ENDOCYTOSIS	0.0195968	0.297306	0.352488	0.754712	1.60369	4	C3 SERPINE1 SELE
GOBP_POSITIVE_REGULATION_OF_INTERLEUKIN_8_PRODUCTION	0.0197384	0.297306	0.352488	0.657609	1.62513	6	DDIT3 SERPINE1 F3 LGALS9 TNF NOD2
GOBP_REGULATION_OF_TYPE_2_IMMUNE_RESPONSE	0.0197384	0.297306	0.352488	0.657609	1.62513	6	RSAD2 BCL6 IFNL1 IFNB1 ARG2 NOD2
GOBP_REGULATION_OF_P38MAPK_CASCADE	0.0197574	0.297306	0.352488	0.708861	1.62744	5	GADD45B ZC3H12A LGALS9 GADD45G RELL2
GOBP_MONOCARBOXYLIC_ACID_CATABOLIC_PROCESS	0.0212833	0.319094	0.352488	-0.709386	-1.73343	4	ALDH1L2 LDHD PCK2 SLC16A3
GOBP_LEUKOCYTE_DIFFERENTIATION	0.0221514	0.330896	0.352488	0.385401	1.67328	41	RSAD2 IRF1 NFKBIZ TNFRSF9 IRF7 IFI16 BCL6 HLA-B RELB ZC3H12A MAFB IFNL1 VCAM1 BCL3 BATF2 TM4SF19 LGALS9 SMAD7 IFNB1 TNF IL11 NFIL3 DNAJB9 LIF
GOBP_REGULATION_OF_LYMPHOCYTE_APOPTOTIC_PROCESS	0.0223837	0.332586	0.352488	0.638686	1.66854	7	CCL5 BCL6 TSC22D3 BCL3 LGALS9 ARG2
GOBP_NUCLEAR_EXPORT	0.0225082	0.332586	0.352488	0.746482	1.5862	4	IFI27 SP100
GOBP_PROTEIN_EXPORT_FROM_NUCLEUS	0.0225082	0.332586	0.352488	0.746482	1.5862	4	IFI27 SP100
GOBP_CHEMOKINE_PRODUCTION	0.0245344	0.361221	0.352488	0.59821	1.63285	8	OAS1 KLF4 OAS3 LGALS9 TNF ARG2 HMOX1
GOBP_POSITIVE_REGULATION_OF_APOPTOTIC_SIGNALING_PATHWAY	0.0247607	0.363245	0.352488	0.634062	1.65646	7	DDIT3 ATF3 GPER1 NUPR1 IFNB1 TNF
GOBP_NEUTROPHIL_CHEMOTAXIS	0.0258831	0.373379	0.352488	0.734508	1.56076	4	CXCL8 CXCL3 CXCL10
GOBP_NEUTROPHIL_MIGRATION	0.0258831	0.373379	0.352488	0.734508	1.56076	4	CXCL8 CXCL3 CXCL10
GOBP_T_CELL_CYTOKINE_PRODUCTION	0.0258831	0.373379	0.352488	0.734657	1.56107	4	RSAD2 SMAD7 TRPM4 IFNB1
GOBP_REGULATION_OF_MDA_5_SIGNALING_PATHWAY	0.0259233	0.373379	0.352488	0.872302	1.49812	2	DHX58 DDX60
GOBP_EXTRINSIC_APOPTOTIC_SIGNALING_PATHWAY_VIA_DEATH_DOMAIN_RECEPTORS	0.0259492	0.373379	0.352488	0.629787	1.64529	7	SP100 ATF3 SERPINE1 TNFAIP3 TNF HMOX1
GOBP_POSITIVE_REGULATION_OF_COAGULATION	0.0261812	0.373379	0.352488	0.870504	1.49504	2	SERPINE1 F3
GOBP_POSITIVE_REGULATION_OF_RESPONSE_TO_WOUNDING	0.0261812	0.373379	0.352488	0.870504	1.49504	2	SERPINE1 F3
GOBP_REGULATION_OF_POSITIVE_CHEMOTAXIS	0.0261812	0.373379	0.352488	0.870504	1.49504	2	CXCL8 F3
GOBP_CELLULAR_RESPONSE_TO_CAMP	0.0264118	0.375359	0.352488	-0.883094	-1.55879	2	AHR HCN2
GOBP_POSITIVE_REGULATION_OF_TRANSMEMBRANE_TRANSPORT	0.0270583	0.375835	0.352488	0.637868	1.57635	6	CXCL11 C3 CXCL10 GPER1
GOBP_PROTEIN_TRANSPORT	0.0271116	0.375835	0.282013	0.389136	1.67406	39	CCL5 IFI27 IFIT1 NEURL3 RSAD2 SP100 MX2 OPTN SEC24D PTPRN ZC3H12A BCL3 GPER1 PCLO TRPM4 HERPUD1 TNF VLDLR HAP1 ANG
GOBP_NEGATIVE_REGULATION_OF_PHOSPHATIDYLINOSITOL_3_KINASE_PROTEIN_KINASE_B_SIGNAL_TRANSDUCTION	0.0275756	0.375835	0.352488	0.792793	1.5394	3	DDIT3 KLF4 GPER1
GOBP_REGULATION_OF_VASCULATURE_DEVELOPMENT	0.0275938	0.375835	0.287857	0.449875	1.6909	23	C3 CXCL8 SP100 SERPINE1 TNFAIP3 ANGPTL4 F3 KLF4 CXCL10 ZC3H12A
GOBP_LYMPHOCYTE_MIGRATION	0.02793	0.375835	0.352488	0.626746	1.63735	7	CCL5 CXCL11 CXCL10 LGALS9
GOBP_T_CELL_MIGRATION	0.02793	0.375835	0.352488	0.626746	1.63735	7	CCL5 CXCL11 CXCL10 LGALS9
GOBP_POSITIVE_REGULATION_OF_LEUKOCYTE_MIGRATION	0.0280429	0.375835	0.352488	0.539213	1.62975	11	CCL5 CXCL8 SERPINE1 SELE CXCL10 LGALS9 TNF
GOBP_NEGATIVE_REGULATION_OF_TYPE_I_INTERFERON_PRODUCTION	0.0281338	0.375835	0.352488	0.729242	1.54957	4	DHX58 XAF1 RELB NMI
GOBP_B_CELL_APOPTOTIC_PROCESS	0.0282549	0.375835	0.352488	0.865108	1.48577	2	NFKBIZ BCL6
GOBP_IMMUNOGLOBULIN_PRODUCTION_INVOLVED_IN_IMMUNOGLOBULIN_MEDIATED_IMMUNE_RESPONSE	0.0282549	0.375835	0.352488	0.865108	1.48577	2	NFKBIZ BCL6
GOBP_NEGATIVE_REGULATION_OF_B_CELL_ACTIVATION	0.0282549	0.375835	0.352488	0.865108	1.48577	2	TNFAIP3 BCL6
GOBP_PLASMA_CELL_DIFFERENTIATION	0.0282549	0.375835	0.352488	0.865108	1.48577	2	NFKBIZ BCL6
GOBP_POSITIVE_REGULATION_OF_MACROPHAGE_CHEMOTAXIS	0.0282549	0.375835	0.352488	0.863831	1.48358	2	CCL5 CSF1
GOBP_POSITIVE_REGULATION_OF_MACROPHAGE_MIGRATION	0.0282549	0.375835	0.352488	0.863831	1.48358	2	CCL5 CSF1
GOBP_REGULATION_OF_GERMINAL_CENTER_FORMATION	0.0282549	0.375835	0.352488	0.865108	1.48577	2	TNFAIP3 BCL6
GOBP_REGULATION_OF_MACROPHAGE_CHEMOTAXIS	0.0282549	0.375835	0.352488	0.863831	1.48358	2	CCL5 CSF1
GOBP_REGULATION_OF_MACROPHAGE_MIGRATION	0.0282549	0.375835	0.352488	0.863831	1.48358	2	CCL5 CSF1
GOBP_SOMATIC_DIVERSIFICATION_OF_IMMUNE_RECEPTORS	0.0282549	0.375835	0.352488	0.865108	1.48577	2	NFKBIZ BCL6
GOBP_SOMATIC_DIVERSIFICATION_OF_IMMUNOGLOBULINS	0.0282549	0.375835	0.352488	0.865108	1.48577	2	NFKBIZ BCL6
GOBP_AMINO_ACID_METABOLIC_PROCESS	0.028641	0.375835	0.352488	-0.502882	-1.56948	7	HDC ASNS WARS1 GOT1 ADSS1
GOBP_REGULATION_OF_LEUKOCYTE_MEDIATED_IMMUNITY	0.0286976	0.375835	0.282013	0.444361	1.67018	23	RAET1L C3 RSAD2 BST2 BCL6 HLA-B IL20RB LGALS9 SMAD7 TRPM4 IFNB1 HLA-C TNF
GOBP_POSITIVE_REGULATION_OF_DNA_BINDING_TRANSCRIPTION_FACTOR_ACTIVITY	0.0288524	0.375835	0.352488	0.59006	1.61061	8	DDIT3 TRAF1 TRIM22 LGALS9 TRIM38 TNF NOD2
GOBP_AMMONIUM_ION_METABOLIC_PROCESS	0.0288934	0.375835	0.352488	-0.875899	-1.54609	2	HDC DMGDH
GOBP_MODIFIED_AMINO_ACID_CATABOLIC_PROCESS	0.0288934	0.375835	0.352488	-0.875899	-1.54609	2	ALDH1L2 DMGDH
GOBP_CELLULAR_RESPONSE_TO_LIPID	0.0290323	0.375835	0.276501	0.428487	1.6663	26	CMPK2 CXCL8 NFKBIZ SERPINE1 ZFP36 GBP5 TNFAIP3 KLF4 CXCL10 ZC3H12A GPER1 PRKAA2
GOBP_REGULATION_OF_CALCIUM_ION_TRANSPORT	0.0292449	0.375835	0.352488	0.589827	1.60997	8	CCL5 CXCL11 CXCL10 GPER1
GOBP_ACUTE_INFLAMMATORY_RESPONSE_TO_ANTIGENIC_STIMULUS	0.0292918	0.375835	0.352488	0.856115	1.47032	2	C3 IL20RB
GOBP_ANTERIOR_POSTERIOR_AXIS_SPECIFICATION	0.0292918	0.375835	0.352488	0.857914	1.47341	2	DDIT3 TDRD7
GOBP_HYPERSENSITIVITY	0.0292918	0.375835	0.352488	0.856115	1.47032	2	C3 IL20RB
GOBP_REGULATION_OF_ACUTE_INFLAMMATORY_RESPONSE_TO_ANTIGENIC_STIMULUS	0.0292918	0.375835	0.352488	0.856115	1.47032	2	C3 IL20RB
GOBP_REGULATION_OF_HYPERSENSITIVITY	0.0292918	0.375835	0.352488	0.856115	1.47032	2	C3 IL20RB
GOBP_NEGATIVE_REGULATION_OF_NUCLEOBASE_CONTAINING_COMPOUND_METABOLIC_PROCESS	0.0294118	0.376195	0.266351	0.350844	1.62056	56	IFI27 IRF1 SP100 DDIT3 ATF3 ZFP36 IRF7 IFI16 ELF3 TRIM22 MAFF BCL6 KLF4 RELB ZC3H12A LOXL2 DUSP15 MXD1 MAFB IFNL1 BCL3
GOBP_RESPONSE_TO_MOLECULE_OF_BACTERIAL_ORIGIN	0.0299465	0.379361	0.271289	0.413514	1.64433	28	CMPK2 CXCL8 NFKBIZ SERPINE1 ZFP36 GBP5 TNFAIP3 AKAP12 SELE CXCL10 ZC3H12A VCAM1 LGALS9 TNF CYP1A1 C4B NOD2
GOBP_REGULATION_OF_CELL_ADHESION_MEDIATED_BY_INTEGRIN	0.0299735	0.379361	0.352488	0.788027	1.53015	3	CCL5 SERPINE1
GOBP_PRODUCTION_OF_MOLECULAR_MEDIATOR_INVOLVED_IN_INFLAMMATORY_RESPONSE	0.03003	0.379361	0.352488	0.589368	1.60872	8	SERPINE1 ZFP36 GBP5 ZC3H12A TNF HMOX1 NOD2
GOBP_PROTEIN_POLYUBIQUITINATION	0.03003	0.379361	0.352488	0.588611	1.60665	8	IFI27 TNFAIP3 TRIM22 UBE2L6 NMI TRIM38 NOD2
GOBP_REGULATION_OF_BIOLOGICAL_PROCESS_INVOLVED_IN_SYMBIOTIC_INTERACTION	0.0303844	0.380384	0.352488	0.723827	1.53806	4	CXCL8 BST2 LGALS9 TRIM38
GOBP_HOMEOSTASIS_OF_NUMBER_OF_CELLS	0.0304054	0.380384	0.276501	0.465601	1.64089	18	NFKBIZ ISG15 ZFP36 TNFAIP3 BCL6 IL20RB EPAS1 MAFB TSC22D3 LGALS9 HMOX1 NOD2 FOSL2 STAT1 CITED2 SPNS2 KLF2
GOBP_REGULATION_OF_TRANSPORT	0.0304569	0.380384	0.261664	0.347675	1.61057	57	CCL5 IFI27 CXCL11 OAS2 C3 RSAD2 SP100 MX2 DNAJC6 SERPINE1 SELE CXCL10 PTPRN ZC3H12A ATP4A SDC4 GPER1 PCLO LGALS9 TRPM4 TNF DISP3 IL11 HAP1 ANG C4B LIF
GOBP_RESPONSE_TO_INTERLEUKIN_1	0.0305758	0.380384	0.352488	0.53297	1.61088	11	CCL5 CXCL8 AKAP12 SELE ZC3H12A LGALS9
GOBP_XENOBIOTIC_EXPORT_FROM_CELL	0.0306659	0.380384	0.352488	-0.872302	-1.53974	2	SLC47A2 SLC22A18
GOBP_REGULATION_OF_LYMPHOCYTE_DIFFERENTIATION	0.0309524	0.380384	0.282013	0.52481	1.63074	12	IRF1 NFKBIZ BCL6 ZC3H12A IFNL1 LGALS9 SMAD7 IFNB1
GOBP_REGULATION_OF_SYNAPTIC_PLASTICITY	0.0310916	0.380384	0.352488	-0.495463	-1.54633	7	APOE PRRT2 BEST1 BRSK1 CPEB3 CALB2 PLK2
GOBP_INFLAMMATORY_CELL_APOPTOTIC_PROCESS	0.0314121	0.380384	0.321776	0.784095	1.52251	3	CCL5 IRF7
GOBP_MACROPHAGE_APOPTOTIC_PROCESS	0.0314121	0.380384	0.321776	0.784095	1.52251	3	CCL5 IRF7
GOBP_MYELOID_CELL_APOPTOTIC_PROCESS	0.0314121	0.380384	0.321776	0.784095	1.52251	3	CCL5 IRF7
GOBP_NEGATIVE_REGULATION_OF_MACROPHAGE_APOPTOTIC_PROCESS	0.0314121	0.380384	0.321776	0.784095	1.52251	3	CCL5 IRF7
GOBP_NEGATIVE_REGULATION_OF_MYELOID_CELL_APOPTOTIC_PROCESS	0.0314121	0.380384	0.321776	0.784095	1.52251	3	CCL5 IRF7
GOBP_REGULATION_OF_MACROPHAGE_APOPTOTIC_PROCESS	0.0314121	0.380384	0.321776	0.784095	1.52251	3	CCL5 IRF7
GOBP_REGULATION_OF_MYELOID_CELL_APOPTOTIC_PROCESS	0.0314121	0.380384	0.321776	0.784095	1.52251	3	CCL5 IRF7
GOBP_ESTABLISHMENT_OF_SKIN_BARRIER	0.0318839	0.383826	0.321776	0.852518	1.46415	2	NFKBIZ KLF4
GOBP_TELOMERE_ORGANIZATION	0.0318839	0.383826	0.321776	0.852518	1.46415	2	SP100 KLF4
GOBP_REGULATION_OF_PROTEIN_TRANSPORT	0.0321865	0.386332	0.266351	0.460099	1.65485	19	CCL5 IFI27 RSAD2 SP100
GOBP_NEGATIVE_REGULATION_OF_RELEASE_OF_CYTOCHROME_C_FROM_MITOCHONDRIA	0.0323294	0.386913	0.321776	0.982047	1.30553	1	IFI6
GOBP_INTRINSIC_APOPTOTIC_SIGNALING_PATHWAY	0.0332569	0.394428	0.266351	0.474414	1.61267	16	IFI27 IFI6 DDIT3 PPP1R15A IFI16 BCL3 NUPR1 HERPUD1 TNF
GOBP_HOMEOSTATIC_PROCESS	0.0333333	0.394428	0.248911	0.326835	1.55593	68	CCL5 CXCL11 NFKBIZ OAS1 DDIT3 NPTX1 ISG15 ZFP36 TNFAIP3 ANGPTL4 BCL6 IL20RB CXCL10 PTPRN ATP4A EPAS1 MAFB TSC22D3 GPER1 PRKAA2 LGALS9 FUT1 GADD45G KDM6B TRPM4 HERPUD1 IFNB1 TNF DISP3 HAP1 HMOX1 ERO1B ANG NOD2
GOBP_REGULATION_OF_LYMPHOCYTE_CHEMOTAXIS	0.0334392	0.394428	0.321776	0.847122	1.45488	2	CCL5 CXCL10
GOBP_REGULATION_OF_T_CELL_CHEMOTAXIS	0.0334392	0.394428	0.321776	0.847122	1.45488	2	CCL5 CXCL10
GOBP_RESPONSE_TO_INTERLEUKIN_17	0.0334392	0.394428	0.321776	0.847122	1.45488	2	NFKBIZ CXCL10
GOBP_PROTEOLYSIS	0.0337197	0.396594	0.252961	0.382298	1.62418	37	IFI27 NEURL3 DDIT3 ISG15 SERPINE1 TNFAIP3 HERC6 F3 UBA7 MAFB SMAD7 UBE2L6 NUPR1 HERPUD1 USP18 TRIM38 TNF CFD DNAJB9 ERO1B PLAUR
GOBP_NEGATIVE_REGULATION_OF_WNT_SIGNALING_PATHWAY	0.0338295	0.396745	0.287857	0.635057	1.5694	6	DDIT3 IGFBP6 BARX1
GOBP_CHEMOKINE_C_X_C_MOTIF_LIGAND_2_PRODUCTION	0.0344356	0.401437	0.321776	0.720217	1.53039	4	OAS1 KLF4 OAS3 TNF
GOBP_LEUKOCYTE_ADHESION_TO_VASCULAR_ENDOTHELIAL_CELL	0.0344356	0.401437	0.321776	0.720217	1.53039	4	SELE KLF4 VCAM1 TNF
GOBP_MONONUCLEAR_CELL_MIGRATION	0.0345238	0.401437	0.266351	0.512378	1.59211	12	CCL5 CXCL11 SERPINE1 CXCL10 LGALS9 TRPM4 TNF
GOBP_RESPONSE_TO_FIBROBLAST_GROWTH_FACTOR	0.03532	0.408905	0.321776	0.565561	1.61361	9	CCL5 CXCL8 ZFP36
GOBP_INTERLEUKIN_1_PRODUCTION	0.0353659	0.408905	0.266351	0.537883	1.59176	10	GBP5 TNFAIP3 IFI16 ZC3H12A LGALS9 TNF ARG2 NOD2
GOBP_PROTEOLYSIS_INVOLVED_IN_PROTEIN_CATABOLIC_PROCESS	0.0364238	0.419291	0.248911	0.430335	1.61746	23	IFI27 NEURL3 DDIT3 ISG15 TNFAIP3 HERC6 UBA7 SMAD7 UBE2L6 NUPR1 HERPUD1 TRIM38
GOBP_REGULATION_OF_ALPHA_BETA_T_CELL_ACTIVATION	0.0365854	0.419291	0.261664	0.534498	1.58175	10	IRF1 NFKBIZ BCL6 ZC3H12A LGALS9 SMAD7 ARG2
GOBP_DEFENSE_RESPONSE_TO_GRAM_NEGATIVE_BACTERIUM	0.0367232	0.419291	0.282013	0.686142	1.57528	5	NFKBIZ SERPINE1 OPTN
GOBP_AMINOGLYCAN_BIOSYNTHETIC_PROCESS	0.0370836	0.419291	0.321776	-0.978456	-1.32087	1	GCNT2
GOBP_AMINOGLYCAN_METABOLIC_PROCESS	0.0370836	0.419291	0.321776	-0.978456	-1.32087	1	GCNT2
GOBP_GLYCOSAMINOGLYCAN_BIOSYNTHETIC_PROCESS	0.0370836	0.419291	0.321776	-0.978456	-1.32087	1	GCNT2
GOBP_GLYCOSAMINOGLYCAN_METABOLIC_PROCESS	0.0370836	0.419291	0.321776	-0.978456	-1.32087	1	GCNT2
GOBP_MAINTENANCE_OF_LENS_TRANSPARENCY	0.0370836	0.419291	0.321776	-0.978456	-1.32087	1	GCNT2
GOBP_NEGATIVE_REGULATION_OF_GENE_EXPRESSION	0.0374115	0.419674	0.234393	0.341291	1.58865	58	DHX58 CXCL8 OAS1 DDIT3 BST2 SERPINE1 ZFP36 TNFAIP3 IFI16 XAF1 BCL6 TDRD7 IL20RB KLF4 RELB ZC3H12A OAS3 IFNL1 BCL3 GPER1 PRKAA2 LGALS9 SMAD7 IFNB1 NMI TNF ARG2
GOBP_NEGATIVE_REGULATION_OF_TYPE_2_IMMUNE_RESPONSE	0.0374251	0.419674	0.287857	0.712996	1.51505	4	BCL6 IFNL1 IFNB1 ARG2
GOBP_NEGATIVE_REGULATION_OF_T_CELL_APOPTOTIC_PROCESS	0.0374251	0.419674	0.287857	0.712996	1.51505	4	CCL5 TSC22D3 BCL3 ARG2
GOBP_NEGATIVE_REGULATION_OF_TRANSCRIPTION_BY_RNA_POLYMERASE_II	0.0375391	0.419802	0.237794	0.373993	1.60892	39	IFI27 SP100 DDIT3 ATF3 ZFP36 IRF7 IFI16 MAFF BCL6 KLF4 ZC3H12A LOXL2 DUSP15 MXD1 MAFB
GOBP_NUCLEAR_TRANSPORT	0.0378049	0.421622	0.257206	0.532165	1.57484	10	IFI27 SP100 MX2 ZC3H12A BCL3
GOBP_LYMPHOCYTE_DIFFERENTIATION	0.0383795	0.426868	0.237794	0.39839	1.60884	29	RSAD2 IRF1 NFKBIZ TNFRSF9 BCL6 RELB ZC3H12A MAFB IFNL1 VCAM1 BCL3 LGALS9 SMAD7 IFNB1 IL11 NFIL3 DNAJB9
GOBP_LOCOMOTION	0.0385005	0.427053	0.231127	0.332134	1.55536	62	CCL5 CXCL11 IFITM1 CXCL8 CXCL3 SP100 BST2 SERPINE1 AKAP12 SELE ARHGEF16 F3 BCL6 KLF4 CXCL10 ZC3H12A SDC4 VCAM1 GPER1 LGALS9 SMAD7 FUT1 SEMA3D TRPM4
GOBP_EPIDERMAL_CELL_DIFFERENTIATION	0.0394308	0.43619	0.321776	0.550093	1.6279	10	NFKBIZ ZFP36 KRT17 MAFF KLF4 MAFB
GOBP_RESPONSE_TO_WOUNDING	0.0399556	0.440804	0.237794	0.455017	1.63657	19	NFKBIZ DDIT3 SERPINE1 ZFP36 TNFAIP3 ANGPTL4 F3 KLF4 SDC4
GOBP_APOPTOTIC_MITOCHONDRIAL_CHANGES	0.0402111	0.44243	0.321776	0.608715	1.59024	7	IFI6 IFIT2 NPTX1 GPER1
GOBP_NEGATIVE_REGULATION_OF_ADAPTIVE_IMMUNE_RESPONSE	0.04047	0.444085	0.257206	0.563542	1.53823	8	BCL6 IL20RB ZC3H12A LGALS9 SMAD7 IFNB1
GOBP_CELLULAR_RESPONSE_TO_INTERLEUKIN_1	0.0414573	0.452492	0.248911	0.546906	1.56038	9	CCL5 CXCL8 AKAP12 ZC3H12A
GOBP_MITOCHONDRION_ORGANIZATION	0.0414573	0.452492	0.248911	0.547041	1.56077	9	IFI6 IFIT2 NPTX1 EPAS1 GPER1
GOBP_REGULATION_OF_T_CELL_APOPTOTIC_PROCESS	0.0419486	0.454221	0.257206	0.626464	1.54817	6	CCL5 TSC22D3 BCL3 LGALS9 ARG2
GOBP_TOLL_LIKE_RECEPTOR_SIGNALING_PATHWAY	0.0419486	0.454221	0.257206	0.627355	1.55037	6	IRF1 NFKBIZ IRF7
GOBP_T_CELL_APOPTOTIC_PROCESS	0.0419486	0.454221	0.257206	0.626464	1.54817	6	CCL5 TSC22D3 BCL3 LGALS9 ARG2
GOBP_SMOOTH_MUSCLE_CELL_PROLIFERATION	0.0421179	0.454851	0.24134	0.516594	1.56139	11	CCL5 DDIT3 TNFAIP3 KLF4 GPER1 TNF HMOX1 ANG
GOBP_INTERLEUKIN_4_PRODUCTION	0.0430622	0.458994	0.276501	0.772973	1.50092	3	DDIT3 IL20RB LGALS9
GOBP_MONOCYTE_CHEMOTACTIC_PROTEIN_1_PRODUCTION	0.0430622	0.458994	0.276501	0.772973	1.50092	3	OAS1 OAS3 LGALS9
GOBP_POSITIVE_REGULATION_OF_MONOCYTE_CHEMOTACTIC_PROTEIN_1_PRODUCTION	0.0430622	0.458994	0.276501	0.772973	1.50092	3	OAS1 OAS3 LGALS9
GOBP_REGULATION_OF_CHRONIC_INFLAMMATORY_RESPONSE	0.0430622	0.458994	0.276501	0.768907	1.49302	3	CCL5 TNFAIP3 TNF
GOBP_TOLERANCE_INDUCTION	0.0430622	0.458994	0.276501	0.772973	1.50092	3	TNFAIP3 HLA-B LGALS9
GOBP_ERBB_SIGNALING_PATHWAY	0.0433018	0.460348	0.252961	0.623188	1.54007	6	IFI6 GPER1 TGFA HAP1 PLAUR RHBDF1
GOBP_CYTOKINE_PRODUCTION_INVOLVED_IN_IMMUNE_RESPONSE	0.0439024	0.460474	0.237794	0.519537	1.53747	10	RSAD2 BST2 BCL6 SMAD7 TRPM4 IFNB1 TNF NOD2 RAET1G
GOBP_POSITIVE_REGULATION_OF_AUTOPHAGY	0.0439024	0.460474	0.237794	0.518248	1.53366	10	OPTN TRIM22 ZC3H12A PRKAA2 IFNB1 HMOX1 NOD2 WIPI1 TFEB PLK2
GOBP_PROTEIN_TARGETING_TO_MEMBRANE	0.0445028	0.460474	0.321776	-0.754955	-1.58849	3	ITGAM HSPA5 TCAF2
GOBP_ER_NUCLEUS_SIGNALING_PATHWAY	0.0446571	0.460474	0.271289	0.767835	1.49094	3	DDIT3 PPP1R15A
GOBP_NEGATIVE_REGULATION_OF_CD4_POSITIVE_ALPHA_BETA_T_CELL_DIFFERENTIATION	0.0446571	0.460474	0.271289	0.767568	1.49042	3	BCL6 ZC3H12A SMAD7
GOBP_NEGATIVE_REGULATION_OF_T_HELPER_CELL_DIFFERENTIATION	0.0446571	0.460474	0.271289	0.767568	1.49042	3	BCL6 ZC3H12A SMAD7
GOBP_PERK_MEDIATED_UNFOLDED_PROTEIN_RESPONSE	0.0446571	0.460474	0.271289	0.767835	1.49094	3	DDIT3 PPP1R15A
GOBP_REGULATION_OF_T_HELPER_17_CELL_DIFFERENTIATION	0.0446571	0.460474	0.271289	0.767568	1.49042	3	NFKBIZ ZC3H12A SMAD7
GOBP_REGULATION_OF_T_HELPER_17_TYPE_IMMUNE_RESPONSE	0.0446571	0.460474	0.271289	0.767568	1.49042	3	NFKBIZ ZC3H12A SMAD7
GOBP_T_HELPER_17_CELL_DIFFERENTIATION	0.0446571	0.460474	0.271289	0.767568	1.49042	3	NFKBIZ ZC3H12A SMAD7
GOBP_T_HELPER_17_TYPE_IMMUNE_RESPONSE	0.0446571	0.460474	0.271289	0.767568	1.49042	3	NFKBIZ ZC3H12A SMAD7
GOBP_REGULATION_OF_ESTABLISHMENT_OF_PROTEIN_LOCALIZATION	0.0446927	0.460474	0.224966	0.434258	1.5942	21	CCL5 IFI27 RSAD2 SP100
GOBP_POST_TRANSLATIONAL_PROTEIN_MODIFICATION	0.0447761	0.460474	0.21925	0.380278	1.57152	33	IFI27 NEURL3 IFIH1 ISG15 TNFAIP3 HERC6 TRIM22 UBA7 ZC3H12A EPAS1 UBE2L6 TRPM4 HERPUD1 USP18 NMI TRIM38
GOBP_POSITIVE_REGULATION_OF_P38MAPK_CASCADE	0.0449102	0.460695	0.261664	0.707581	1.50354	4	GADD45B ZC3H12A GADD45G RELL2
GOBP_PURINE_CONTAINING_COMPOUND_BIOSYNTHETIC_PROCESS	0.0461065	0.468999	0.321776	-0.751351	-1.5809	3	DMAC2L ADSS1 AMPD3
GOBP_PURINE_NUCLEOTIDE_BIOSYNTHETIC_PROCESS	0.0461065	0.468999	0.321776	-0.751351	-1.5809	3	DMAC2L ADSS1 AMPD3
GOBP_NITROGEN_COMPOUND_TRANSPORT	0.0462012	0.468999	0.2114	0.34982	1.56438	47	CCL5 IFI27 IFIT1 NEURL3 RSAD2 SP100 MX2 ZFP36 OPTN SEC24D PTPRN ZC3H12A BCL3 SLC7A5P2 GPER1 PCLO TRPM4 HERPUD1
GOBP_POSITIVE_REGULATION_OF_TRANSLATIONAL_INITIATION	0.0464072	0.468999	0.257206	0.704935	1.49792	4	CCL5 PPP1R15A
GOBP_REGULATION_OF_TRANSLATIONAL_INITIATION	0.0464072	0.468999	0.257206	0.704935	1.49792	4	CCL5 PPP1R15A
GOBP_TRANSLATIONAL_INITIATION	0.0464072	0.468999	0.257206	0.704935	1.49792	4	CCL5 PPP1R15A
GOBP_STEROL_TRANSPORT	0.0465614	0.469185	0.321776	-0.593276	-1.57769	5	STARD4 NFKBIA APOE LRP1
GOBP_NEGATIVE_REGULATION_OF_ACTION_POTENTIAL	0.0478011	0.469185	0.287857	-0.976661	-1.31844	1	SUMO1
GOBP_NEGATIVE_REGULATION_OF_CATION_CHANNEL_ACTIVITY	0.0478011	0.469185	0.287857	-0.976661	-1.31844	1	SUMO1
GOBP_NEGATIVE_REGULATION_OF_DELAYED_RECTIFIER_POTASSIUM_CHANNEL_ACTIVITY	0.0478011	0.469185	0.287857	-0.976661	-1.31844	1	SUMO1
GOBP_NEGATIVE_REGULATION_OF_POTASSIUM_ION_TRANSMEMBRANE_TRANSPORT	0.0478011	0.469185	0.287857	-0.976661	-1.31844	1	SUMO1
GOBP_NEGATIVE_REGULATION_OF_POTASSIUM_ION_TRANSMEMBRANE_TRANSPORTER_ACTIVITY	0.0478011	0.469185	0.287857	-0.976661	-1.31844	1	SUMO1
GOBP_NEGATIVE_REGULATION_OF_POTASSIUM_ION_TRANSPORT	0.0478011	0.469185	0.287857	-0.976661	-1.31844	1	SUMO1
GOBP_NUCLEAR_BODY_ORGANIZATION	0.0478011	0.469185	0.287857	-0.976661	-1.31844	1	SUMO1
GOBP_PML_BODY_ORGANIZATION	0.0478011	0.469185	0.287857	-0.976661	-1.31844	1	SUMO1
GOBP_PROTEIN_LOCALIZATION_TO_NUCLEAR_ENVELOPE	0.0478011	0.469185	0.287857	-0.976661	-1.31844	1	SUMO1
GOBP_REGULATION_OF_DELAYED_RECTIFIER_POTASSIUM_CHANNEL_ACTIVITY	0.0478011	0.469185	0.287857	-0.976661	-1.31844	1	SUMO1
GOBP_REGULATION_OF_POTASSIUM_ION_TRANSMEMBRANE_TRANSPORTER_ACTIVITY	0.0478011	0.469185	0.287857	-0.976661	-1.31844	1	SUMO1
GOBP_T_HELPER_1_TYPE_IMMUNE_RESPONSE	0.0480226	0.470231	0.245042	0.666832	1.53095	5	NFKBIZ RELB BCL3 LGALS9
GOBP_REGULATION_OF_T_CELL_MEDIATED_IMMUNITY	0.0481786	0.470633	0.222056	0.489701	1.56069	13	RAET1L RSAD2 HLA-B IL20RB SMAD7 TRPM4 IFNB1 HLA-C
GOBP_TRANSLATION	0.0485549	0.473179	0.21925	0.474984	1.57654	15	CCL5 NIBAN1 PPP1R15A ZFP36 KRT17
GOBP_ESTABLISHMENT_OF_PROTEIN_LOCALIZATION_TO_CHROMATIN	0.0497132	0.479905	0.282013	-0.974865	-1.31602	1	H1-5
GOBP_ESTABLISHMENT_OF_PROTEIN_LOCALIZATION_TO_CHROMOSOME	0.0497132	0.479905	0.282013	-0.974865	-1.31602	1	H1-5
GOBP_MODULATION_BY_HOST_OF_VIRAL_GENOME_REPLICATION	0.05	0.479905	0.266351	0.834532	1.43326	2	IFI27 ZC3H12A
GOBP_NEGATIVE_REGULATION_OF_INTERLEUKIN_1_BETA_PRODUCTION	0.05	0.479905	0.266351	0.834532	1.43326	2	TNFAIP3 ZC3H12A
GOBP_NEGATIVE_REGULATION_OF_INTERLEUKIN_1_PRODUCTION	0.05	0.479905	0.266351	0.834532	1.43326	2	TNFAIP3 ZC3H12A
GOBP_POSITIVE_REGULATION_OF_LIPID_STORAGE	0.05	0.479905	0.266351	0.834532	1.43326	2	C3 ZC3H12A
GOBP_POSITIVE_REGULATION_OF_MONONUCLEAR_CELL_MIGRATION	0.0500659	0.479905	0.231127	0.590471	1.54258	7	CCL5 SERPINE1 CXCL10 LGALS9 TNF
GOBP_CELLULAR_RESPONSE_TO_TOPOLOGICALLY_INCORRECT_PROTEIN	0.0505415	0.482206	0.21925	0.506128	1.52975	11	DDIT3 ATF3 PPP1R15A OPTN FUT1 FICD HERPUD1 DNAJB9
GOBP_CELLULAR_RESPONSE_TO_UNFOLDED_PROTEIN	0.0505415	0.482206	0.21925	0.506128	1.52975	11	DDIT3 ATF3 PPP1R15A OPTN FUT1 FICD HERPUD1 DNAJB9
GOBP_POST_TRANSCRIPTIONAL_REGULATION_OF_GENE_EXPRESSION	0.0506757	0.482362	0.2114	0.447081	1.57562	18	CCL5 NIBAN1 PPP1R15A ZFP36 KRT17 TDRD7 ZC3H12A BCL3 TNF ANG PARP9 RBM47 LARP6
GOBP_UBIQUITIN_DEPENDENT_ENDOCYTOSIS	0.0521921	0.488566	0.287857	0.976661	1.29837	1	NEURL3
GOBP_CELLULAR_RESPONSE_TO_INTERFERON_BETA	0.0522599	0.488566	0.234393	0.660398	1.51618	5	IRF1 OAS1 IFI16 IFNB1
GOBP_NEGATIVE_REGULATION_OF_INTERLEUKIN_2_PRODUCTION	0.0523952	0.488566	0.24134	0.694995	1.4768	4	ZFP36 TNFAIP3 IL20RB
GOBP_PROCESS_UTILIZING_AUTOPHAGIC_MECHANISM	0.0523969	0.488566	0.206588	0.426871	1.55547	20	DDIT3 OPTN IFI16 DEPP1 TRIM22 ZC3H12A PRKAA2 NUPR1 IFNB1 HAP1 HMOX1 NOD2 EEF1A2 WIPI1 RAB39B TFEB PLK2 ERN1
GOBP_NEGATIVE_REGULATION_OF_PROGRAMMED_CELL_DEATH	0.0524691	0.488566	0.197822	0.340138	1.5282	48	CCL5 IFI6 IFIT3 SERPINE1 IRF7 TNFAIP3 ANGPTL4 NUAK2 BCL6 KLF4 ZC3H12A UNC5B TSC22D3 BCL3 PRKAA2 FUT1 NUPR1 HERPUD1 TNF ARG2 IL11 HMOX1 ANG PLAUR NOD2
GOBP_CORTICOSTEROID_HORMONE_SECRETION	0.0525211	0.488566	0.321776	-0.744144	-1.56574	3	C1QTNF1 SELENOM WNK4
GOBP_ENDOCRINE_HORMONE_SECRETION	0.0525211	0.488566	0.321776	-0.744144	-1.56574	3	C1QTNF1 SELENOM WNK4
GOBP_LIPID_EXPORT_FROM_CELL	0.0525211	0.488566	0.321776	-0.744144	-1.56574	3	C1QTNF1 SELENOM WNK4
GOBP_NEGATIVE_REGULATION_OF_MONOATOMIC_ION_TRANSPORT	0.0525211	0.488566	0.321776	-0.744144	-1.56574	3	SUMO1 TCAF2 WNK4
GOBP_STEROID_HORMONE_SECRETION	0.0525211	0.488566	0.321776	-0.744144	-1.56574	3	C1QTNF1 SELENOM WNK4
GOBP_DICARBOXYLIC_ACID_CATABOLIC_PROCESS	0.0530844	0.492686	0.321776	-0.834532	-1.47307	2	ALDH1L2 GOT1
GOBP_POSITIVE_REGULATION_OF_PROTEIN_METABOLIC_PROCESS	0.0532915	0.493489	0.197822	0.358419	1.55613	41	CCL5 NEURL3 C3 NIBAN1 PPP1R15A TNFAIP3 KRT17 KLF4 ZC3H12A IFNL1 BCL3 GPER1 SMAD7 NUPR1 HERPUD1 NMI TNF IL11 PLAUR LIF NOD2 PARP9
GOBP_POSITIVE_REGULATION_OF_TRANSCRIPTION_BY_RNA_POLYMERASE_II	0.0538071	0.497139	0.193813	0.328491	1.51426	55	IRF1 NFKBIZ SP100 DDIT3 ATF3 IRF7 IFI16 ELF3 IRF9 MAFF KLF4 CXCL10 RELB PTPRN ZC3H12A EPAS1 MAFB BCL3 GPER1 CSRNP1 KDM6B AKNA IFNB1 TNF CEBPD IL11 PPP2R5B LIF NOD2 FOSL2 EGR3 NFKB2 STAT1 HELZ2 NFATC2 CITED2 TFEB
GOBP_CALCIUM_ION_TRANSPORT	0.0540541	0.498296	0.208955	0.485552	1.54747	13	CCL5 CXCL11 DDIT3 CXCL10 GPER1 TRPM4
GOBP_CELL_MOTILITY	0.054326	0.499677	0.191892	0.299012	1.45466	82	CCL5 CXCL11 IFITM1 CXCL8 CXCL3 SP100 DDIT3 IGFBP6 BST2 SERPINE1 TNFAIP3 AKAP12 SELE ARHGEF16 F3 BCL6 KLF4 CXCL10 ZC3H12A LOXL2 SDC4 VCAM1 GPER1 LGALS9 SMAD7 FUT1 SH3D21 SEMA3D TRPM4 TNF DNHD1 ITGA3 SEMA4B ASAP3 S100P HMOX1 ANG PARP9 SEMA5B CDH5 RHBDF1 EGR3 LAMA5 STAT1 NFATC2 CITED2 SPNS2 TCP11L2 COL5A1 PLK2 SGK1 PLCG2 ZEB2 ICAM1
GOBP_DENDRITIC_CELL_DIFFERENTIATION	0.0550847	0.50552	0.227987	0.655002	1.50379	5	HLA-B RELB BATF2 LGALS9
GOBP_REGULATION_OF_INTRACELLULAR_PROTEIN_TRANSPORT	0.0554804	0.508012	0.222056	0.611554	1.51132	6	IFI27 SP100 ZC3H12A
GOBP_RESPONSE_TO_ENDOPLASMIC_RETICULUM_STRESS	0.0561927	0.512202	0.202072	0.45786	1.5564	16	CXCL8 DDIT3 NIBAN1 ATF3 PPP1R15A FUT1 FICD NUPR1 HERPUD1
GOBP_T_CELL_MEDIATED_IMMUNITY	0.0561927	0.512202	0.202072	0.457087	1.55377	16	RAET1L RSAD2 NFKBIZ HLA-B IL20RB SMAD7 TRPM4 IFNB1 HLA-C
GOBP_PYROPTOTIC_INFLAMMATORY_RESPONSE	0.0568862	0.512202	0.231127	0.683107	1.45154	4	IFI27 GBP5
GOBP_POSITIVE_REGULATION_OF_CELL_ADHESION_MEDIATED_BY_INTEGRIN	0.0568966	0.512202	0.248911	0.824791	1.41653	2	CCL5 LIF
GOBP_REGULATION_OF_INTRACELLULAR_TRANSPORT	0.0573171	0.512202	0.206588	0.503926	1.49127	10	IFI27 SP100 MX2 ZC3H12A
GOBP_MACROPHAGE_CHEMOTAXIS	0.0574163	0.512202	0.237794	0.756874	1.46966	3	CCL5 EDN2 CSF1
GOBP_MACROPHAGE_MIGRATION	0.0574163	0.512202	0.237794	0.756874	1.46966	3	CCL5 EDN2 CSF1
GOBP_POSITIVE_REGULATION_OF_CALCIUM_ION_TRANSMEMBRANE_TRANSPORT	0.0583832	0.512202	0.227987	0.680505	1.44601	4	CXCL11 CXCL10 GPER1 HAP1
GOBP_POSITIVE_REGULATION_OF_MONOATOMIC_ION_TRANSMEMBRANE_TRANSPORT	0.0583832	0.512202	0.227987	0.680505	1.44601	4	CXCL11 CXCL10 GPER1 HAP1
GOBP_POSITIVE_REGULATION_OF_RELEASE_OF_SEQUESTERED_CALCIUM_ION_INTO_CYTOSOL	0.0583832	0.512202	0.227987	0.680505	1.44601	4	CXCL11 CXCL10 GPER1 HAP1
GOBP_REGULATION_OF_RELEASE_OF_SEQUESTERED_CALCIUM_ION_INTO_CYTOSOL	0.0583832	0.512202	0.227987	0.680505	1.44601	4	CXCL11 CXCL10 GPER1 HAP1
GOBP_NEGATIVE_REGULATION_OF_EXTRINSIC_APOPTOTIC_SIGNALING_PATHWAY	0.0585366	0.512202	0.204295	0.503223	1.4892	10	IFI6 SERPINE1 TNFAIP3 KLF4 UNC5B TNF HMOX1
GOBP_IP_10_PRODUCTION	0.0586207	0.512202	0.245042	0.823741	1.41472	2	OAS1 OAS3
GOBP_POSITIVE_REGULATION_OF_HOMOTYPIC_CELL_CELL_ADHESION	0.0586207	0.512202	0.245042	0.824345	1.41576	2	CCL5 PLAUR
GOBP_REGULATION_OF_RIBONUCLEASE_ACTIVITY	0.0586207	0.512202	0.245042	0.823741	1.41472	2	OAS1 OAS3
GOBP_ASPARTATE_METABOLIC_PROCESS	0.0592417	0.512202	0.287857	-0.832734	-1.4699	2	GOT1 ADSS1
GOBP_NEGATIVE_REGULATION_OF_LIPID_TRANSPORT	0.0592417	0.512202	0.287857	-0.830935	-1.46672	2	NFKBIA APOE
GOBP_NEGATIVE_REGULATION_OF_STEROL_TRANSPORT	0.0592417	0.512202	0.287857	-0.830935	-1.46672	2	NFKBIA APOE
GOBP_POSITIVE_REGULATION_OF_CHOLESTEROL_METABOLIC_PROCESS	0.0592417	0.512202	0.287857	-0.830935	-1.46672	2	STARD4 APOE
GOBP_REGULATION_OF_AXON_EXTENSION	0.0592417	0.512202	0.287857	-0.830935	-1.46672	2	L1CAM APOE
GOBP_REGULATION_OF_BEHAVIOR	0.0592417	0.512202	0.287857	-0.830935	-1.46672	2	BAIAP3 APOE
GOBP_REGULATION_OF_CELL_SIZE	0.0592417	0.512202	0.287857	-0.830935	-1.46672	2	L1CAM APOE
GOBP_REGULATION_OF_CHOLESTEROL_METABOLIC_PROCESS	0.0592417	0.512202	0.287857	-0.830935	-1.46672	2	STARD4 APOE
GOBP_REGULATION_OF_EXTENT_OF_CELL_GROWTH	0.0592417	0.512202	0.287857	-0.830935	-1.46672	2	L1CAM APOE
GOBP_SYNAPTIC_TRANSMISSION_CHOLINERGIC	0.0592417	0.512202	0.287857	-0.830935	-1.46672	2	ACHE APOE
GOBP_KERATINOCYTE_DIFFERENTIATION	0.0595399	0.512202	0.213928	0.60695	1.49994	6	NFKBIZ ZFP36 KRT17 MAFB
GOBP_REGULATION_OF_CELLULAR_COMPONENT_SIZE	0.0597376	0.512202	0.321776	-0.731532	-1.5392	3	L1CAM APOE CDC42EP1
GOBP_NEGATIVE_REGULATION_OF_LEUKOCYTE_PROLIFERATION	0.0600522	0.512202	0.208955	0.549531	1.49998	8	TNFAIP3 BCL6 IL20RB SDC4 LGALS9 ARG2
GOBP_OVIDUCT_DEVELOPMENT	0.0605428	0.512202	0.266351	0.97307	1.2936	1	C3
GOBP_POSITIVE_REGULATION_OF_ACUTE_INFLAMMATORY_RESPONSE_TO_ANTIGENIC_STIMULUS	0.0605428	0.512202	0.266351	0.97307	1.2936	1	C3
GOBP_POSITIVE_REGULATION_OF_COMPLEMENT_ACTIVATION	0.0605428	0.512202	0.266351	0.97307	1.2936	1	C3
GOBP_POSITIVE_REGULATION_OF_VASCULAR_ENDOTHELIAL_GROWTH_FACTOR_PRODUCTION	0.0605428	0.512202	0.266351	0.97307	1.2936	1	C3
GOBP_REGULATION_OF_COMPLEMENT_ACTIVATION	0.0605428	0.512202	0.266351	0.97307	1.2936	1	C3
GOBP_REGULATION_OF_TRIGLYCERIDE_BIOSYNTHETIC_PROCESS	0.0605428	0.512202	0.266351	0.97307	1.2936	1	C3
GOBP_REGULATION_OF_TYPE_II_HYPERSENSITIVITY	0.0605428	0.512202	0.266351	0.97307	1.2936	1	C3
GOBP_TYPE_II_HYPERSENSITIVITY	0.0605428	0.512202	0.266351	0.97307	1.2936	1	C3
GOBP_REGULATION_OF_MONOATOMIC_ION_TRANSPORT	0.0607143	0.512202	0.197822	0.484863	1.50661	12	CCL5 CXCL11 CXCL10 ATP4A GPER1
GOBP_POSITIVE_REGULATION_OF_LYMPHOCYTE_MIGRATION	0.0613772	0.512202	0.222056	0.677137	1.43885	4	CCL5 CXCL10 LGALS9
GOBP_POSITIVE_REGULATION_OF_T_CELL_MIGRATION	0.0613772	0.512202	0.222056	0.677137	1.43885	4	CCL5 CXCL10 LGALS9
GOBP_CHOLESTEROL_EFFLUX	0.0616114	0.512202	0.282013	-0.829137	-1.46355	2	APOE LRP1
GOBP_LIPOPROTEIN_LOCALIZATION	0.0616114	0.512202	0.282013	-0.829137	-1.46355	2	APOE LRP1
GOBP_POSITIVE_REGULATION_OF_AMYLOID_BETA_CLEARANCE	0.0616114	0.512202	0.282013	-0.829137	-1.46355	2	APOE LRP1
GOBP_POSITIVE_REGULATION_OF_CHOLESTEROL_EFFLUX	0.0616114	0.512202	0.282013	-0.829137	-1.46355	2	APOE LRP1
GOBP_REGULATION_OF_CHOLESTEROL_EFFLUX	0.0616114	0.512202	0.282013	-0.829137	-1.46355	2	APOE LRP1
GOBP_REGULATION_OF_EXTRACELLULAR_MATRIX_ORGANIZATION	0.0616114	0.512202	0.282013	-0.829137	-1.46355	2	TNXB LRP1
GOBP_CYTOKINE_PRODUCTION_INVOLVED_IN_INFLAMMATORY_RESPONSE	0.0619236	0.512202	0.206588	0.574351	1.50046	7	ZFP36 GBP5 ZC3H12A TNF HMOX1 NOD2
GOBP_REGULATION_OF_TYPE_I_INTERFERON_MEDIATED_SIGNALING_PATHWAY	0.0619236	0.512202	0.206588	0.574545	1.50097	7	OAS1 ISG15 IRF7 OAS3 USP18 RBM47
GOBP_AMIDE_TRANSPORT	0.0621951	0.512202	0.197822	0.500602	1.48144	10	CCL5 PTPRN GPER1 PCLO TRPM4 TNF
GOBP_INSULIN_SECRETION	0.0621951	0.512202	0.197822	0.500602	1.48144	10	CCL5 PTPRN GPER1 PCLO TRPM4 TNF
GOBP_PEPTIDE_TRANSPORT	0.0621951	0.512202	0.197822	0.500602	1.48144	10	CCL5 PTPRN GPER1 PCLO TRPM4 TNF
GOBP_MYD88_DEPENDENT_TOLL_LIKE_RECEPTOR_SIGNALING_PATHWAY	0.0637959	0.521662	0.224966	0.75091	1.45808	3	IRF1 IRF7
GOBP_HEMATOPOIETIC_OR_LYMPHOID_ORGAN_DEVELOPMENT	0.0639687	0.521662	0.202072	0.544606	1.48654	8	NFKBIZ BARX1 CDKN2B MAFB BCL3 NFKB2 CITED2 SPNS2
GOBP_NEGATIVE_REGULATION_OF_CARTILAGE_DEVELOPMENT	0.063981	0.521662	0.276501	-0.82554	-1.4572	2	WNT9A GDF5
GOBP_NEGATIVE_REGULATION_OF_CHONDROCYTE_DIFFERENTIATION	0.063981	0.521662	0.276501	-0.82554	-1.4572	2	WNT9A GDF5
GOBP_POSITIVE_REGULATION_OF_SMAD_PROTEIN_SIGNAL_TRANSDUCTION	0.063981	0.521662	0.276501	-0.82554	-1.4572	2	ACVR1 GDF5
GOBP_POSITIVE_REGULATION_OF_NF_KAPPAB_TRANSCRIPTION_FACTOR_ACTIVITY	0.0645586	0.525325	0.202072	0.572007	1.49434	7	TRAF1 TRIM22 LGALS9 TRIM38 TNF NOD2
GOBP_NEGATIVE_REGULATION_OF_TYPE_I_INTERFERON_MEDIATED_SIGNALING_PATHWAY	0.0649718	0.527638	0.208955	0.639419	1.46801	5	OAS1 ISG15 OAS3 USP18
GOBP_CANONICAL_NF_KAPPAB_SIGNAL_TRANSDUCTION	0.0655914	0.531615	0.179782	0.38997	1.51651	26	BST2 TRAF1 TNFAIP3 OPTN TRIM22 KLF4 RELB ZC3H12A APOL3 BCL3 LGALS9 TRIM38 TNF LURAP1L HMOX1 NOD2
GOBP_POSITIVE_REGULATION_OF_INFLAMMATORY_RESPONSE	0.0661853	0.535369	0.190023	0.496732	1.50135	11	C3 NFKBIZ SERPINE1 GBP5 NUPR1 NMI TNF
GOBP_REGULATION_OF_POST_TRANSLATIONAL_PROTEIN_MODIFICATION	0.0665829	0.536597	0.193813	0.51798	1.47785	9	ISG15 TNFAIP3 ZC3H12A EPAS1 HERPUD1 NMI NOD2
GOBP_CELL_ACTIVATION	0.0665994	0.536597	0.172324	0.304608	1.45789	72	CCL5 C3 RSAD2 CXCL8 IRF1 NFKBIZ TNFRSF9 BST2 TNFAIP3 AKAP12 BCL6 IL20RB CXCL10 RELB ZC3H12A IL21R SDC4 MAFB IFNL1 VCAM1 BCL3 GPER1 BATF2 LGALS9 SMAD7
GOBP_RESPONSE_TO_TOPOLOGICALLY_INCORRECT_PROTEIN	0.06698	0.538604	0.186433	0.471264	1.50193	13	DDIT3 ATF3 PPP1R15A OPTN FUT1 FICD HERPUD1 DNAJB9 DNAJB5
GOBP_POSITIVE_REGULATION_OF_TOR_SIGNALING	0.0673653	0.539581	0.2114	0.674198	1.4326	4	CCL5 F3
GOBP_REGULATION_OF_EPITHELIAL_CELL_APOPTOTIC_PROCESS	0.0673653	0.539581	0.2114	0.673285	1.43066	4	ZFP36 PRKAA2 NUPR1 HMOX1
GOBP_REGULATION_OF_AUTOPHAGY	0.0688124	0.548602	0.17822	0.42298	1.52134	19	DDIT3 OPTN IFI16 DEPP1 TRIM22 ZC3H12A PRKAA2 NUPR1 IFNB1 HMOX1 NOD2 EEF1A2 WIPI1 RAB39B TFEB PLK2 ERN1
GOBP_ATP_BIOSYNTHETIC_PROCESS	0.0688337	0.548602	0.237794	-0.965889	-1.3039	1	DMAC2L
GOBP_NEGATIVE_REGULATION_OF_RIG_I_SIGNALING_PATHWAY	0.0688935	0.548602	0.248911	0.971275	1.29121	1	DHX58
GOBP_ENDOCYTOSIS	0.0697928	0.552684	0.175204	0.396249	1.5086	24	NEURL3 C3 CXCL8 MX2 DNAJC6 SERPINE1 SELE
GOBP_CALCIUM_ION_TRANSMEMBRANE_IMPORT_INTO_CYTOSOL	0.0698287	0.552684	0.193813	0.560643	1.46465	7	CXCL11 DDIT3 CXCL10 GPER1
GOBP_SEQUESTERING_OF_CALCIUM_ION	0.0698287	0.552684	0.193813	0.560643	1.46465	7	CXCL11 DDIT3 CXCL10 GPER1
GOBP_DENDRITIC_CELL_CHEMOTAXIS	0.0701754	0.552684	0.213928	0.744144	1.44494	3	CCL5 LGALS9 TRPM4
GOBP_DENDRITIC_CELL_MIGRATION	0.0701754	0.552684	0.213928	0.744144	1.44494	3	CCL5 LGALS9 TRPM4
GOBP_MUSCLE_CELL_PROLIFERATION	0.0702381	0.552684	0.183024	0.479515	1.48999	12	CCL5 DDIT3 TNFAIP3 KLF4 GPER1 TNF HMOX1 ANG
GOBP_IMMUNOGLOBULIN_PRODUCTION	0.0703593	0.552684	0.206588	0.67148	1.42683	4	NFKBIZ BCL6 TNF DNAJB9
GOBP_REGULATION_OF_LEUKOCYTE_MIGRATION	0.0705053	0.552684	0.181383	0.467751	1.49073	13	CCL5 CXCL8 SERPINE1 SELE CXCL10 LGALS9 TNF HMOX1
GOBP_LYMPHOCYTE_HOMEOSTASIS	0.0706215	0.552684	0.199915	0.635064	1.45801	5	TNFAIP3 IL20RB TSC22D3 LGALS9
GOBP_MRNA_TRANSCRIPTION	0.0724138	0.557753	0.21925	0.811151	1.3931	2	NFKBIZ EPAS1
GOBP_SURFACTANT_HOMEOSTASIS	0.0724138	0.557753	0.21925	0.811151	1.3931	2	OAS1 EPAS1
GOBP_MACROMOLECULE_CATABOLIC_PROCESS	0.0726141	0.557753	0.166934	0.338975	1.48299	42	IFI27 OAS2 NEURL3 DDIT3 ISG15 ZFP36 TNFAIP3 HERC6 ISG20 UBA7 ZC3H12A PYGM SMAD7 UBE2L6 NUPR1 HERPUD1 TRIM38 TNF
GOBP_NEGATIVE_REGULATION_OF_CANONICAL_WNT_SIGNALING_PATHWAY	0.0733533	0.557753	0.202072	0.667114	1.41755	4	DDIT3 IGFBP6
GOBP_INTRINSIC_APOPTOTIC_SIGNALING_PATHWAY_BY_P53_CLASS_MEDIATOR	0.0733652	0.557753	0.208955	0.740541	1.43794	3	IFI16 BCL3 NUPR1
GOBP_INTRINSIC_APOPTOTIC_SIGNALING_PATHWAY_IN_RESPONSE_TO_DNA_DAMAGE_BY_P53_CLASS_MEDIATOR	0.0733652	0.557753	0.208955	0.740541	1.43794	3	IFI16 BCL3 NUPR1
GOBP_PURINE_CONTAINING_COMPOUND_METABOLIC_PROCESS	0.0734185	0.557753	0.287805	-0.326448	-1.43638	12	DMAC2L ALDH1L2 GOT1 ADSS1 IER3 PGAM2 MLXIPL AMPD3
GOBP_NEGATIVE_REGULATION_OF_CELL_DIFFERENTIATION	0.0737179	0.557753	0.168238	0.379352	1.498	27	IRF1 DDIT3 ZFP36 BCL6 CXCL10 ZC3H12A MAFB IFNL1 GPER1 SMAD7 TRPM4 IFNB1 TNF BHLHE41 DISP3
GOBP_REGULATION_OF_EPITHELIAL_CELL_PROLIFERATION	0.0741549	0.557753	0.169571	0.388335	1.47846	24	CCL5 ZFP36 TNFAIP3 CDKN2B F3 PTPRN FUT1 TGFA NUPR1 TNF HMOX1 ANG NOD2 CDKN1C EGR3 LAMA5 STAT1
GOBP_DEOXYRIBONUCLEOSIDE_DIPHOSPHATE_METABOLIC_PROCESS	0.0751566	0.557753	0.237794	0.967684	1.28644	1	CMPK2
GOBP_DEOXYRIBONUCLEOTIDE_BIOSYNTHETIC_PROCESS	0.0751566	0.557753	0.237794	0.967684	1.28644	1	CMPK2
GOBP_DTTP_METABOLIC_PROCESS	0.0751566	0.557753	0.237794	0.967684	1.28644	1	CMPK2
GOBP_NUCLEOSIDE_DIPHOSPHATE_BIOSYNTHETIC_PROCESS	0.0751566	0.557753	0.237794	0.967684	1.28644	1	CMPK2
GOBP_NUCLEOSIDE_MONOPHOSPHATE_PHOSPHORYLATION	0.0751566	0.557753	0.237794	0.967684	1.28644	1	CMPK2
GOBP_POSITIVE_REGULATION_OF_TOLL_LIKE_RECEPTOR_7_SIGNALING_PATHWAY	0.0751566	0.557753	0.237794	0.969479	1.28883	1	RSAD2
GOBP_POSITIVE_REGULATION_OF_TOLL_LIKE_RECEPTOR_9_SIGNALING_PATHWAY	0.0751566	0.557753	0.237794	0.969479	1.28883	1	RSAD2
GOBP_POSITIVE_REGULATION_OF_T_CELL_CYTOKINE_PRODUCTION	0.0751566	0.557753	0.237794	0.969479	1.28883	1	RSAD2
GOBP_POSITIVE_REGULATION_OF_T_HELPER_2_CELL_CYTOKINE_PRODUCTION	0.0751566	0.557753	0.237794	0.969479	1.28883	1	RSAD2
GOBP_PYRIMIDINE_DEOXYRIBONUCLEOSIDE_TRIPHOSPHATE_METABOLIC_PROCESS	0.0751566	0.557753	0.237794	0.967684	1.28644	1	CMPK2
GOBP_PYRIMIDINE_DEOXYRIBONUCLEOTIDE_BIOSYNTHETIC_PROCESS	0.0751566	0.557753	0.237794	0.967684	1.28644	1	CMPK2
GOBP_PYRIMIDINE_NUCLEOSIDE_DIPHOSPHATE_BIOSYNTHETIC_PROCESS	0.0751566	0.557753	0.237794	0.967684	1.28644	1	CMPK2
GOBP_PYRIMIDINE_NUCLEOSIDE_DIPHOSPHATE_METABOLIC_PROCESS	0.0751566	0.557753	0.237794	0.967684	1.28644	1	CMPK2
GOBP_PYRIMIDINE_NUCLEOSIDE_TRIPHOSPHATE_BIOSYNTHETIC_PROCESS	0.0751566	0.557753	0.237794	0.967684	1.28644	1	CMPK2
GOBP_PYRIMIDINE_NUCLEOSIDE_TRIPHOSPHATE_METABOLIC_PROCESS	0.0751566	0.557753	0.237794	0.967684	1.28644	1	CMPK2
GOBP_REGULATION_OF_TOLL_LIKE_RECEPTOR_7_SIGNALING_PATHWAY	0.0751566	0.557753	0.237794	0.969479	1.28883	1	RSAD2
GOBP_REGULATION_OF_TOLL_LIKE_RECEPTOR_9_SIGNALING_PATHWAY	0.0751566	0.557753	0.237794	0.969479	1.28883	1	RSAD2
GOBP_TOLL_LIKE_RECEPTOR_7_SIGNALING_PATHWAY	0.0751566	0.557753	0.237794	0.969479	1.28883	1	RSAD2
GOBP_TOLL_LIKE_RECEPTOR_9_SIGNALING_PATHWAY	0.0751566	0.557753	0.237794	0.969479	1.28883	1	RSAD2
GOBP_B_CELL_DIFFERENTIATION	0.0753769	0.557753	0.181383	0.508197	1.44994	9	NFKBIZ BCL6 VCAM1 BCL3 IL11 DNAJB9 FOSL2 SYVN1 PLCG2
GOBP_REGULATION_OF_FAT_CELL_DIFFERENTIATION	0.0753769	0.557753	0.181383	0.509208	1.45283	9	DDIT3 ZFP36 ZC3H12A GPER1 TRPM4 TNF
GOBP_CALCIUM_ION_HOMEOSTASIS	0.0754936	0.557753	0.173748	0.460603	1.50423	14	CCL5 CXCL11 DDIT3 CXCL10 GPER1 HERPUD1
GOBP_NEGATIVE_REGULATION_OF_ERYTHROCYTE_DIFFERENTIATION	0.0758621	0.559466	0.213928	0.805755	1.38383	2	ZFP36 MAFB
GOBP_REGULATION_OF_CELL_POPULATION_PROLIFERATION	0.0763819	0.56	0.159647	0.288536	1.41197	86	CCL5 CXCL11 IFITM1 IFIT3 CXCL8 IRF1 TNFRSF9 IGFBP6 ATF3 BST2 ZFP36 TNFAIP3 CDKN2B F3 BCL6 IL20RB KLF4 CXCL10 PTPRN SDC4 IFNL1 VCAM1 GPER1 LGALS9 SMAD7 FUT1 TGFA TRPM4 NUPR1 NMI TNF ARG2 DISP3 IL11 HMOX1 ANG LIF NOD2 MN1
GOBP_NEGATIVE_REGULATION_OF_CANONICAL_NF_KAPPAB_SIGNAL_TRANSDUCTION	0.0764163	0.56	0.184706	0.554839	1.44949	7	TNFAIP3 OPTN KLF4 ZC3H12A
GOBP_PROTEIN_LOCALIZATION_TO_CENP_A_CONTAINING_CHROMATIN	0.0764818	0.56	0.224966	-0.962298	-1.29906	1	H2AC4
GOBP_PROTEIN_LOCALIZATION_TO_CHROMOSOME_CENTROMERIC_REGION	0.0764818	0.56	0.224966	-0.962298	-1.29906	1	H2AC4
GOBP_CELLULAR_RESPONSE_TO_CHEMICAL_STRESS	0.077381	0.565572	0.173748	0.473851	1.4724	12	DDIT3 TNFAIP3 KLF4 RELB ZC3H12A PRKAA2 KDM6B
GOBP_REGULATION_OF_SECRETION	0.0795699	0.579557	0.161979	0.380914	1.48129	26	CCL5 OAS2 RSAD2 PTPRN SDC4 GPER1 PCLO LGALS9 TRPM4 TNF IL11 HAP1 ANG LIF
GOBP_SPLEEN_DEVELOPMENT	0.0798376	0.579557	0.183024	0.58389	1.44296	6	NFKBIZ BARX1 CDKN2B BCL3
GOBP_CATECHOL_CONTAINING_COMPOUND_BIOSYNTHETIC_PROCESS	0.0805687	0.579557	0.245042	-0.807554	-1.42545	2	HDC GCH1
GOBP_CELLULAR_OXIDANT_DETOXIFICATION	0.0805687	0.579557	0.245042	-0.807554	-1.42545	2	APOE GCH1
GOBP_FOLIC_ACID_CONTAINING_COMPOUND_METABOLIC_PROCESS	0.0805687	0.579557	0.245042	-0.807554	-1.42545	2	ALDH1L2 GCH1
GOBP_MULTICELLULAR_ORGANISMAL_RESPONSE_TO_STRESS	0.0805687	0.579557	0.245042	-0.807554	-1.42545	2	APOE GCH1
GOBP_PTERIDINE_CONTAINING_COMPOUND_METABOLIC_PROCESS	0.0805687	0.579557	0.245042	-0.807554	-1.42545	2	ALDH1L2 GCH1
GOBP_REGULATION_OF_SUPEROXIDE_METABOLIC_PROCESS	0.0805687	0.579557	0.245042	-0.807554	-1.42545	2	ITGAM GCH1
GOBP_TETRAHYDROFOLATE_METABOLIC_PROCESS	0.0805687	0.579557	0.245042	-0.807554	-1.42545	2	ALDH1L2 GCH1
GOBP_IMMUNOLOGICAL_MEMORY_FORMATION_PROCESS	0.0810345	0.580298	0.206588	0.803957	1.38075	2	BCL6 IFNL1
GOBP_IMMUNOLOGICAL_MEMORY_PROCESS	0.0810345	0.580298	0.206588	0.803957	1.38075	2	BCL6 IFNL1
GOBP_INTERLEUKIN_6_PRODUCTION	0.0816583	0.580298	0.173748	0.505673	1.44274	9	IFIH1 TNFAIP3 HLA-B ZC3H12A LGALS9 TNF NOD2
GOBP_ACUTE_INFLAMMATORY_RESPONSE	0.0816864	0.580298	0.17822	0.552142	1.44245	7	C3 F3 IL20RB NUPR1 TNF
GOBP_HOMOTYPIC_CELL_CELL_ADHESION	0.0829346	0.580298	0.195789	0.728556	1.41467	3	CCL5 PLAUR
GOBP_MONOCYTE_DIFFERENTIATION	0.0829346	0.580298	0.195789	0.728756	1.41506	3	IRF7 IFI16
GOBP_REGULATION_OF_HOMOTYPIC_CELL_CELL_ADHESION	0.0829346	0.580298	0.195789	0.728556	1.41467	3	CCL5 PLAUR
GOBP_ALDITOL_BIOSYNTHETIC_PROCESS	0.0829384	0.580298	0.24134	-0.805755	-1.42228	2	GOT1 PCK2
GOBP_ALDITOL_METABOLIC_PROCESS	0.0829384	0.580298	0.24134	-0.805755	-1.42228	2	GOT1 PCK2
GOBP_FATTY_ACID_CATABOLIC_PROCESS	0.0829384	0.580298	0.24134	-0.805755	-1.42228	2	ALDH1L2 PCK2
GOBP_OXALOACETATE_METABOLIC_PROCESS	0.0829384	0.580298	0.24134	-0.805755	-1.42228	2	GOT1 PCK2
GOBP_PROTEIN_K48_LINKED_UBIQUITINATION	0.0833333	0.580298	0.183024	0.625721	1.43656	5	IFI27 TNFAIP3 NMI TRIM38
GOBP_CELL_ADHESION_MOLECULE_PRODUCTION	0.0835073	0.580298	0.224966	0.965889	1.28405	1	CXCL8
GOBP_INDUCTION_OF_POSITIVE_CHEMOTAXIS	0.0835073	0.580298	0.224966	0.965889	1.28405	1	CXCL8
GOBP_NEGATIVE_REGULATION_OF_CELL_ADHESION_MOLECULE_PRODUCTION	0.0835073	0.580298	0.224966	0.965889	1.28405	1	CXCL8
GOBP_POSITIVE_REGULATION_OF_GRANULOCYTE_CHEMOTAXIS	0.0835073	0.580298	0.224966	0.965889	1.28405	1	CXCL8
GOBP_POSITIVE_REGULATION_OF_NEUTROPHIL_MIGRATION	0.0835073	0.580298	0.224966	0.965889	1.28405	1	CXCL8
GOBP_REGULATION_OF_ENTRY_OF_BACTERIUM_INTO_HOST_CELL	0.0835073	0.580298	0.224966	0.965889	1.28405	1	CXCL8
GOBP_REGULATION_OF_NEUTROPHIL_CHEMOTAXIS	0.0835073	0.580298	0.224966	0.965889	1.28405	1	CXCL8
GOBP_REGULATION_OF_NEUTROPHIL_MIGRATION	0.0835073	0.580298	0.224966	0.965889	1.28405	1	CXCL8
GOBP_FIBROBLAST_GROWTH_FACTOR_RECEPTOR_SIGNALING_PATHWAY	0.0838323	0.581569	0.271289	-0.604693	-1.4776	4	FGF21 FGFR3 NGFR CCN2
GOBP_HUMORAL_IMMUNE_RESPONSE_MEDIATED_BY_CIRCULATING_IMMUNOGLOBULIN	0.0847458	0.586911	0.181383	0.625678	1.43646	5	C3 BCL3 TNF C4B C4A
GOBP_VESICLE_MEDIATED_TRANSPORT	0.0851506	0.588718	0.153159	0.332069	1.45537	43	CCL5 NEURL3 C3 CXCL8 MX2 DNAJC6 SERPINE1 OPTN SELE SAMD9 SEC24D
GOBP_REGULATION_OF_PROTEIN_METABOLIC_PROCESS	0.0860324	0.593812	0.15017	0.303241	1.42216	61	CCL5 NEURL3 C3 NIBAN1 ISG15 PPP1R15A SERPINE1 ZFP36 TNFAIP3 KRT17 KLF4 ZC3H12A EPAS1 IFNL1 BCL3 GPER1 PRKAA2 SMAD7 NUPR1 HERPUD1 NMI TNF IL11 HAP1 ANG PLAUR LIF NOD2 PARP9 RHBDF1 EEF1A2 CDKN1C LARP6
GOBP_POSITIVE_REGULATION_OF_LOCOMOTION	0.0863539	0.595028	0.154191	0.352113	1.45513	33	CCL5 CXCL8 SERPINE1 AKAP12 SELE F3 BCL6 CXCL10 ZC3H12A GPER1 LGALS9 FUT1 SEMA3D TNF ITGA3 SEMA4B HMOX1 SEMA5B CDH5
GOBP_REGULATION_OF_ENDOCYTOSIS	0.0865854	0.59562	0.165657	0.483157	1.42981	10	C3 DNAJC6 SERPINE1 SELE
GOBP_REGULATION_OF_ERBB_SIGNALING_PATHWAY	0.0875706	0.60127	0.17822	0.622061	1.42816	5	IFI6 GPER1 HAP1 PLAUR RHBDF1
GOBP_EPITHELIAL_CELL_PROLIFERATION	0.0877005	0.60127	0.153159	0.366545	1.45755	28	CCL5 NFKBIZ ZFP36 TNFAIP3 CDKN2B F3 PTPRN LOXL2 FUT1 TGFA NUPR1 TNF HMOX1 ANG NOD2 CDKN1C EGR3 LAMA5 STAT1
GOBP_DNA_DAMAGE_RESPONSE	0.0882682	0.603518	0.156312	0.3981	1.46146	21	SP100 DDIT3 PPP1R15A IRF7 IFI16 BCL6 UBA7 ZC3H12A BCL3 NUPR1 TNF
GOBP_MAMMARY_GLAND_DEVELOPMENT	0.0883234	0.603518	0.183024	0.656643	1.3953	4	OAS2 ELF3 TGFA
GOBP_BIOLOGICAL_PROCESS_INVOLVED_IN_SYMBIOTIC_INTERACTION	0.0890244	0.607295	0.16318	0.482421	1.42763	10	IFIT1 CXCL8 BST2 LGALS9 TRIM38 APOL1
GOBP_METHYLATION	0.0898662	0.612017	0.206588	-0.949731	-1.28209	1	KMT2B
GOBP_C21_STEROID_HORMONE_METABOLIC_PROCESS	0.0906667	0.615778	0.245042	-0.686486	-1.44442	3	DHRS2 ADM EGR1
GOBP_SMALL_MOLECULE_CATABOLIC_PROCESS	0.0907193	0.615778	0.287805	-0.309956	-1.4212	14	HDC APOBEC3G ALDH1L2 LDHD GOT1 APOE PCK2 PGAM2
GOBP_MYELOID_CELL_DIFFERENTIATION	0.0924731	0.62559	0.149208	0.372439	1.44834	26	ISG15 ZFP36 IRF7 IFI16 CDKN2B BCL6 RELB EPAS1 MAFB BATF2 TM4SF19 LGALS9 TNF IL11 LIF CDKN1C FOSL2 STAT1 CITED2
GOBP_POSITIVE_REGULATION_OF_LEUKOCYTE_MEDIATED_IMMUNITY	0.0928571	0.62559	0.157403	0.461696	1.43463	12	RAET1L C3 RSAD2 HLA-B HLA-C TNF NOD2 RAET1G PLCG2 ULBP2 ULBP1
GOBP_CELL_ACTIVATION_INVOLVED_IN_IMMUNE_RESPONSE	0.0936455	0.62559	0.151149	0.40045	1.45919	20	NFKBIZ BCL6 RELB ZC3H12A IFNL1 BCL3 LGALS9 SMAD7 IFNB1 NMI TNF
GOBP_REGULATION_OF_CELLULAR_LOCALIZATION	0.0946809	0.62559	0.146416	0.340976	1.4256	35	CCL5 IFI27 RSAD2 SP100 MX2 ZFP36 ARHGEF16 TRIM22 ZC3H12A GPER1 PRKAA2 TRPM4 TNF ITGA3 HAP1 ANG PARP9
GOBP_INNERVATION	0.0948276	0.62559	0.190023	0.796763	1.36839	2	NPTX1 VCAM1
GOBP_NEGATIVE_REGULATION_OF_INTERLEUKIN_8_PRODUCTION	0.0948276	0.62559	0.190023	0.794964	1.3653	2	KLF4 BCL3
GOBP_T_HELPER_2_CELL_DIFFERENTIATION	0.0948276	0.62559	0.190023	0.794964	1.3653	2	BCL6 BCL3
GOBP_REGULATION_OF_MONONUCLEAR_CELL_MIGRATION	0.0953003	0.62559	0.16318	0.527533	1.43994	8	CCL5 SERPINE1 CXCL10 LGALS9 TNF
GOBP_CALCIUM_ION_TRANSMEMBRANE_TRANSPORT	0.0954774	0.62559	0.159647	0.5009	1.42912	9	CXCL11 DDIT3 CXCL10 GPER1 TRPM4 HAP1
GOBP_ASPARAGINE_METABOLIC_PROCESS	0.0956023	0.62559	0.199915	-0.944345	-1.27482	1	ASNS
GOBP_POSITIVE_REGULATION_OF_RNA_METABOLIC_PROCESS	0.0958628	0.62559	0.141225	0.291627	1.39819	73	IRF1 NFKBIZ SP100 DDIT3 ATF3 ZFP36 IRF7 IFI16 ELF3 IRF9 TRIM22 MAFF KLF4 CXCL10 RELB PTPRN ZC3H12A EPAS1 MAFB IFNL1 BCL3 GPER1 CSRNP1 KDM6B NUPR1 AKNA IFNB1 TRIM38 TNF CEBPD IL11 NFIL3 PPP2R5B LIF NOD2 PARP9
GOBP_CHROMOSOME_LOCALIZATION	0.0960334	0.62559	0.208955	0.962298	1.27928	1	GEM
GOBP_METAPHASE_CHROMOSOME_ALIGNMENT	0.0960334	0.62559	0.208955	0.962298	1.27928	1	GEM
GOBP_NEGATIVE_REGULATION_OF_REGULATORY_T_CELL_DIFFERENTIATION	0.0960334	0.62559	0.208955	0.960503	1.27689	1	IRF1
GOBP_CHROMOSOME_ORGANIZATION	0.0961792	0.62559	0.16318	0.538459	1.4067	7	GEM SP100 KLF4 GPER1
GOBP_INTEGRATED_STRESS_RESPONSE_SIGNALING	0.0961792	0.62559	0.16318	0.539172	1.40856	7	DDIT3 PPP1R15A MAFB BATF2 CEBPD
GOBP_CHEMICAL_HOMEOSTASIS	0.0967742	0.62559	0.142901	0.32871	1.42526	40	CCL5 CXCL11 OAS1 DDIT3 NPTX1 ANGPTL4 CXCL10 PTPRN ATP4A EPAS1 GPER1 PRKAA2 FUT1 TRPM4 HERPUD1 DISP3 HAP1 HMOX1 ERO1B
GOBP_ENDOSOMAL_TRANSPORT	0.0971564	0.62559	0.222056	-0.793165	-1.40005	2	BAIAP3 EHD2
GOBP_POSITIVE_REGULATION_OF_CHEMOKINE_PRODUCTION	0.097429	0.62559	0.164406	0.56971	1.40791	6	OAS1 OAS3 LGALS9 TNF HMOX1
GOBP_NEGATIVE_REGULATION_OF_SIGNAL_TRANSDUCTION_IN_ABSENCE_OF_LIGAND	0.0974576	0.62559	0.168238	0.611476	1.40386	5	IFI6 KLF4 UNC5B TNF
GOBP_REGULATION_OF_EXTRINSIC_APOPTOTIC_SIGNALING_PATHWAY_IN_ABSENCE_OF_LIGAND	0.0974576	0.62559	0.168238	0.611476	1.40386	5	IFI6 KLF4 UNC5B TNF
GOBP_SIGNAL_TRANSDUCTION_IN_ABSENCE_OF_LIGAND	0.0974576	0.62559	0.168238	0.611476	1.40386	5	IFI6 KLF4 UNC5B TNF
GOBP_ECTODERMAL_CELL_DIFFERENTIATION	0.0975143	0.62559	0.197822	-0.942549	-1.2724	1	ITGAM
GOBP_ECTODERM_DEVELOPMENT	0.0975143	0.62559	0.197822	-0.942549	-1.2724	1	ITGAM
GOBP_MICROGLIAL_CELL_MEDIATED_CYTOTOXICITY	0.0975143	0.62559	0.197822	-0.942549	-1.2724	1	ITGAM
GOBP_NEGATIVE_REGULATION_OF_AMINE_METABOLIC_PROCESS	0.0975143	0.62559	0.197822	-0.942549	-1.2724	1	ITGAM
GOBP_NEGATIVE_REGULATION_OF_CATECHOLAMINE_METABOLIC_PROCESS	0.0975143	0.62559	0.197822	-0.942549	-1.2724	1	ITGAM
GOBP_NEUTROPHIL_ACTIVATION_INVOLVED_IN_IMMUNE_RESPONSE	0.0975143	0.62559	0.197822	-0.942549	-1.2724	1	ITGAM
GOBP_NEUTROPHIL_DEGRANULATION	0.0975143	0.62559	0.197822	-0.942549	-1.2724	1	ITGAM
GOBP_NEUTROPHIL_MEDIATED_IMMUNITY	0.0975143	0.62559	0.197822	-0.942549	-1.2724	1	ITGAM
GOBP_POSITIVE_REGULATION_OF_LEUKOCYTE_DEGRANULATION	0.0975143	0.62559	0.197822	-0.942549	-1.2724	1	ITGAM
GOBP_REGULATION_OF_AMINE_METABOLIC_PROCESS	0.0975143	0.62559	0.197822	-0.942549	-1.2724	1	ITGAM
GOBP_REGULATION_OF_CATECHOLAMINE_METABOLIC_PROCESS	0.0975143	0.62559	0.197822	-0.942549	-1.2724	1	ITGAM
GOBP_REGULATION_OF_NEUTROPHIL_DEGRANULATION	0.0975143	0.62559	0.197822	-0.942549	-1.2724	1	ITGAM
GOBP_REGULATION_OF_SUPEROXIDE_ANION_GENERATION	0.0975143	0.62559	0.197822	-0.942549	-1.2724	1	ITGAM
GOBP_REGULATION_BY_VIRUS_OF_VIRAL_PROTEIN_LEVELS_IN_HOST_CELL	0.0982759	0.629488	0.186433	0.789381	1.35571	2	IFIT1 STAT1
GOBP_ANATOMICAL_STRUCTURE_MATURATION	0.0987224	0.630335	0.15017	0.438694	1.43268	14	RND1 C3 DDIT3 TDRD7 PTPRN EPAS1
GOBP_DEVELOPMENTAL_MATURATION	0.0987224	0.630335	0.15017	0.438694	1.43268	14	RND1 C3 DDIT3 TDRD7 PTPRN EPAS1
GOBP_B_CELL_ACTIVATION_INVOLVED_IN_IMMUNE_RESPONSE	0.0988701	0.630335	0.166934	0.606746	1.393	5	NFKBIZ BCL6 BCL3 IFNB1
GOBP_MAINTENANCE_OF_LOCATION	0.0998797	0.632954	0.152145	0.472761	1.4289	11	CXCL11 SP100 DDIT3 CXCL10 GPER1 HAP1 SYNE1
GOBP_POSITIVE_REGULATION_OF_T_HELPER_17_CELL_DIFFERENTIATION	0.100209	0.632954	0.204295	0.958707	1.27451	1	NFKBIZ
GOBP_POSITIVE_REGULATION_OF_T_HELPER_17_TYPE_IMMUNE_RESPONSE	0.100209	0.632954	0.204295	0.958707	1.27451	1	NFKBIZ
GOBP_POSITIVE_REGULATION_OF_T_HELPER_CELL_DIFFERENTIATION	0.100209	0.632954	0.204295	0.958707	1.27451	1	NFKBIZ
GOBP_RESPONSE_TO_FOLIC_ACID	0.100209	0.632954	0.204295	0.958707	1.27451	1	NFKBIZ
GOBP_TRANSCRIPTION_PREINITIATION_COMPLEX_ASSEMBLY	0.100209	0.632954	0.204295	0.958707	1.27451	1	NFKBIZ
GOBP_GLOMERULUS_DEVELOPMENT	0.101333	0.634217	0.231127	-0.672072	-1.41409	3	CD24 EGR1 JAG1
GOBP_CYTIDINE_METABOLIC_PROCESS	0.101338	0.634217	0.193813	-0.938959	-1.26755	1	APOBEC3G
GOBP_DNA_CYTOSINE_DEAMINATION	0.101338	0.634217	0.193813	-0.938959	-1.26755	1	APOBEC3G
GOBP_DNA_DEAMINATION	0.101338	0.634217	0.193813	-0.938959	-1.26755	1	APOBEC3G
GOBP_DNA_MODIFICATION	0.101338	0.634217	0.193813	-0.938959	-1.26755	1	APOBEC3G
GOBP_NEGATIVE_REGULATION_OF_SINGLE_STRANDED_VIRAL_RNA_REPLICATION_VIA_DOUBLE_STRANDED_DNA_INTERMEDIATE	0.101338	0.634217	0.193813	-0.938959	-1.26755	1	APOBEC3G
GOBP_REGULATION_OF_BINDING	0.101759	0.635876	0.154191	0.498969	1.42361	9	IFIT1 IFIT2 IFI16 BCL3 PLAUR PARP9 H1-0
GOBP_MODULATION_BY_SYMBIONT_OF_ENTRY_INTO_HOST	0.103668	0.641305	0.173748	0.722523	1.40295	3	CXCL8 LGALS9 TRIM38
GOBP_BILE_ACID_BIOSYNTHETIC_PROCESS	0.105163	0.641305	0.190023	-0.937163	-1.26513	1	STARD4
GOBP_BILE_ACID_METABOLIC_PROCESS	0.105163	0.641305	0.190023	-0.937163	-1.26513	1	STARD4
GOBP_CHOLESTEROL_IMPORT	0.105163	0.641305	0.190023	-0.937163	-1.26513	1	STARD4
GOBP_CHOLESTEROL_STORAGE	0.105163	0.641305	0.190023	-0.937163	-1.26513	1	STARD4
GOBP_INTRACELLULAR_LIPID_TRANSPORT	0.105163	0.641305	0.190023	-0.937163	-1.26513	1	STARD4
GOBP_INTRACELLULAR_STEROL_TRANSPORT	0.105163	0.641305	0.190023	-0.937163	-1.26513	1	STARD4
GOBP_REGULATION_OF_BILE_ACID_BIOSYNTHETIC_PROCESS	0.105163	0.641305	0.190023	-0.937163	-1.26513	1	STARD4
GOBP_REGULATION_OF_BILE_ACID_METABOLIC_PROCESS	0.105163	0.641305	0.190023	-0.937163	-1.26513	1	STARD4
GOBP_MODULATION_BY_HOST_OF_VIRAL_PROCESS	0.105263	0.641305	0.172324	0.720036	1.39813	3	IFI27 ZC3H12A
GOBP_NEGATIVE_REGULATION_OF_TYPE_II_INTERFERON_PRODUCTION	0.105548	0.641305	0.157403	0.564636	1.39537	6	DDIT3 IL20RB ZC3H12A LGALS9
GOBP_EXECUTION_PHASE_OF_APOPTOSIS	0.106287	0.641305	0.165657	0.646566	1.37389	4	NFKBIZ ZC3H12A GPER1
GOBP_REGULATION_OF_ERYTHROCYTE_DIFFERENTIATION	0.106287	0.641305	0.165657	0.647446	1.37576	4	ISG15 ZFP36 MAFB
GOBP_ANGIOGENESIS_INVOLVED_IN_WOUND_HEALING	0.106858	0.641305	0.170932	0.718919	1.39596	3	SERPINE1 TNFAIP3 TNF
GOBP_LEUKOCYTE_TETHERING_OR_ROLLING	0.106858	0.641305	0.170932	0.718919	1.39596	3	SELE VCAM1 TNF
GOBP_LIVER_MORPHOGENESIS	0.106858	0.641305	0.170932	0.718919	1.39596	3	TNFAIP3 TGFA TNF
GOBP_NEGATIVE_REGULATION_OF_MYOBLAST_DIFFERENTIATION	0.106858	0.641305	0.170932	0.718919	1.39596	3	DDIT3 CXCL10 TNF
GOBP_POSITIVE_REGULATION_OF_EXTRINSIC_APOPTOTIC_SIGNALING_PATHWAY	0.106858	0.641305	0.170932	0.718919	1.39596	3	ATF3 GPER1 TNF
GOBP_POSITIVE_REGULATION_OF_NEURON_APOPTOTIC_PROCESS	0.106858	0.641305	0.170932	0.718919	1.39596	3	DDIT3 NUPR1 TNF
GOBP_PROTEIN_CONTAINING_COMPLEX_DISASSEMBLY	0.106858	0.641305	0.170932	0.718919	1.39596	3	DNAJC6 SMAD7 TNF
GOBP_REGULATION_OF_ACUTE_INFLAMMATORY_RESPONSE	0.106858	0.641305	0.170932	0.718919	1.39596	3	C3 IL20RB TNF
GOBP_REGULATION_OF_B_CELL_MEDIATED_IMMUNITY	0.106858	0.641305	0.170932	0.718919	1.39596	3	C3 BCL6 TNF
GOBP_REGULATION_OF_LEUKOCYTE_ADHESION_TO_VASCULAR_ENDOTHELIAL_CELL	0.106858	0.641305	0.170932	0.718919	1.39596	3	SELE KLF4 TNF
GOBP_REGULATION_OF_VASCULAR_WOUND_HEALING	0.106858	0.641305	0.170932	0.718919	1.39596	3	SERPINE1 TNFAIP3 TNF
GOBP_RESPONSE_TO_OSMOTIC_STRESS	0.106858	0.641305	0.170932	0.718919	1.39596	3	RELB TSC22D3 TNF
GOBP_TOLL_LIKE_RECEPTOR_3_SIGNALING_PATHWAY	0.106858	0.641305	0.170932	0.718919	1.39596	3	OAS1 TNFAIP3 TNF
GOBP_VASCULAR_WOUND_HEALING	0.106858	0.641305	0.170932	0.718919	1.39596	3	SERPINE1 TNFAIP3 TNF
GOBP_REGULATION_OF_RESPONSE_TO_WOUNDING	0.10705	0.641514	0.153159	0.513903	1.40273	8	SERPINE1 TNFAIP3 F3 KLF4 TNF PLAUR
GOBP_MATURE_B_CELL_DIFFERENTIATION	0.107784	0.644973	0.164406	0.644686	1.3699	4	NFKBIZ BCL6 BCL3
GOBP_ACTIN_FILAMENT_BASED_PROCESS	0.10838	0.647139	0.1396	0.383422	1.40758	21	RND1 BST2 SELE ARHGEF16 NUAK2 BCL6 SDC4 PCLO SH3D21 TRPM4 ASAP3 ANG
GOBP_CELLULAR_COMPONENT_DISASSEMBLY	0.108537	0.647139	0.146416	0.467772	1.38428	10	C3 DNAJC6 GPER1 PRKAA2 SMAD7 TNF
GOBP_LIPID_DROPLET_ORGANIZATION	0.108621	0.647139	0.176694	0.780576	1.34059	2	PLA2G4C PRKAA2
GOBP_NEGATIVE_REGULATION_OF_PLATELET_ACTIVATION	0.109005	0.647542	0.208955	-0.782374	-1.381	2	APOE C1QTNF1
GOBP_REGULATION_OF_PLATELET_ACTIVATION	0.109005	0.647542	0.208955	-0.782374	-1.381	2	APOE C1QTNF1
GOBP_REGULATION_OF_CD4_POSITIVE_ALPHA_BETA_T_CELL_ACTIVATION	0.109296	0.648334	0.148262	0.495066	1.41248	9	NFKBIZ BCL6 ZC3H12A LGALS9 SMAD7 ARG2
GOBP_FAS_SIGNALING_PATHWAY	0.110647	0.651729	0.193813	0.953321	1.26735	1	SP100
GOBP_NEGATIVE_REGULATION_OF_PROTEIN_EXPORT_FROM_NUCLEUS	0.110647	0.651729	0.193813	0.953321	1.26735	1	SP100
GOBP_REGULATION_OF_FAS_SIGNALING_PATHWAY	0.110647	0.651729	0.193813	0.953321	1.26735	1	SP100
GOBP_PHOSPHOLIPASE_C_PROTEIN_KINASE_C_SIGNAL_TRANSDUCTION	0.110899	0.651729	0.184706	-0.935368	-1.2627	1	PLCD1
GOBP_NEGATIVE_REGULATION_OF_SMOOTH_MUSCLE_CELL_PROLIFERATION	0.110961	0.651729	0.153159	0.561431	1.38745	6	TNFAIP3 KLF4 GPER1 HMOX1 ANG
GOBP_ENDOTHELIAL_CELL_APOPTOTIC_PROCESS	0.111905	0.651729	0.142057	0.451559	1.40313	12	SERPINE1 TNFAIP3 ANGPTL4 F3 GPER1 FUT1 TNF IL11 CDH5
GOBP_CELLULAR_HOMEOSTASIS	0.11194	0.651729	0.133555	0.339211	1.40181	33	CCL5 CXCL11 DDIT3 NPTX1 CXCL10 PTPRN ATP4A GPER1 PRKAA2 FUT1 TRPM4 HERPUD1 IFNB1 HAP1 HMOX1 ERO1B
GOBP_PROTEIN_CATABOLIC_PROCESS	0.11194	0.651729	0.133555	0.352538	1.42367	29	IFI27 NEURL3 DDIT3 ISG15 TNFAIP3 HERC6 UBA7 SMAD7 UBE2L6 NUPR1 HERPUD1 TRIM38 TNF
GOBP_CELLULAR_RESPONSE_TO_INTERFERON_ALPHA	0.112735	0.651729	0.191892	0.951526	1.26496	1	OAS1
GOBP_CELLULAR_RESPONSE_TO_NITROSATIVE_STRESS	0.112735	0.651729	0.191892	0.949731	1.26257	1	DDIT3
GOBP_HRI_MEDIATED_SIGNALING	0.112735	0.651729	0.191892	0.949731	1.26257	1	DDIT3
GOBP_IMMATURE_T_CELL_PROLIFERATION	0.112735	0.651729	0.191892	0.947935	1.26019	1	TNFRSF9
GOBP_INVOLUNTARY_SKELETAL_MUSCLE_CONTRACTION	0.112735	0.651729	0.191892	0.949731	1.26257	1	DDIT3
GOBP_NEGATIVE_REGULATION_OF_INTERLEUKIN_4_PRODUCTION	0.112735	0.651729	0.191892	0.949731	1.26257	1	DDIT3
GOBP_POSITIVE_REGULATION_OF_ENDOPLASMIC_RETICULUM_STRESS_INDUCED_INTRINSIC_APOPTOTIC_SIGNALING_PATHWAY	0.112735	0.651729	0.191892	0.949731	1.26257	1	DDIT3
GOBP_RESPONSE_TO_NITROSATIVE_STRESS	0.112735	0.651729	0.191892	0.949731	1.26257	1	DDIT3
GOBP_RESPONSE_TO_PLATELET_DERIVED_GROWTH_FACTOR	0.112735	0.651729	0.191892	0.949731	1.26257	1	DDIT3
GOBP_VASCULAR_ASSOCIATED_SMOOTH_MUSCLE_CELL_MIGRATION	0.112735	0.651729	0.191892	0.949731	1.26257	1	DDIT3
GOBP_MITOCHONDRIAL_DEPOLARIZATION	0.113793	0.654151	0.172324	0.775455	1.3318	2	IFI6
GOBP_NEGATIVE_REGULATION_OF_MEMBRANE_DEPOLARIZATION	0.113793	0.654151	0.172324	0.775455	1.3318	2	IFI6
GOBP_REGULATION_OF_MITOCHONDRIAL_DEPOLARIZATION	0.113793	0.654151	0.172324	0.775455	1.3318	2	IFI6
GOBP_REGULATION_OF_MITOCHONDRIAL_MEMBRANE_POTENTIAL	0.113793	0.654151	0.172324	0.775455	1.3318	2	IFI6
GOBP_POSITIVE_REGULATION_OF_PROTEIN_MODIFICATION_PROCESS	0.115427	0.662549	0.134273	0.395395	1.42213	19	C3 NIBAN1 ZC3H12A IFNL1 GPER1 NMI TNF IL11 PLAUR LIF NOD2 PARP9
GOBP_ERYTHROCYTE_HOMEOSTASIS	0.115578	0.662549	0.143759	0.491803	1.40317	9	ISG15 ZFP36 BCL6 EPAS1 MAFB HMOX1 STAT1 CITED2 KLF2
GOBP_POSITIVE_REGULATION_OF_INTERLEUKIN_10_PRODUCTION	0.116188	0.665115	0.146416	0.507273	1.38463	8	ISG15 IL20RB BCL3 LGALS9 NOD2 RBM47 CD274 PLCG2
GOBP_INTERLEUKIN_13_PRODUCTION	0.116427	0.665555	0.16318	0.711712	1.38196	3	IFNL1 LGALS9 ARG2
GOBP_REGULATION_OF_PROTEIN_UBIQUITINATION	0.11908	0.679768	0.147331	0.555955	1.37392	6	ISG15 TNFAIP3 HERPUD1 NMI NOD2
GOBP_ADENYLATE_CYCLASE_MODULATING_G_PROTEIN_COUPLED_RECEPTOR_SIGNALING_PATHWAY	0.120104	0.684432	0.143759	0.505405	1.37954	8	CXCL11 AKAP12 CXCL10 GPER1
GOBP_RESPONSE_TO_STARVATION	0.120231	0.684432	0.134273	0.423454	1.40551	15	DDIT3 ATF3 ZFP36 IFI16 NUAK2 ZC3H12A PRKAA2
GOBP_COLLAGEN_ACTIVATED_SIGNALING_PATHWAY	0.120459	0.684775	0.176694	-0.931777	-1.25785	1	OSCAR
GOBP_PARTURITION	0.121212	0.688102	0.159647	0.70991	1.37846	3	MAFF PLA2G4C CYP1A1
GOBP_CELL_MATURATION	0.12141	0.68827	0.142901	0.502503	1.37162	8	RND1 C3 TDRD7 EPAS1
GOBP_SIGNAL_TRANSDUCTION_BY_P53_CLASS_MEDIATOR	0.122715	0.693729	0.142057	0.500128	1.36513	8	SP100 PPP1R15A IFI16 BCL3 NUPR1
GOBP_POSITIVE_REGULATION_OF_LEUKOCYTE_PROLIFERATION	0.122744	0.693729	0.135741	0.455674	1.37726	11	CCL5 BST2 BCL6 VCAM1 LGALS9
GOBP_INTRINSIC_APOPTOTIC_SIGNALING_PATHWAY_IN_RESPONSE_TO_DNA_DAMAGE	0.122881	0.693729	0.148262	0.59324	1.36199	5	IFI16 BCL3 NUPR1 TNF
GOBP_POSITIVE_REGULATION_OF_TORC1_SIGNALING	0.123223	0.694698	0.195789	-0.767986	-1.35561	2	PIM1 RRAGD
GOBP_MITOCHONDRIAL_FISSION	0.124283	0.698011	0.173748	-0.928187	-1.25301	1	STAT2
GOBP_REGULATION_OF_MITOCHONDRIAL_FISSION	0.124283	0.698011	0.173748	-0.928187	-1.25301	1	STAT2
GOBP_BEHAVIOR	0.124459	0.698011	0.287805	-0.306422	-1.38834	13	BAIAP3 APOE EGR1 BRSK1 ITGA5 CPEB3 MCHR1 EGR2 SGK1 PLK2 NAV2 VLDLR ITGA3
GOBP_REGULATION_OF_MYELOID_LEUKOCYTE_DIFFERENTIATION	0.124493	0.698011	0.143759	0.551523	1.36297	6	IRF7 MAFB TM4SF19 TNF LIF
GOBP_NADH_METABOLIC_PROCESS	0.125333	0.700036	0.206588	-0.646847	-1.36102	3	GOT1 PGAM2 ENO2
GOBP_STRIATED_MUSCLE_CONTRACTION	0.125628	0.700036	0.137251	0.484886	1.38343	9	DDIT3 ZC3H12A SMAD7 TRPM4 TNF ARG2
GOBP_MUSCLE_SYSTEM_PROCESS	0.126597	0.700036	0.130777	0.425993	1.3912	14	DDIT3 KLF4 ZC3H12A GPER1 SMAD7 TRPM4 TNF ARG2 HMOX1
GOBP_REGULATION_OF_CALCIUM_ION_TRANSMEMBRANE_TRANSPORT	0.127119	0.700036	0.145516	0.591259	1.35744	5	CXCL11 CXCL10 GPER1 HAP1
GOBP_NEGATIVE_REGULATION_OF_ESTABLISHMENT_OF_PROTEIN_LOCALIZATION	0.127199	0.700036	0.142057	0.549368	1.35764	6	RSAD2 SP100
GOBP_INTERLEUKIN_5_PRODUCTION	0.127586	0.700036	0.161979	0.771583	1.32514	2	IFNL1 LGALS9
GOBP_NEGATIVE_REGULATION_OF_CELL_KILLING	0.127586	0.700036	0.161979	0.771583	1.32514	2	HLA-B LGALS9
GOBP_NEGATIVE_REGULATION_OF_NATURAL_KILLER_CELL_MEDIATED_IMMUNITY	0.127586	0.700036	0.161979	0.771583	1.32514	2	HLA-B LGALS9
GOBP_POSITIVE_REGULATION_OF_INTERLEUKIN_4_PRODUCTION	0.127586	0.700036	0.161979	0.771583	1.32514	2	IL20RB LGALS9
GOBP_REGULATION_OF_DENDRITIC_CELL_DIFFERENTIATION	0.127586	0.700036	0.161979	0.771583	1.32514	2	HLA-B LGALS9
GOBP_TOLL_LIKE_RECEPTOR_2_SIGNALING_PATHWAY	0.127586	0.700036	0.161979	0.771583	1.32514	2	TNFAIP3 LGALS9
GOBP_NATURAL_KILLER_CELL_DEGRANULATION	0.128107	0.700036	0.170932	-0.926391	-1.25058	1	UNC13D
GOBP_POSITIVE_REGULATION_OF_SUBSTRATE_ADHESION_DEPENDENT_CELL_SPREADING	0.128107	0.700036	0.170932	-0.926391	-1.25058	1	UNC13D
GOBP_CELL_CYCLE	0.128527	0.700036	0.122108	0.322363	1.38251	38	GEM IRF1 GADD45B DDIT3 PPP1R15A MX2 SERPINE1 CDKN2B BCL6 KLF4 GPER1 TGFA GADD45G NUPR1 TNF CYP1A1 PPP2R5B LIF PARP9 MN1
GOBP_LEUKOCYTE_HOMEOSTASIS	0.128552	0.700036	0.141225	0.546193	1.3498	6	TNFAIP3 IL20RB TSC22D3 LGALS9
GOBP_POSITIVE_REGULATION_OF_T_CELL_MEDIATED_IMMUNITY	0.129117	0.700036	0.138805	0.521522	1.36245	7	RAET1L RSAD2 HLA-B HLA-C RAET1G ULBP2 ULBP1
GOBP_REGULATION_OF_LYMPHOCYTE_MIGRATION	0.129944	0.700036	0.143759	0.586163	1.34574	5	CCL5 CXCL10 LGALS9
GOBP_REGULATION_OF_T_CELL_MIGRATION	0.129944	0.700036	0.143759	0.586163	1.34574	5	CCL5 CXCL10 LGALS9
GOBP_BIOLOGICAL_PROCESS_INVOLVED_IN_INTERACTION_WITH_HOST	0.130548	0.700036	0.137251	0.489788	1.33691	8	IFIT1 CXCL8 LGALS9 TRIM38
GOBP_REGULATION_OF_POTASSIUM_ION_TRANSMEMBRANE_TRANSPORT	0.130667	0.700036	0.202072	-0.645045	-1.35723	3	SUMO1 WNK4 KCNG1
GOBP_REGULATION_OF_POTASSIUM_ION_TRANSPORT	0.130667	0.700036	0.202072	-0.645045	-1.35723	3	SUMO1 WNK4 KCNG1
GOBP_CHONDROCYTE_DEVELOPMENT	0.131034	0.700036	0.159647	0.766187	1.31588	2	MATN1 SMAD7
GOBP_NEGATIVE_REGULATION_OF_T_HELPER_17_TYPE_IMMUNE_RESPONSE	0.131034	0.700036	0.159647	0.766187	1.31588	2	ZC3H12A SMAD7
GOBP_PROTEIN_CONTAINING_COMPLEX_LOCALIZATION	0.131034	0.700036	0.159647	0.766187	1.31588	2	NPTX1 SMAD7
GOBP_INTERLEUKIN_2_PRODUCTION	0.131356	0.700036	0.142901	0.583845	1.34042	5	ZFP36 TNFAIP3 IL20RB GBP1 PLCG2
GOBP_POSITIVE_REGULATION_OF_MACROAUTOPHAGY	0.131356	0.700036	0.142901	0.584087	1.34098	5	OPTN PRKAA2 HMOX1 NOD2 WIPI1
GOBP_AXONOGENESIS_INVOLVED_IN_INNERVATION	0.131524	0.700036	0.176694	0.942549	1.25303	1	NPTX1
GOBP_CELLULAR_RESPONSE_TO_POTASSIUM_ION	0.131524	0.700036	0.176694	0.942549	1.25303	1	NPTX1
GOBP_MITOCHONDRIAL_FRAGMENTATION_INVOLVED_IN_APOPTOTIC_PROCESS	0.131524	0.700036	0.176694	0.942549	1.25303	1	NPTX1
GOBP_NEUROTRANSMITTER_RECEPTOR_LOCALIZATION_TO_POSTSYNAPTIC_SPECIALIZATION_MEMBRANE	0.131524	0.700036	0.176694	0.942549	1.25303	1	NPTX1
GOBP_POSTSYNAPSE_ASSEMBLY	0.131524	0.700036	0.176694	0.942549	1.25303	1	NPTX1
GOBP_POSTSYNAPTIC_DENSITY_ASSEMBLY	0.131524	0.700036	0.176694	0.942549	1.25303	1	NPTX1
GOBP_POSTSYNAPTIC_DENSITY_ORGANIZATION	0.131524	0.700036	0.176694	0.942549	1.25303	1	NPTX1
GOBP_POSTSYNAPTIC_SPECIALIZATION_ASSEMBLY	0.131524	0.700036	0.176694	0.942549	1.25303	1	NPTX1
GOBP_POSTSYNAPTIC_SPECIALIZATION_ORGANIZATION	0.131524	0.700036	0.176694	0.942549	1.25303	1	NPTX1
GOBP_PROTEIN_LOCALIZATION_TO_POSTSYNAPSE	0.131524	0.700036	0.176694	0.942549	1.25303	1	NPTX1
GOBP_RECEPTOR_LOCALIZATION_TO_SYNAPSE	0.131524	0.700036	0.176694	0.942549	1.25303	1	NPTX1
GOBP_REGULATION_OF_POSTSYNAPTIC_MEMBRANE_NEUROTRANSMITTER_RECEPTOR_LEVELS	0.131524	0.700036	0.176694	0.942549	1.25303	1	NPTX1
GOBP_RESPONSE_TO_POTASSIUM_ION	0.131524	0.700036	0.176694	0.942549	1.25303	1	NPTX1
GOBP_POSITIVE_REGULATION_OF_ENDOPEPTIDASE_ACTIVITY	0.131931	0.700382	0.168238	-0.924596	-1.24816	1	VSIR
GOBP_POSITIVE_REGULATION_OF_PEPTIDASE_ACTIVITY	0.131931	0.700382	0.168238	-0.924596	-1.24816	1	VSIR
GOBP_TOR_SIGNALING	0.133965	0.710242	0.138022	0.543546	1.34326	6	CCL5 F3 PRKAA2
GOBP_PROTEASOME_MEDIATED_UBIQUITIN_DEPENDENT_PROTEIN_CATABOLIC_PROCESS	0.134465	0.710242	0.135002	0.489298	1.33557	8	IFI27 DDIT3 SMAD7 TRIM38
GOBP_COMPLEMENT_RECEPTOR_MEDIATED_SIGNALING_PATHWAY	0.134483	0.710242	0.157403	0.761539	1.30789	2	C3
GOBP_POSITIVE_REGULATION_OF_MYELOID_LEUKOCYTE_MEDIATED_IMMUNITY	0.134483	0.710242	0.157403	0.761539	1.30789	2	C3
GOBP_INFLAMMASOME_MEDIATED_SIGNALING_PATHWAY	0.135566	0.711182	0.15017	0.701139	1.36143	3	GBP5 IFI16
GOBP_REGULATION_OF_INFLAMMASOME_MEDIATED_SIGNALING_PATHWAY	0.135566	0.711182	0.15017	0.701139	1.36143	3	GBP5 IFI16
GOBP_INSULIN_LIKE_GROWTH_FACTOR_RECEPTOR_SIGNALING_PATHWAY	0.135699	0.711182	0.173748	0.940754	1.25064	1	IGFBP6
GOBP_REGULATION_OF_INSULIN_LIKE_GROWTH_FACTOR_RECEPTOR_SIGNALING_PATHWAY	0.135699	0.711182	0.173748	0.940754	1.25064	1	IGFBP6
GOBP_AMINO_ACID_ACTIVATION	0.135755	0.711182	0.165657	-0.921005	-1.24331	1	WARS1
GOBP_EXOCYTIC_PROCESS	0.136	0.711182	0.197822	-0.641441	-1.34964	3	PRRT2 BRSK1 DOC2B
GOBP_POSITIVE_REGULATION_OF_REGULATED_SECRETORY_PATHWAY	0.136	0.711182	0.197822	-0.641441	-1.34964	3	ITGAM UNC13D DOC2B
GOBP_REGULATION_OF_CELL_DEVELOPMENT	0.136508	0.711182	0.118815	0.324664	1.37061	36	IRF1 NFKBIZ ISG15 ZFP36 IRF7 BCL6 HLA-B ZC3H12A MAFB IFNL1 GPER1 TM4SF19 LGALS9 SMAD7 IFNB1 TNF BHLHE41 HAP1 LIF
GOBP_REGULATION_OF_LOCOMOTION	0.136735	0.711182	0.116234	0.296533	1.35387	53	CCL5 IFITM1 CXCL8 SP100 BST2 SERPINE1 AKAP12 SELE F3 BCL6 KLF4 CXCL10 ZC3H12A SDC4 GPER1 LGALS9 SMAD7 FUT1 SEMA3D
GOBP_NEGATIVE_REGULATION_OF_ION_TRANSMEMBRANE_TRANSPORTER_ACTIVITY	0.137441	0.711182	0.184706	-0.753597	-1.33021	2	SUMO1 TCAF2
GOBP_NEGATIVE_REGULATION_OF_MONOATOMIC_ION_TRANSMEMBRANE_TRANSPORT	0.137441	0.711182	0.184706	-0.753597	-1.33021	2	SUMO1 TCAF2
GOBP_NEGATIVE_REGULATION_OF_TRANSPORTER_ACTIVITY	0.137441	0.711182	0.184706	-0.753597	-1.33021	2	SUMO1 TCAF2
GOBP_NEUROMUSCULAR_PROCESS_CONTROLLING_POSTURE	0.137441	0.711182	0.184706	-0.757194	-1.33656	2	GCH1 PRRT2
GOBP_POSITIVE_REGULATION_OF_PROTEIN_TARGETING_TO_MEMBRANE	0.137441	0.711182	0.184706	-0.753597	-1.33021	2	ITGAM TCAF2
GOBP_REGULATION_OF_PROTEIN_TARGETING	0.137441	0.711182	0.184706	-0.753597	-1.33021	2	ITGAM TCAF2
GOBP_REGULATION_OF_PROTEIN_TARGETING_TO_MEMBRANE	0.137441	0.711182	0.184706	-0.753597	-1.33021	2	ITGAM TCAF2
GOBP_POSITIVE_REGULATION_OF_D_GLUCOSE_TRANSMEMBRANE_TRANSPORT	0.139655	0.715976	0.154191	0.75948	1.30436	2	C3
GOBP_AMP_METABOLIC_PROCESS	0.13981	0.715976	0.183024	-0.75	-1.32386	2	ADSS1 AMPD3
GOBP_IMP_METABOLIC_PROCESS	0.13981	0.715976	0.183024	-0.75	-1.32386	2	ADSS1 AMPD3
GOBP_PURINE_CONTAINING_COMPOUND_SALVAGE	0.13981	0.715976	0.183024	-0.75	-1.32386	2	ADSS1 AMPD3
GOBP_PURINE_NUCLEOSIDE_MONOPHOSPHATE_BIOSYNTHETIC_PROCESS	0.13981	0.715976	0.183024	-0.75	-1.32386	2	ADSS1 AMPD3
GOBP_PURINE_NUCLEOSIDE_MONOPHOSPHATE_METABOLIC_PROCESS	0.13981	0.715976	0.183024	-0.75	-1.32386	2	ADSS1 AMPD3
GOBP_PURINE_NUCLEOTIDE_SALVAGE	0.13981	0.715976	0.183024	-0.75	-1.32386	2	ADSS1 AMPD3
GOBP_PURINE_RIBONUCLEOTIDE_SALVAGE	0.13981	0.715976	0.183024	-0.75	-1.32386	2	ADSS1 AMPD3
GOBP_CELL_CELL_ADHESION_MEDIATED_BY_INTEGRIN	0.140351	0.715976	0.147331	0.697438	1.35425	3	CCL5 VCAM1
GOBP_REGULATION_OF_ORGANELLE_ASSEMBLY	0.140975	0.715976	0.132147	0.515426	1.34653	7	SDC4 PRKAA2 NUPR1 TNF HAP1 WIPI1 PLK2
GOBP_POSITIVE_REGULATION_OF_PHOSPHORYLATION	0.141055	0.715976	0.122108	0.399427	1.35777	16	C3 NIBAN1 IFNL1 GPER1 TNF IL11 ANG PLAUR LIF PARP9 EEF1A2
GOBP_POSITIVE_REGULATION_OF_CELL_ADHESION	0.141176	0.715976	0.11725	0.341137	1.35652	28	CCL5 NFKBIZ SELE BCL6 SDC4 VCAM1 LGALS9 SMAD7 FUT1 TNF RELL2 ITGA3 PLAUR LIF NOD2
GOBP_SUPEROXIDE_METABOLIC_PROCESS	0.141333	0.715976	0.193813	-0.636036	-1.33827	3	ITGAM GCH1 NCF2
GOBP_INORGANIC_ION_HOMEOSTASIS	0.141899	0.715976	0.119888	0.368083	1.35127	21	CCL5 CXCL11 DDIT3 CXCL10 ATP4A EPAS1 GPER1
GOBP_MONOATOMIC_ION_HOMEOSTASIS	0.141899	0.715976	0.119888	0.368083	1.35127	21	CCL5 CXCL11 DDIT3 CXCL10 ATP4A EPAS1 GPER1
GOBP_POSITIVE_REGULATION_OF_LEUKOCYTE_APOPTOTIC_PROCESS	0.141946	0.715976	0.146416	0.694062	1.34769	3	CCL5 LGALS9
GOBP_POSITIVE_REGULATION_OF_LYMPHOCYTE_APOPTOTIC_PROCESS	0.141946	0.715976	0.146416	0.694062	1.34769	3	CCL5 LGALS9
GOBP_POSITIVE_REGULATION_OF_T_CELL_APOPTOTIC_PROCESS	0.141946	0.715976	0.146416	0.694062	1.34769	3	CCL5 LGALS9
GOBP_FAT_CELL_DIFFERENTIATION	0.142045	0.715976	0.120985	0.3913	1.35265	17	DDIT3 ZFP36 KLF4 ZC3H12A MAFB GPER1 TRPM4 TNF CEBPD IL11
GOBP_ALDOSTERONE_SECRETION	0.14218	0.715976	0.181383	-0.742806	-1.31116	2	C1QTNF1 WNK4
GOBP_RESPONSE_TO_DIETARY_EXCESS	0.14218	0.715976	0.181383	-0.742806	-1.31116	2	APOE WNK4
GOBP_COMPLEMENT_ACTIVATION	0.142216	0.715976	0.141225	0.624549	1.3271	4	C3 CFD C4B C4A
GOBP_NEGATIVE_REGULATION_OF_ERK1_AND_ERK2_CASCADE	0.142655	0.717308	0.13649	0.578662	1.32852	5	ATF3 KLF4 GPER1 LIF GBP1
GOBP_AORTA_DEVELOPMENT	0.142857	0.717441	0.21925	-0.513562	-1.36571	5	LRP1 JAG1 DLL4 NGFR EGR2
GOBP_ELECTRON_TRANSPORT_CHAIN	0.143403	0.719109	0.160801	-0.917415	-1.23847	1	DHRS2
GOBP_BODY_FLUID_SECRETION	0.143541	0.719109	0.145516	0.69052	1.34081	3	OAS2 FOSL2
GOBP_REGULATION_OF_WNT_SIGNALING_PATHWAY	0.144048	0.719899	0.123257	0.433164	1.34597	12	DDIT3 IGFBP6 BARX1 TNFAIP3
GOBP_REGULATION_OF_PROTEIN_OLIGOMERIZATION	0.14405	0.719899	0.168238	0.937163	1.24587	1	ISG15
GOBP_POSITIVE_REGULATION_OF_PHOSPHORUS_METABOLIC_PROCESS	0.14527	0.724845	0.118815	0.38387	1.35285	18	C3 NIBAN1 IFNL1 GPER1 PRKAA2 TNF IL11 ANG PLAUR LIF PARP9 EEF1A2
GOBP_B_CELL_ACTIVATION	0.145394	0.724845	0.117766	0.379677	1.36559	19	C3 NFKBIZ BST2 TNFAIP3 BCL6 VCAM1 BCL3 IFNB1 IL11 DNAJB9 NOD2 FOSL2 NFATC2 SYVN1 PLCG2
GOBP_ALPHA_AMINO_ACID_METABOLIC_PROCESS	0.148289	0.736586	0.227987	-0.455459	-1.32719	6	HDC ASNS GOT1 ADSS1
GOBP_MODIFIED_AMINO_ACID_METABOLIC_PROCESS	0.148289	0.736586	0.227987	-0.456522	-1.33029	6	ALDH1L2 DMGDH GCH1 PLSCR1 PLOD2 SERINC2
GOBP_PROTEINOGENIC_AMINO_ACID_METABOLIC_PROCESS	0.148289	0.736586	0.227987	-0.455459	-1.32719	6	HDC ASNS GOT1 ADSS1
GOBP_AORTA_MORPHOGENESIS	0.149333	0.738024	0.188204	-0.628829	-1.32311	3	LRP1 JAG1 DLL4
GOBP_HEART_VALVE_DEVELOPMENT	0.149333	0.738024	0.188204	-0.628829	-1.32311	3	ACVR1 JAG1 DLL4
GOBP_HEART_VALVE_MORPHOGENESIS	0.149333	0.738024	0.188204	-0.628829	-1.32311	3	ACVR1 JAG1 DLL4
GOBP_INTERLEUKIN_1_MEDIATED_SIGNALING_PATHWAY	0.149333	0.738024	0.188204	-0.630631	-1.3269	3	NFKBIA EGR1 IRAK2
GOBP_ASPARTATE_FAMILY_AMINO_ACID_METABOLIC_PROCESS	0.149701	0.738024	0.199915	-0.540494	-1.32073	4	ASNS GOT1 ADSS1
GOBP_INTERLEUKIN_12_PRODUCTION	0.149701	0.738024	0.137251	0.620554	1.31862	4	IRF1 HLA-B LGALS9
GOBP_PROTEIN_CONTAINING_COMPLEX_ORGANIZATION	0.149841	0.738024	0.112843	0.3242	1.35012	34	NFKBIZ OAS1 IFIH1 ISG15 TRAF1 DNAJC6 GBP5 IFI16 ANGPTL4 ZC3H12A MATN1 SMAD7 TRPM4 NUPR1 TNF PPP2R5B ANG CDH5 H1-0 GBP1 TPPP
GOBP_NEGATIVE_REGULATION_OF_CELL_CYCLE	0.150987	0.738655	0.118288	0.414737	1.35444	14	CDKN2B BCL6 KLF4 GPER1 NUPR1 TNF PPP2R5B LIF PARP9 CDKN1C
GOBP_NEGATIVE_REGULATION_OF_MACROPHAGE_DERIVED_FOAM_CELL_DIFFERENTIATION	0.151052	0.738655	0.156312	-0.912029	-1.23119	1	NFKBIA
GOBP_POSITIVE_REGULATION_OF_DNA_TEMPLATED_TRANSCRIPTION_INITIATION	0.151052	0.738655	0.156312	-0.912029	-1.23119	1	NFKBIA
GOBP_REGULATION_OF_DNA_TEMPLATED_TRANSCRIPTION_INITIATION	0.151052	0.738655	0.156312	-0.912029	-1.23119	1	NFKBIA
GOBP_RESPONSE_TO_MUSCLE_STRETCH	0.151052	0.738655	0.156312	-0.912029	-1.23119	1	NFKBIA
GOBP_SIGNAL_TRANSDUCTION_INVOLVED_IN_REGULATION_OF_GENE_EXPRESSION	0.151052	0.738655	0.156312	-0.912029	-1.23119	1	NFKBIA
GOBP_REGULATION_OF_TRANSMEMBRANE_TRANSPORT	0.151586	0.740385	0.118815	0.418536	1.33388	13	CXCL11 C3 CXCL10 ATP4A GPER1 TNF HAP1
GOBP_CELLULAR_RESPONSE_TO_OXYGEN_CONTAINING_COMPOUND	0.152263	0.740636	0.109684	0.292811	1.31557	48	CMPK2 CXCL8 NFKBIZ NPTX1 SERPINE1 ZFP36 GBP5 TNFAIP3 KLF4 CXCL10 PTPRN ZC3H12A VCAM1 GPER1 PRKAA2 FUT1 KDM6B TRPM4
GOBP_POSITIVE_REGULATION_OF_EXTRINSIC_APOPTOTIC_SIGNALING_PATHWAY_VIA_DEATH_DOMAIN_RECEPTORS	0.152401	0.740636	0.16318	0.935368	1.24348	1	ATF3
GOBP_TRAIL_ACTIVATED_APOPTOTIC_SIGNALING_PATHWAY	0.152401	0.740636	0.16318	0.935368	1.24348	1	ATF3
GOBP_TRANSPORT_OF_VIRUS	0.152401	0.740636	0.16318	0.933573	1.24109	1	BST2
GOBP_TYPE_II_INTERFERON_MEDIATED_SIGNALING_PATHWAY	0.152542	0.740636	0.131458	0.572891	1.31527	5	IRF1 SP100 PARP9 STAT1
GOBP_NEGATIVE_REGULATION_OF_CD4_POSITIVE_ALPHA_BETA_T_CELL_ACTIVATION	0.152833	0.741166	0.126254	0.508694	1.32894	7	BCL6 ZC3H12A LGALS9 SMAD7 ARG2
GOBP_NEGATIVE_REGULATION_OF_DENDRITIC_SPINE_DEVELOPMENT	0.154028	0.744319	0.173748	-0.735612	-1.29846	2	APOE NGEF
GOBP_NEGATIVE_REGULATION_OF_NEURON_PROJECTION_DEVELOPMENT	0.154028	0.744319	0.173748	-0.735612	-1.29846	2	APOE NGEF
GOBP_REGULATION_OF_POSTSYNAPSE_ORGANIZATION	0.154028	0.744319	0.173748	-0.735612	-1.29846	2	APOE NGEF
GOBP_BLOOD_VESSEL_MORPHOGENESIS	0.154564	0.744635	0.10925	0.300499	1.31466	42	C3 CXCL8 SP100 SERPINE1 TNFAIP3 ANGPTL4 F3 KLF4 CXCL10 ZC3H12A UNC5B LOXL2 EPAS1 SMAD7 FUT1 TGFA
GOBP_RESPONSE_TO_NUTRIENT	0.154762	0.744635	0.118288	0.428849	1.33256	12	NFKBIZ CDKN2B CXCL10 MAFB VCAM1 CYP1A1 NOD2 MN1 STAT1 LIPG
GOBP_POSITIVE_REGULATION_OF_MAPK_CASCADE	0.154853	0.744635	0.112379	0.355267	1.35257	24	GADD45B IGFBP6 AKAP12 ZC3H12A DUSP15 GPER1 LGALS9 TGFA GADD45G TNF RELL2 IL11 LIF NOD2
GOBP_NEUTRAL_LIPID_BIOSYNTHETIC_PROCESS	0.155172	0.744635	0.145516	0.752264	1.29197	2	C3 PCK2
GOBP_TRIGLYCERIDE_BIOSYNTHETIC_PROCESS	0.155172	0.744635	0.145516	0.752264	1.29197	2	C3 PCK2
GOBP_POSITIVE_REGULATION_OF_PROTEIN_LOCALIZATION_TO_CELL_PERIPHERY	0.155367	0.744635	0.130106	0.572546	1.31448	5	ARHGEF16 GPER1 TNF ITGA3
GOBP_POSITIVE_REGULATION_OF_PROTEIN_LOCALIZATION_TO_PLASMA_MEMBRANE	0.155367	0.744635	0.130106	0.572546	1.31448	5	ARHGEF16 GPER1 TNF ITGA3
GOBP_REGULATION_OF_STEROL_TRANSPORT	0.155689	0.745302	0.195789	-0.537439	-1.31326	4	NFKBIA APOE LRP1
GOBP_COLLAGEN_METABOLIC_PROCESS	0.15678	0.749649	0.234393	-0.4	-1.36573	8	VSIR TNXB GOT1 ID1 COL5A1 MRC2 FOSL2 LARP6
GOBP_REGULATION_OF_RECEPTOR_SIGNALING_PATHWAY_VIA_STAT	0.156969	0.749677	0.126254	0.530648	1.31138	6	CCL5 IFNL1 BCL3
GOBP_TRANSPOSABLE_ELEMENT_SILENCING_BY_PIRNA_MEDIATED_HETEROCHROMATIN_FORMATION	0.1587	0.757061	0.152145	-0.910233	-1.22877	1	SPOCD1
GOBP_NEGATIVE_REGULATION_OF_APOPTOTIC_SIGNALING_PATHWAY	0.160694	0.76568	0.113787	0.400508	1.32935	15	IFI6 SERPINE1 TNFAIP3 KLF4 UNC5B HERPUD1 TNF HMOX1 PLAUR
GOBP_T_HELPER_1_CELL_DIFFERENTIATION	0.161085	0.76665	0.13649	0.679626	1.31966	3	NFKBIZ RELB
GOBP_POSITIVE_REGULATION_OF_SIGNAL_TRANSDUCTION_BY_P53_CLASS_MEDIATOR	0.162839	0.774101	0.157403	0.929982	1.23632	1	PPP1R15A
GOBP_REGULATION_OF_MUSCLE_SYSTEM_PROCESS	0.163185	0.774847	0.120985	0.474064	1.29399	8	KLF4 ZC3H12A GPER1 SMAD7 TRPM4
GOBP_POSITIVE_REGULATION_OF_RECEPTOR_SIGNALING_PATHWAY_VIA_STAT	0.165869	0.786678	0.134273	0.67532	1.3113	3	CCL5 IFNL1 LIF
GOBP_RESPONSE_TO_NUTRIENT_LEVELS	0.167196	0.790694	0.105521	0.31476	1.3288	36	NFKBIZ DDIT3 ATF3 ZFP36 IFI16 CDKN2B NUAK2 CXCL10 ZC3H12A MAFB VCAM1 PRKAA2 FUT1 TNF CYP1A1 NOD2 MN1 HSD11B2 UCN2 WIPI1 STAT1 UPP1 TFEB LIPG
GOBP_REGULATION_OF_CELL_CYCLE	0.167906	0.790694	0.105521	0.317395	1.32178	34	IRF1 GADD45B DDIT3 PPP1R15A MX2 CDKN2B BCL6 KLF4 GPER1 TGFA GADD45G NUPR1 TNF CYP1A1 PPP2R5B LIF PARP9 MN1
GOBP_REGULATION_OF_MONOATOMIC_ION_TRANSMEMBRANE_TRANSPORT	0.168342	0.790694	0.116234	0.455727	1.30024	9	CXCL11 CXCL10 ATP4A GPER1
GOBP_INFLAMMATORY_RESPONSE_TO_WOUNDING	0.169059	0.790694	0.132846	0.672072	1.30499	3	NFKBIZ TNF HMOX1
GOBP_RESPONSE_TO_NICOTINE	0.169059	0.790694	0.132846	0.672072	1.30499	3	VCAM1 TNF HMOX1
GOBP_CLATHRIN_COAT_ASSEMBLY	0.169102	0.790694	0.154191	0.924596	1.22916	1	DNAJC6
GOBP_CLATHRIN_COAT_DISASSEMBLY	0.169102	0.790694	0.154191	0.924596	1.22916	1	DNAJC6
GOBP_CLATHRIN_DEPENDENT_ENDOCYTOSIS	0.169102	0.790694	0.154191	0.924596	1.22916	1	DNAJC6
GOBP_PROTEIN_DEPOLYMERIZATION	0.169102	0.790694	0.154191	0.924596	1.22916	1	DNAJC6
GOBP_REGULATION_OF_CLATHRIN_DEPENDENT_ENDOCYTOSIS	0.169102	0.790694	0.154191	0.924596	1.22916	1	DNAJC6
GOBP_VESICLE_UNCOATING	0.169102	0.790694	0.154191	0.924596	1.22916	1	DNAJC6
GOBP_CELL_CELL_ADHESION	0.169579	0.790694	0.102822	0.290113	1.28932	45	CCL5 IRF1 NFKBIZ SELE BCL6 IL20RB KLF4 ZC3H12A SDC4 IFNL1 VCAM1 PCDH1 LGALS9 SMAD7 AKNA IFNB1 TNF ARG2 ITGA3
GOBP_RECEPTOR_INTERNALIZATION	0.169713	0.790694	0.118288	0.470651	1.28467	8	CXCL8 MX2 SELE
GOBP_DENDRITIC_SPINE_DEVELOPMENT	0.170667	0.790694	0.175204	-0.614414	-1.29278	3	APOE NGEF CPEB3
GOBP_REGULATION_OF_DENDRITIC_SPINE_DEVELOPMENT	0.170667	0.790694	0.175204	-0.614414	-1.29278	3	APOE NGEF CPEB3
GOBP_ANTERIOR_POSTERIOR_PATTERN_SPECIFICATION	0.171854	0.790694	0.119888	0.523427	1.29353	6	DDIT3 BARX1 TDRD7 BHLHE41
GOBP_REGULATION_OF_IMMUNOGLOBULIN_PRODUCTION	0.172249	0.790694	0.131458	0.67027	1.30149	3	BCL6 TNF DNAJB9
GOBP_PROTEIN_LOCALIZATION_TO_EXTRACELLULAR_REGION	0.172254	0.790694	0.10925	0.39512	1.31146	15	CCL5 RSAD2 PTPRN GPER1 PCLO TRPM4 TNF ANG RHBDF1
GOBP_REGULATION_OF_DEVELOPMENTAL_GROWTH	0.173729	0.790694	0.222056	-0.382554	-1.30616	8	L1CAM APOE GDF5 CSF1 PIM1 FGFR3
GOBP_REGULATION_OF_ANATOMICAL_STRUCTURE_MORPHOGENESIS	0.173867	0.790694	0.102822	0.309442	1.31466	37	C3 CXCL8 SP100 SERPINE1 TNFAIP3 ANGPTL4 F3 BCL6 KLF4 CXCL10 ZC3H12A
GOBP_NEGATIVE_REGULATION_OF_OSSIFICATION	0.174138	0.790694	0.13649	0.742806	1.27572	2	SMAD7 TRPM4
GOBP_PROTEIN_HOMOTETRAMERIZATION	0.174138	0.790694	0.13649	0.742806	1.27572	2	GBP5 TRPM4
GOBP_PROTEIN_TETRAMERIZATION	0.174138	0.790694	0.13649	0.742806	1.27572	2	GBP5 TRPM4
GOBP_PROTEASOMAL_PROTEIN_CATABOLIC_PROCESS	0.174312	0.790694	0.107972	0.386629	1.31426	16	IFI27 NEURL3 DDIT3 SMAD7 NUPR1 HERPUD1 TRIM38
GOBP_MYELOID_CELL_HOMEOSTASIS	0.17439	0.790694	0.111918	0.440364	1.30318	10	ISG15 ZFP36 BCL6 EPAS1 MAFB HMOX1 STAT1 CITED2 KLF2
GOBP_POSITIVE_REGULATION_OF_OXIDOREDUCTASE_ACTIVITY	0.175355	0.790694	0.161979	-0.72482	-1.27941	2	GCH1 EDN2
GOBP_REGULATION_OF_OXIDOREDUCTASE_ACTIVITY	0.175355	0.790694	0.161979	-0.72482	-1.27941	2	GCH1 EDN2
GOBP_NEGATIVE_REGULATION_OF_CELL_MATRIX_ADHESION	0.175439	0.790694	0.130106	0.666622	1.29441	3	SERPINE1 BCL6
GOBP_ACETATE_ESTER_METABOLIC_PROCESS	0.175908	0.790694	0.143759	-0.906643	-1.22392	1	ACHE
GOBP_ELASTIC_FIBER_ASSEMBLY	0.175908	0.790694	0.143759	-0.904847	-1.2215	1	TNXB
GOBP_EXTRACELLULAR_MATRIX_ASSEMBLY	0.175908	0.790694	0.143759	-0.904847	-1.2215	1	TNXB
GOBP_OSTEOBLAST_DEVELOPMENT	0.175908	0.790694	0.143759	-0.906643	-1.22392	1	ACHE
GOBP_POSITIVE_REGULATION_OF_EXTRACELLULAR_MATRIX_ORGANIZATION	0.175908	0.790694	0.143759	-0.904847	-1.2215	1	TNXB
GOBP_POSTSYNAPTIC_SIGNAL_TRANSDUCTION	0.175908	0.790694	0.143759	-0.906643	-1.22392	1	ACHE
GOBP_REGULATION_OF_COLLAGEN_FIBRIL_ORGANIZATION	0.175908	0.790694	0.143759	-0.904847	-1.2215	1	TNXB
GOBP_REGULATION_OF_SYNAPTIC_TRANSMISSION_CHOLINERGIC	0.175908	0.790694	0.143759	-0.906643	-1.22392	1	ACHE
GOBP_RESPONSE_TO_ACETYLCHOLINE	0.175908	0.790694	0.143759	-0.906643	-1.22392	1	ACHE
GOBP_ISG15_PROTEIN_CONJUGATION	0.176647	0.790694	0.125033	0.606109	1.28792	4	ISG15 UBA7 UBE2L6
GOBP_NEGATIVE_REGULATION_OF_ALPHA_BETA_T_CELL_DIFFERENTIATION	0.176647	0.790694	0.125033	0.605244	1.28608	4	BCL6 ZC3H12A SMAD7
GOBP_REGULATION_OF_NON_CANONICAL_NF_KAPPAB_SIGNAL_TRANSDUCTION	0.177546	0.790694	0.11524	0.467844	1.27701	8	ZC3H12A BCL3 LGALS9 NMI TNF NOD2
GOBP_INTRACELLULAR_MONOATOMIC_ION_HOMEOSTASIS	0.178372	0.790694	0.104733	0.357373	1.30223	20	CCL5 CXCL11 DDIT3 CXCL10 ATP4A GPER1 HERPUD1 HAP1 HMOX1
GOBP_MUSCLE_CELL_APOPTOTIC_PROCESS	0.17931	0.790694	0.134273	0.739209	1.26954	2	ZC3H12A NUPR1
GOBP_NEGATIVE_REGULATION_OF_EPITHELIAL_CELL_APOPTOTIC_PROCESS	0.17931	0.790694	0.134273	0.739209	1.26954	2	PRKAA2 NUPR1
GOBP_NEGATIVE_REGULATION_OF_MUSCLE_CELL_APOPTOTIC_PROCESS	0.17931	0.790694	0.134273	0.739209	1.26954	2	ZC3H12A NUPR1
GOBP_POSITIVE_REGULATION_OF_CELLULAR_RESPIRATION	0.17931	0.790694	0.134273	0.739209	1.26954	2	OAS1 NUPR1
GOBP_POSITIVE_REGULATION_OF_INTRINSIC_APOPTOTIC_SIGNALING_PATHWAY	0.17931	0.790694	0.134273	0.739209	1.26954	2	DDIT3 NUPR1
GOBP_REGULATION_OF_TYPE_B_PANCREATIC_CELL_PROLIFERATION	0.17931	0.790694	0.134273	0.739209	1.26954	2	PTPRN NUPR1
GOBP_SINGLE_STRANDED_VIRAL_RNA_REPLICATION_VIA_DOUBLE_STRANDED_DNA_INTERMEDIATE	0.17931	0.790694	0.134273	0.740046	1.27098	2	CXCL8
GOBP_TYPE_B_PANCREATIC_CELL_PROLIFERATION	0.17931	0.790694	0.134273	0.739209	1.26954	2	PTPRN NUPR1
GOBP_VIRAL_RNA_GENOME_REPLICATION	0.17931	0.790694	0.134273	0.740046	1.27098	2	CXCL8
GOBP_DENTINOGENESIS	0.179541	0.790694	0.149208	0.921005	1.22439	1	SERPINE1
GOBP_NEGATIVE_REGULATION_OF_CELL_ADHESION_MEDIATED_BY_INTEGRIN	0.179541	0.790694	0.149208	0.921005	1.22439	1	SERPINE1
GOBP_NEGATIVE_REGULATION_OF_FIBRINOLYSIS	0.179541	0.790694	0.149208	0.921005	1.22439	1	SERPINE1
GOBP_NEGATIVE_REGULATION_OF_INTEGRIN_MEDIATED_SIGNALING_PATHWAY	0.179541	0.790694	0.149208	0.921005	1.22439	1	SERPINE1
GOBP_NEGATIVE_REGULATION_OF_PLASMINOGEN_ACTIVATION	0.179541	0.790694	0.149208	0.921005	1.22439	1	SERPINE1
GOBP_NEGATIVE_REGULATION_OF_PROTEIN_MATURATION	0.179541	0.790694	0.149208	0.921005	1.22439	1	SERPINE1
GOBP_ODONTOBLAST_DIFFERENTIATION	0.179541	0.790694	0.149208	0.921005	1.22439	1	SERPINE1
GOBP_POSITIVE_REGULATION_OF_NEUROEPITHELIAL_CELL_DIFFERENTIATION	0.179541	0.790694	0.149208	0.921005	1.22439	1	SERPINE1
GOBP_REGULATION_OF_INTEGRIN_MEDIATED_SIGNALING_PATHWAY	0.179541	0.790694	0.149208	0.921005	1.22439	1	SERPINE1
GOBP_REGULATION_OF_ODONTOBLAST_DIFFERENTIATION	0.179541	0.790694	0.149208	0.921005	1.22439	1	SERPINE1
GOBP_REPLICATIVE_SENESCENCE	0.179541	0.790694	0.149208	0.921005	1.22439	1	SERPINE1
GOBP_SMOOTH_MUSCLE_CELL_MATRIX_ADHESION	0.179541	0.790694	0.149208	0.921005	1.22439	1	SERPINE1
GOBP_MUSCLE_CONTRACTION	0.180952	0.790694	0.107972	0.416333	1.29367	12	DDIT3 ZC3H12A GPER1 SMAD7 TRPM4 TNF ARG2
GOBP_POSITIVE_REGULATION_OF_LEUKOCYTE_CELL_CELL_ADHESION	0.181503	0.790694	0.10592	0.390835	1.29724	15	CCL5 NFKBIZ SELE BCL6 VCAM1 LGALS9 TNF
GOBP_INTRINSIC_APOPTOTIC_SIGNALING_PATHWAY_IN_RESPONSE_TO_HYPOXIA	0.181644	0.790694	0.141225	-0.901257	-1.21665	1	HYOU1
GOBP_NEGATIVE_REGULATION_OF_CELLULAR_RESPONSE_TO_HYPOXIA	0.181644	0.790694	0.141225	-0.901257	-1.21665	1	HYOU1
GOBP_NEGATIVE_REGULATION_OF_HYPOXIA_INDUCED_INTRINSIC_APOPTOTIC_SIGNALING_PATHWAY	0.181644	0.790694	0.141225	-0.901257	-1.21665	1	HYOU1
GOBP_NEURON_INTRINSIC_APOPTOTIC_SIGNALING_PATHWAY_IN_RESPONSE_TO_ENDOPLASMIC_RETICULUM_STRESS	0.181644	0.790694	0.141225	-0.901257	-1.21665	1	HYOU1
GOBP_POSITIVE_REGULATION_OF_D_GLUCOSE_IMPORT	0.181644	0.790694	0.141225	-0.903052	-1.21908	1	FGF21
GOBP_POSITIVE_REGULATION_OF_MAPKKK_CASCADE_BY_FIBROBLAST_GROWTH_FACTOR_RECEPTOR_SIGNALING_PATHWAY	0.181644	0.790694	0.141225	-0.903052	-1.21908	1	FGF21
GOBP_REGULATION_OF_CELLULAR_RESPONSE_TO_HYPOXIA	0.181644	0.790694	0.141225	-0.901257	-1.21665	1	HYOU1
GOBP_REGULATION_OF_LOW_DENSITY_LIPOPROTEIN_PARTICLE_CLEARANCE	0.181644	0.790694	0.141225	-0.903052	-1.21908	1	FGF21
GOBP_DEVELOPMENT_OF_PRIMARY_FEMALE_SEXUAL_CHARACTERISTICS	0.181818	0.790694	0.127505	0.663063	1.2875	3	PTPRN NUPR1 ANG
GOBP_FEMALE_SEX_DIFFERENTIATION	0.181818	0.790694	0.127505	0.663063	1.2875	3	PTPRN NUPR1 ANG
GOBP_ADENYLATE_CYCLASE_ACTIVATING_G_PROTEIN_COUPLED_RECEPTOR_SIGNALING_PATHWAY	0.182679	0.790694	0.115734	0.517844	1.27974	6	CXCL11 CXCL10 GPER1
GOBP_NUCLEOSIDE_TRIPHOSPHATE_BIOSYNTHETIC_PROCESS	0.182759	0.790694	0.132846	0.735337	1.2629	2	CMPK2
GOBP_INTRACELLULAR_MRNA_LOCALIZATION	0.183716	0.790694	0.147331	0.91921	1.222	1	ZFP36
GOBP_KERATINOCYTE_APOPTOTIC_PROCESS	0.183716	0.790694	0.147331	0.91921	1.222	1	ZFP36
GOBP_MIRNA_MEDIATED_GENE_SILENCING_BY_INHIBITION_OF_TRANSLATION	0.183716	0.790694	0.147331	0.91921	1.222	1	ZFP36
GOBP_NUCLEAR_TRANSCRIBED_MRNA_CATABOLIC_PROCESS_DEADENYLATION_INDEPENDENT_DECAY	0.183716	0.790694	0.147331	0.91921	1.222	1	ZFP36
GOBP_POSITIVE_REGULATION_OF_POST_TRANSCRIPTIONAL_GENE_SILENCING	0.183716	0.790694	0.147331	0.91921	1.222	1	ZFP36
GOBP_REGULATION_OF_3_UTR_MEDIATED_MRNA_STABILIZATION	0.183716	0.790694	0.147331	0.91921	1.222	1	ZFP36
GOBP_REGULATION_OF_GENE_SILENCING_BY_REGULATORY_NCRNA	0.183716	0.790694	0.147331	0.91921	1.222	1	ZFP36
GOBP_REGULATION_OF_INTRACELLULAR_MRNA_LOCALIZATION	0.183716	0.790694	0.147331	0.91921	1.222	1	ZFP36
GOBP_REGULATION_OF_KERATINOCYTE_DIFFERENTIATION	0.183716	0.790694	0.147331	0.91921	1.222	1	ZFP36
GOBP_REGULATION_OF_KERATINOCYTE_PROLIFERATION	0.183716	0.790694	0.147331	0.91921	1.222	1	ZFP36
GOBP_RESPONSE_TO_EPIDERMAL_GROWTH_FACTOR	0.183716	0.790694	0.147331	0.91921	1.222	1	ZFP36
GOBP_RNA_DECAPPING	0.183716	0.790694	0.147331	0.91921	1.222	1	ZFP36
GOBP_POSITIVE_REGULATION_OF_ERBB_SIGNALING_PATHWAY	0.185008	0.79375	0.126254	0.661261	1.284	3	GPER1 HAP1 PLAUR
GOBP_REGULATION_OF_RELEASE_OF_CYTOCHROME_C_FROM_MITOCHONDRIA	0.185008	0.79375	0.126254	0.661261	1.284	3	IFI6 GPER1 PLAUR
GOBP_RELEASE_OF_CYTOCHROME_C_FROM_MITOCHONDRIA	0.185008	0.79375	0.126254	0.661261	1.284	3	IFI6 GPER1 PLAUR
GOBP_VIRAL_LATENCY	0.185804	0.794674	0.146416	0.917415	1.21961	1	IRF7
GOBP_EPITHELIAL_CELL_DIFFERENTIATION	0.187035	0.794674	0.0988903	0.312348	1.28734	32	NFKBIZ SERPINE1 ZFP36 BARX1 KRT17 MAFF TDRD7 KLF4 EPAS1 MAFB KDM6B TNF CYP1A1 LIF ADAMTSL4 MYCL CDH5 CDKN1C FOSL2
GOBP_CELLULAR_RESPONSE_TO_GLUCOSE_STARVATION	0.187088	0.794674	0.112379	0.491949	1.28519	7	IFI16 NUAK2 ZC3H12A PRKAA2
GOBP_CD4_POSITIVE_ALPHA_BETA_T_CELL_CYTOKINE_PRODUCTION	0.187931	0.794674	0.130777	0.732014	1.25719	2	RSAD2 IFNB1
GOBP_MHC_CLASS_I_BIOSYNTHETIC_PROCESS	0.187931	0.794674	0.130777	0.732014	1.25719	2	IFNL1 IFNB1
GOBP_NEGATIVE_REGULATION_OF_T_CELL_CYTOKINE_PRODUCTION	0.187931	0.794674	0.130777	0.732014	1.25719	2	SMAD7 IFNB1
GOBP_T_HELPER_2_CELL_CYTOKINE_PRODUCTION	0.187931	0.794674	0.130777	0.732014	1.25719	2	RSAD2 IFNB1
GOBP_CELL_SURFACE_RECEPTOR_SIGNALING_PATHWAY_VIA_STAT	0.188014	0.794674	0.104733	0.410165	1.30721	13	CCL5 IFNL1 BCL3 IFNB1 NMI TNF LIF PARP9
GOBP_PHOSPHATIDYLINOSITOL_3_KINASE_PROTEIN_KINASE_B_SIGNAL_TRANSDUCTION	0.188014	0.794674	0.104733	0.409301	1.30445	13	CCL5 DDIT3 KLF4 UNC5B GPER1
GOBP_SKIN_DEVELOPMENT	0.188095	0.794674	0.105521	0.412182	1.28077	12	NFKBIZ ZFP36 KRT17 KLF4 MAFB TNF ITGA3 FOSL2 LAMA5 COL5A1
GOBP_ANTIGEN_PROCESSING_AND_PRESENTATION_OF_EXOGENOUS_ANTIGEN	0.189293	0.794674	0.138022	-0.899461	-1.21423	1	CLEC4A
GOBP_ANTIGEN_PROCESSING_AND_PRESENTATION_OF_EXOGENOUS_PEPTIDE_ANTIGEN	0.189293	0.794674	0.138022	-0.899461	-1.21423	1	CLEC4A
GOBP_ANTIGEN_PROCESSING_AND_PRESENTATION_OF_EXOGENOUS_PEPTIDE_ANTIGEN_VIA_MHC_CLASS_I	0.189293	0.794674	0.138022	-0.899461	-1.21423	1	CLEC4A
GOBP_REGULATION_OF_DNA_REPAIR	0.189333	0.794674	0.165657	-0.598198	-1.25866	3	DPF3 IER3 EYA2
GOBP_REGULATION_OF_MEMBRANE_PERMEABILITY	0.189333	0.794674	0.165657	-0.598198	-1.25866	3	APOLD1 IER3 EYA2
GOBP_POSITIVE_REGULATION_OF_ENDOCYTOSIS	0.190601	0.794674	0.110565	0.46188	1.26073	8	C3 SERPINE1 SELE
GOBP_REGULATION_OF_CELL_KILLING	0.191463	0.794674	0.10592	0.430555	1.27415	10	RAET1L HLA-B LGALS9 HLA-C IL11 RAET1G ICAM1 ULBP2 ULBP1
GOBP_NEGATIVE_REGULATION_OF_MAPK_CASCADE	0.193676	0.794674	0.110122	0.48849	1.27616	7	ATF3 KLF4 GPER1 LIF DUSP8 GBP1
GOBP_BONE_RESORPTION	0.194154	0.794674	0.142901	0.912029	1.21245	1	TNFAIP3
GOBP_ESTABLISHMENT_OF_PROTEIN_LOCALIZATION_TO_PLASMA_MEMBRANE	0.194154	0.794674	0.142901	0.910233	1.21007	1	OPTN
GOBP_ESTABLISHMENT_OF_PROTEIN_LOCALIZATION_TO_VACUOLE	0.194154	0.794674	0.142901	0.912029	1.21245	1	TNFAIP3
GOBP_GOLGI_RIBBON_FORMATION	0.194154	0.794674	0.142901	0.910233	1.21007	1	OPTN
GOBP_GOLGI_TO_PLASMA_MEMBRANE_PROTEIN_TRANSPORT	0.194154	0.794674	0.142901	0.910233	1.21007	1	OPTN
GOBP_GOLGI_TO_PLASMA_MEMBRANE_TRANSPORT	0.194154	0.794674	0.142901	0.910233	1.21007	1	OPTN
GOBP_NEGATIVE_REGULATION_OF_BONE_REMODELING	0.194154	0.794674	0.142901	0.912029	1.21245	1	TNFAIP3
GOBP_NEGATIVE_REGULATION_OF_LIPOPOLYSACCHARIDE_MEDIATED_SIGNALING_PATHWAY	0.194154	0.794674	0.142901	0.912029	1.21245	1	TNFAIP3
GOBP_NEGATIVE_REGULATION_OF_RECEPTOR_RECYCLING	0.194154	0.794674	0.142901	0.910233	1.21007	1	OPTN
GOBP_NEGATIVE_REGULATION_OF_TISSUE_REMODELING	0.194154	0.794674	0.142901	0.912029	1.21245	1	TNFAIP3
GOBP_NEGATIVE_REGULATION_OF_TOLL_LIKE_RECEPTOR_2_SIGNALING_PATHWAY	0.194154	0.794674	0.142901	0.912029	1.21245	1	TNFAIP3
GOBP_NEGATIVE_REGULATION_OF_TOLL_LIKE_RECEPTOR_4_SIGNALING_PATHWAY	0.194154	0.794674	0.142901	0.912029	1.21245	1	TNFAIP3
GOBP_PROTEIN_DEUBIQUITINATION_INVOLVED_IN_UBIQUITIN_DEPENDENT_PROTEIN_CATABOLIC_PROCESS	0.194154	0.794674	0.142901	0.912029	1.21245	1	TNFAIP3
GOBP_PROTEIN_K11_LINKED_DEUBIQUITINATION	0.194154	0.794674	0.142901	0.912029	1.21245	1	TNFAIP3
GOBP_PROTEIN_K48_LINKED_DEUBIQUITINATION	0.194154	0.794674	0.142901	0.912029	1.21245	1	TNFAIP3
GOBP_REGULATION_OF_BONE_REMODELING	0.194154	0.794674	0.142901	0.912029	1.21245	1	TNFAIP3
GOBP_REGULATION_OF_CD40_SIGNALING_PATHWAY	0.194154	0.794674	0.142901	0.912029	1.21245	1	TNFAIP3
GOBP_REGULATION_OF_LIPOPOLYSACCHARIDE_MEDIATED_SIGNALING_PATHWAY	0.194154	0.794674	0.142901	0.912029	1.21245	1	TNFAIP3
GOBP_REGULATION_OF_NUCLEOTIDE_BINDING_DOMAIN_LEUCINE_RICH_REPEAT_CONTAINING_RECEPTOR_SIGNALING_PATHWAY	0.194154	0.794674	0.142901	0.912029	1.21245	1	TNFAIP3
GOBP_REGULATION_OF_NUCLEOTIDE_BINDING_OLIGOMERIZATION_DOMAIN_CONTAINING_2_SIGNALING_PATHWAY	0.194154	0.794674	0.142901	0.912029	1.21245	1	TNFAIP3
GOBP_REGULATION_OF_OSTEOCLAST_PROLIFERATION	0.194154	0.794674	0.142901	0.912029	1.21245	1	TNFAIP3
GOBP_REGULATION_OF_TISSUE_REMODELING	0.194154	0.794674	0.142901	0.912029	1.21245	1	TNFAIP3
GOBP_REGULATION_OF_TOLL_LIKE_RECEPTOR_2_SIGNALING_PATHWAY	0.194154	0.794674	0.142901	0.912029	1.21245	1	TNFAIP3
GOBP_REGULATION_OF_TOLL_LIKE_RECEPTOR_3_SIGNALING_PATHWAY	0.194154	0.794674	0.142901	0.912029	1.21245	1	TNFAIP3
GOBP_REGULATION_OF_TUMOR_NECROSIS_FACTOR_MEDIATED_SIGNALING_PATHWAY	0.194154	0.794674	0.142901	0.912029	1.21245	1	TNFAIP3
GOBP_REGULATION_OF_XENOPHAGY	0.194154	0.794674	0.142901	0.910233	1.21007	1	OPTN
GOBP_TYPE_2_MITOPHAGY	0.194154	0.794674	0.142901	0.910233	1.21007	1	OPTN
GOBP_XENOPHAGY	0.194154	0.794674	0.142901	0.910233	1.21007	1	OPTN
GOBP_REGULATION_OF_MORPHOGENESIS_OF_AN_EPITHELIUM	0.194577	0.795609	0.122679	0.655856	1.2735	3	CXCL10 TNF LIF
GOBP_NEGATIVE_REGULATION_OF_INTERFERON_BETA_PRODUCTION	0.194828	0.795838	0.128143	0.726619	1.24792	2	RELB NMI
GOBP_POSITIVE_REGULATION_OF_INTERFERON_ALPHA_PRODUCTION	0.196108	0.79706	0.117766	0.597337	1.26928	4	IFIH1 IRF7
GOBP_CD8_POSITIVE_ALPHA_BETA_T_CELL_PROLIFERATION	0.196552	0.79706	0.127505	0.724974	1.2451	2	IRF1
GOBP_RESPONSE_TO_FORSKOLIN	0.196941	0.79706	0.135002	-0.890485	-1.20211	1	AHR
GOBP_ENDOCRINE_PROCESS	0.197279	0.79706	0.184706	-0.485003	-1.28976	5	C1QTNF1 SELENOM WNK4 EDN2
GOBP_NUCLEAR_CHROMOSOME_SEGREGATION	0.198276	0.79706	0.126876	0.724084	1.24357	2	GEM
GOBP_SKIN_EPIDERMIS_DEVELOPMENT	0.198917	0.79706	0.110122	0.509379	1.25882	6	NFKBIZ KRT17 KLF4 TNF
GOBP_BROWN_FAT_CELL_DIFFERENTIATION	0.199052	0.79706	0.151149	-0.71223	-1.25719	2	PIM1 ERO1A
GOBP_WATER_SOLUBLE_VITAMIN_METABOLIC_PROCESS	0.199052	0.79706	0.151149	-0.71223	-1.25719	2	ALDH1L2 ERO1A
GOBP_REGULATION_OF_BIOMINERAL_TISSUE_DEVELOPMENT	0.199102	0.79706	0.116739	0.595665	1.26573	4	ISG15 MATN1 TRPM4
GOBP_REGULATION_OF_BONE_MINERALIZATION	0.199102	0.79706	0.116739	0.595665	1.26573	4	ISG15 MATN1 TRPM4
GOBP_REGULATION_OF_LIPID_STORAGE	0.199102	0.79706	0.116739	0.596006	1.26645	4	C3 ZC3H12A TNF
GOBP_AXIS_SPECIFICATION	0.199362	0.79706	0.120985	0.65358	1.26909	3	DDIT3 TDRD7 CITED2
GOBP_DETECTION_OF_BIOTIC_STIMULUS	0.199362	0.79706	0.120985	0.654054	1.27001	3	HLA-B C4B NOD2
GOBP_DETECTION_OF_EXTERNAL_BIOTIC_STIMULUS	0.199362	0.79706	0.120985	0.654054	1.27001	3	HLA-B C4B NOD2
GOBP_POSITIVE_REGULATION_OF_CYTOKINE_PRODUCTION_INVOLVED_IN_INFLAMMATORY_RESPONSE	0.199362	0.79706	0.120985	0.654054	1.27001	3	GBP5 TNF NOD2
GOBP_EPITHELIAL_CELL_APOPTOTIC_PROCESS	0.200264	0.79706	0.107972	0.486919	1.27205	7	NFKBIZ ZFP36 PRKAA2 NUPR1 HMOX1
GOBP_REGULATION_OF_WOUND_HEALING	0.200264	0.79706	0.107972	0.487112	1.27256	7	SERPINE1 TNFAIP3 F3 TNF PLAUR
GOBP_KERATINIZATION	0.200418	0.79706	0.140406	0.908438	1.20768	1	KRT17
GOBP_NEGATIVE_REGULATION_OF_INFLAMMASOME_MEDIATED_SIGNALING_PATHWAY	0.200418	0.79706	0.140406	0.906643	1.20529	1	IFI16
GOBP_VASCULATURE_DEVELOPMENT	0.201844	0.79706	0.0922597	0.278205	1.25983	50	C3 CXCL8 SP100 DDIT3 SERPINE1 TNFAIP3 ANGPTL4 F3 KLF4 CXCL10 ZC3H12A UNC5B LOXL2 EPAS1 GPER1 SMAD7 FUT1 TGFA
GOBP_POSITIVE_REGULATION_OF_CELL_CELL_ADHESION	0.201998	0.79706	0.0968878	0.352005	1.26606	19	CCL5 NFKBIZ SELE BCL6 VCAM1 LGALS9 SMAD7 TNF PLAUR NOD2
GOBP_10_FORMYLTETRAHYDROFOLATE_METABOLIC_PROCESS	0.202677	0.79706	0.132846	-0.885099	-1.19484	1	ALDH1L2
GOBP_FATTY_ACID_BETA_OXIDATION	0.202677	0.79706	0.132846	-0.885099	-1.19484	1	ALDH1L2
GOBP_FOLIC_ACID_METABOLIC_PROCESS	0.202677	0.79706	0.132846	-0.885099	-1.19484	1	ALDH1L2
GOBP_LIPID_OXIDATION	0.202677	0.79706	0.132846	-0.885099	-1.19484	1	ALDH1L2
GOBP_NADPH_REGENERATION	0.202677	0.79706	0.132846	-0.885099	-1.19484	1	ALDH1L2
GOBP_NADP_METABOLIC_PROCESS	0.202677	0.79706	0.132846	-0.885099	-1.19484	1	ALDH1L2
GOBP_ONE_CARBON_METABOLIC_PROCESS	0.202677	0.79706	0.132846	-0.885099	-1.19484	1	ALDH1L2
GOBP_PTERIDINE_CONTAINING_COMPOUND_CATABOLIC_PROCESS	0.202677	0.79706	0.132846	-0.885099	-1.19484	1	ALDH1L2
GOBP_MACROAUTOPHAGY	0.202899	0.79706	0.10714	0.484574	1.26593	7	OPTN PRKAA2 NUPR1 HMOX1 NOD2 WIPI1 ERN1
GOBP_REGULATION_OF_MACROAUTOPHAGY	0.202899	0.79706	0.10714	0.484574	1.26593	7	OPTN PRKAA2 NUPR1 HMOX1 NOD2 WIPI1 ERN1
GOBP_RESPONSE_TO_HYDROGEN_PEROXIDE	0.202899	0.79706	0.10714	0.484574	1.26593	7	TNFAIP3 KLF4 KDM6B HMOX1 STAT1 KLF2 ERN1
GOBP_REGULATION_OF_DNA_BINDING_TRANSCRIPTION_FACTOR_ACTIVITY	0.203468	0.79706	0.0988903	0.384592	1.27652	15	DDIT3 TRAF1 TRIM22 BCL3 LGALS9 NUPR1 TRIM38 TNF NOD2
GOBP_MYELOID_LEUKOCYTE_ACTIVATION	0.204218	0.79706	0.0962406	0.350517	1.26071	19	CCL5 CXCL8 RELB ZC3H12A BATF2 LGALS9 NMI TNF
GOBP_RESPONSE_TO_OXYGEN_LEVELS	0.204218	0.79706	0.0962406	0.350628	1.26111	19	ANGPTL4 CA9 LOXL2 EPAS1 VCAM1 TNF CYP1A1 ANG LIF HSD11B2 FOSL2 CITED2 PLOD2 KCNK3 ZEB2
GOBP_CELL_PROJECTION_ASSEMBLY	0.204678	0.79706	0.24134	-0.303473	-1.23763	11	IQUB PLXNB3 EHD2 CDC42EP1 KLF5 ESPN EMP1 ICAM1 LAMA5 HAP1 DNHD1
GOBP_INTERLEUKIN_10_PRODUCTION	0.204774	0.79706	0.103576	0.43734	1.24778	9	ISG15 IL20RB BCL3 LGALS9 NOD2 RBM47 CD274 PLCG2
GOBP_CELL_ADHESION_MEDIATED_BY_INTEGRIN	0.204961	0.79706	0.10592	0.458654	1.25193	8	CCL5 SERPINE1 VCAM1 ITGA3 LIF
GOBP_NEGATIVE_REGULATION_OF_SECRETION	0.204961	0.79706	0.10592	0.459786	1.25502	8	RSAD2 LGALS9 TNF IL11 LIF RHBDF1
GOBP_POSITIVE_REGULATION_BY_SYMBIONT_OF_ENTRY_INTO_HOST	0.205172	0.79706	0.124434	0.721223	1.23866	2	LGALS9 TRIM38
GOBP_POSITIVE_REGULATION_OF_VIRAL_LIFE_CYCLE	0.205172	0.79706	0.124434	0.721223	1.23866	2	LGALS9 TRIM38
GOBP_REGULATION_OF_VIRAL_ENTRY_INTO_HOST_CELL	0.205172	0.79706	0.124434	0.721223	1.23866	2	LGALS9 TRIM38
GOBP_REGULATION_OF_BODY_FLUID_LEVELS	0.206816	0.79706	0.0988903	0.403795	1.28691	13	OAS2 SERPINE1 ANGPTL4 F3
GOBP_REGULATION_OF_MEMBRANE_INVAGINATION	0.206897	0.79706	0.123842	0.720747	1.23784	2	C3 PLCG2
GOBP_DEVELOPMENTAL_GROWTH	0.207056	0.79706	0.249247	-0.248879	-1.30533	18	L1CAM APOE GDF5 ATN1 CSF1 PIM1 SELENOM ADM EDN2 KLF5 FGFR3
GOBP_PROTEIN_LOCALIZATION_TO_NUCLEUS	0.207286	0.79706	0.102822	0.435991	1.24393	9	SP100 NUAK2 ZC3H12A BCL3 SYNE1 PARP9
GOBP_EPIDERMIS_MORPHOGENESIS	0.207337	0.79706	0.118288	0.646217	1.25479	3	KRT17 KLF4
GOBP_POSITIVE_REGULATION_OF_LIPID_BIOSYNTHETIC_PROCESS	0.207483	0.79706	0.179782	-0.47874	-1.2731	5	STARD4 APOE MLXIPL ADM
GOBP_NEGATIVE_REGULATION_OF_DEVELOPMENTAL_PROCESS	0.208551	0.79706	0.0913924	0.29533	1.27051	39	IRF1 DDIT3 SERPINE1 ZFP36 BCL6 KLF4 CXCL10 ZC3H12A LOXL2 MAFB IFNL1 GPER1 SMAD7 TRPM4 IFNB1 TNF BHLHE41 DISP3
GOBP_EMBRYONIC_DIGESTIVE_TRACT_DEVELOPMENT	0.208621	0.79706	0.123257	0.717626	1.23248	2	CXCL8 TNF
GOBP_INTERLEUKIN_18_PRODUCTION	0.208621	0.79706	0.123257	0.717626	1.23248	2	GBP5 TNF
GOBP_LEUKOCYTE_ADHESION_TO_ARTERIAL_ENDOTHELIAL_CELL	0.208621	0.79706	0.123257	0.717626	1.23248	2	KLF4 TNF
GOBP_LEUKOCYTE_MIGRATION_INVOLVED_IN_INFLAMMATORY_RESPONSE	0.208621	0.79706	0.123257	0.717626	1.23248	2	SELE TNF
GOBP_NEGATIVE_REGULATION_OF_BLOOD_CIRCULATION	0.208621	0.79706	0.123257	0.717626	1.23248	2	ZC3H12A TNF
GOBP_NEGATIVE_REGULATION_OF_VASCULAR_WOUND_HEALING	0.208621	0.79706	0.123257	0.717626	1.23248	2	SERPINE1 TNF
GOBP_POSITIVE_REGULATION_OF_ACTION_POTENTIAL	0.208621	0.79706	0.123257	0.717626	1.23248	2	TRPM4 TNF
GOBP_POSITIVE_REGULATION_OF_ACUTE_INFLAMMATORY_RESPONSE	0.208621	0.79706	0.123257	0.717626	1.23248	2	C3 TNF
GOBP_POSITIVE_REGULATION_OF_B_CELL_MEDIATED_IMMUNITY	0.208621	0.79706	0.123257	0.717626	1.23248	2	C3 TNF
GOBP_POSITIVE_REGULATION_OF_HAIR_FOLLICLE_DEVELOPMENT	0.208621	0.79706	0.123257	0.717626	1.23248	2	KRT17 TNF
GOBP_POSITIVE_REGULATION_OF_HEPATOCYTE_PROLIFERATION	0.208621	0.79706	0.123257	0.717626	1.23248	2	TNFAIP3 TNF
GOBP_POSITIVE_REGULATION_OF_HUMORAL_IMMUNE_RESPONSE	0.208621	0.79706	0.123257	0.717626	1.23248	2	C3 TNF
GOBP_POSITIVE_REGULATION_OF_INFLAMMATORY_RESPONSE_TO_ANTIGENIC_STIMULUS	0.208621	0.79706	0.123257	0.717626	1.23248	2	C3 TNF
GOBP_POSITIVE_REGULATION_OF_INTERLEUKIN_18_PRODUCTION	0.208621	0.79706	0.123257	0.717626	1.23248	2	GBP5 TNF
GOBP_POSITIVE_REGULATION_OF_LEUKOCYTE_ADHESION_TO_VASCULAR_ENDOTHELIAL_CELL	0.208621	0.79706	0.123257	0.717626	1.23248	2	SELE TNF
GOBP_PROGRAMMED_NECROTIC_CELL_DEATH	0.208621	0.79706	0.123257	0.717626	1.23248	2	NUPR1 TNF
GOBP_REGULATION_OF_HEPATOCYTE_PROLIFERATION	0.208621	0.79706	0.123257	0.717626	1.23248	2	TNFAIP3 TNF
GOBP_REGULATION_OF_LEUKOCYTE_ADHESION_TO_ARTERIAL_ENDOTHELIAL_CELL	0.208621	0.79706	0.123257	0.717626	1.23248	2	KLF4 TNF
GOBP_REGULATION_OF_LIPID_CATABOLIC_PROCESS	0.208621	0.79706	0.123257	0.717626	1.23248	2	FUT1 TNF
GOBP_VASCULAR_ENDOTHELIAL_GROWTH_FACTOR_PRODUCTION	0.208621	0.79706	0.123257	0.717626	1.23248	2	C3 TNF
GOBP_REGULATION_OF_AXONOGENESIS	0.209581	0.79706	0.166934	-0.50722	-1.23942	4	L1CAM PLXNB3 BRSK1 ZEB2
GOBP_MULTICELLULAR_ORGANISMAL_LEVEL_HOMEOSTASIS	0.210031	0.79706	0.0911073	0.296054	1.26967	38	NFKBIZ OAS1 DDIT3 ISG15 ZFP36 TNFAIP3 BCL6 IL20RB EPAS1 MAFB TSC22D3 PRKAA2 LGALS9 GADD45G KDM6B
GOBP_AMMONIUM_TRANSMEMBRANE_TRANSPORT	0.210325	0.79706	0.130106	-0.881508	-1.18999	1	HCN2
GOBP_CELLULAR_RESPONSE_TO_CGMP	0.210325	0.79706	0.130106	-0.881508	-1.18999	1	HCN2
GOBP_RESPONSE_TO_CGMP	0.210325	0.79706	0.130106	-0.881508	-1.18999	1	HCN2
GOBP_ORGANELLE_ASSEMBLY	0.210405	0.79706	0.0968878	0.381323	1.26567	15	NPTX1 PLA2G4C SDC4 PRKAA2 NUPR1 TNF DNHD1 HAP1 ANG WIPI1 LAMA5 PLK2
GOBP_POSITIVE_REGULATION_OF_SMOOTH_MUSCLE_CELL_PROLIFERATION	0.210452	0.79706	0.10925	0.547748	1.25755	5	CCL5 TNF HMOX1 STAT1 ERN1
GOBP_REGULATION_OF_MYELOID_CELL_DIFFERENTIATION	0.21059	0.79706	0.0992333	0.41498	1.25426	11	ISG15 ZFP36 IRF7 MAFB TM4SF19 TNF LIF
GOBP_INSULIN_RECEPTOR_SIGNALING_PATHWAY	0.2109	0.79706	0.146416	-0.696043	-1.22862	2	PTPRE SOCS1
GOBP_NEGATIVE_REGULATION_OF_CELLULAR_RESPONSE_TO_INSULIN_STIMULUS	0.2109	0.79706	0.146416	-0.696043	-1.22862	2	PTPRE SOCS1
GOBP_REGULATION_OF_CELLULAR_RESPONSE_TO_INSULIN_STIMULUS	0.2109	0.79706	0.146416	-0.696043	-1.22862	2	PTPRE SOCS1
GOBP_REGULATION_OF_INSULIN_RECEPTOR_SIGNALING_PATHWAY	0.2109	0.79706	0.146416	-0.696043	-1.22862	2	PTPRE SOCS1
GOBP_REGULATION_OF_GENERATION_OF_PRECURSOR_METABOLITES_AND_ENERGY	0.211096	0.797063	0.106323	0.506199	1.25096	6	OAS1 PRKAA2 NUPR1 TNF
GOBP_ESTABLISHMENT_OF_PROTEIN_LOCALIZATION_TO_ORGANELLE	0.212691	0.802345	0.0972151	0.40081	1.27739	13	NEURL3 DDIT3 TNFAIP3 ZC3H12A BCL3 HERPUD1
GOBP_NUCLEIC_ACID_CATABOLIC_PROCESS	0.215403	0.811828	0.0978773	0.413662	1.25028	11	OAS2 ZFP36 ISG20 ZC3H12A
GOBP_NEGATIVE_REGULATION_OF_TUMOR_NECROSIS_FACTOR_SUPERFAMILY_CYTOKINE_PRODUCTION	0.21671	0.816003	0.102449	0.45085	1.23062	8	TNFAIP3 ZC3H12A BCL3 LGALS9 ARG2
GOBP_CELLULAR_RESPONSE_TO_INSULIN_STIMULUS	0.217687	0.818928	0.175204	-0.462248	-1.22925	5	GOT1 PCK2 PTPRE SOCS1
GOBP_RESPONSE_TO_RETINOIC_ACID	0.218563	0.819969	0.110565	0.583729	1.24037	4	SP100 KLF4 TNF
GOBP_T_CELL_HOMEOSTASIS	0.218563	0.819969	0.110565	0.584302	1.24158	4	IL20RB TSC22D3 LGALS9
GOBP_CHEMOKINE_C_C_MOTIF_LIGAND_5_PRODUCTION	0.218966	0.819969	0.119888	0.710432	1.22012	2	OAS3 ARG2
GOBP_NEGATIVE_REGULATION_OF_CHEMOKINE_C_C_MOTIF_LIGAND_5_PRODUCTION	0.218966	0.819969	0.119888	0.710432	1.22012	2	OAS3 ARG2
GOBP_NEGATIVE_REGULATION_OF_INTERLEUKIN_13_PRODUCTION	0.218966	0.819969	0.119888	0.710432	1.22012	2	IFNL1 ARG2
GOBP_POSITIVE_REGULATION_OF_ORGANELLE_ASSEMBLY	0.22006	0.823314	0.110122	0.583032	1.23889	4	SDC4 TNF HAP1 WIPI1
GOBP_PLATELET_ACTIVATION	0.221557	0.825807	0.161979	-0.501805	-1.22619	4	APOE C1QTNF1 PLSCR1 PLCG2
GOBP_REGULATION_OF_EPIDERMIS_DEVELOPMENT	0.221691	0.825807	0.113787	0.633766	1.23061	3	ZFP36 MAFF MYCL
GOBP_POSITIVE_REGULATION_OF_CATABOLIC_PROCESS	0.221748	0.825807	0.0891647	0.310325	1.2532	29	NEURL3 ZFP36 TNFAIP3 OPTN TRIM22 ZC3H12A PRKAA2 SMAD7 FUT1 NUPR1 HERPUD1 IFNB1 TNF HMOX1 NOD2
GOBP_NEGATIVE_REGULATION_OF_ENDOTHELIAL_CELL_APOPTOTIC_PROCESS	0.221932	0.825807	0.100991	0.44988	1.22798	8	SERPINE1 TNFAIP3 ANGPTL4 FUT1 IL11 CDH5
GOBP_MULTICELLULAR_ORGANISM_GROWTH	0.222222	0.825807	0.191892	-0.395644	-1.2348	7	GDF5 ATN1 CSF1 SELENOM KLF2 FOSL2 CDKN1C
GOBP_REGULATORY_T_CELL_DIFFERENTIATION	0.223164	0.825807	0.105521	0.5412	1.24252	5	IRF1 BCL6 LGALS9
GOBP_POSITIVE_REGULATION_OF_AXON_EXTENSION	0.223709	0.825807	0.12564	-0.876122	-1.18272	1	L1CAM
GOBP_REGULATION_OF_CATABOLIC_PROCESS	0.226277	0.825807	0.086795	0.288998	1.24327	39	NEURL3 DDIT3 ZFP36 TNFAIP3 OPTN IFI16 DEPP1 TRIM22 ZC3H12A PRKAA2 SMAD7 FUT1 NUPR1 HERPUD1 IFNB1 TNF HMOX1 NOD2 RBM47 RHBDF1 EEF1A2
GOBP_POSITIVE_REGULATION_OF_INTERLEUKIN_1_PRODUCTION	0.226614	0.825807	0.100279	0.472729	1.23498	7	GBP5 IFI16 LGALS9 TNF NOD2
GOBP_TUBE_MORPHOGENESIS	0.226899	0.825807	0.0857844	0.277228	1.23975	47	C3 CXCL8 SP100 SERPINE1 TNFAIP3 ANGPTL4 F3 KLF4 CXCL10 ZC3H12A UNC5B LOXL2 SDC4 EPAS1 SMAD7 FUT1 TGFA
GOBP_POSITIVE_REGULATION_OF_PHOSPHATIDYLINOSITOL_3_KINASE_PROTEIN_KINASE_B_SIGNAL_TRANSDUCTION	0.227154	0.825807	0.0995791	0.449196	1.22611	8	CCL5 UNC5B GPER1 TNF
GOBP_C21_STEROID_HORMONE_BIOSYNTHETIC_PROCESS	0.227488	0.825807	0.140406	-0.685252	-1.20957	2	ADM EGR1
GOBP_CELL_CYCLE_G2_M_PHASE_TRANSITION	0.227488	0.825807	0.140406	-0.683453	-1.20639	2	IER3 BRSK1
GOBP_HORMONE_BIOSYNTHETIC_PROCESS	0.227488	0.825807	0.140406	-0.685252	-1.20957	2	ADM EGR1
GOBP_KETONE_BIOSYNTHETIC_PROCESS	0.227488	0.825807	0.140406	-0.685252	-1.20957	2	ADM EGR1
GOBP_MITOTIC_CELL_CYCLE_CHECKPOINT_SIGNALING	0.227488	0.825807	0.140406	-0.683453	-1.20639	2	IER3 BRSK1
GOBP_MITOTIC_DNA_INTEGRITY_CHECKPOINT_SIGNALING	0.227488	0.825807	0.140406	-0.683453	-1.20639	2	IER3 BRSK1
GOBP_MITOTIC_G2_DNA_DAMAGE_CHECKPOINT_SIGNALING	0.227488	0.825807	0.140406	-0.683453	-1.20639	2	IER3 BRSK1
GOBP_MITOTIC_G2_M_TRANSITION_CHECKPOINT	0.227488	0.825807	0.140406	-0.683453	-1.20639	2	IER3 BRSK1
GOBP_NEGATIVE_REGULATION_OF_CELL_CYCLE_G2_M_PHASE_TRANSITION	0.227488	0.825807	0.140406	-0.683453	-1.20639	2	IER3 BRSK1
GOBP_OLEFINIC_COMPOUND_BIOSYNTHETIC_PROCESS	0.227488	0.825807	0.140406	-0.685252	-1.20957	2	ADM EGR1
GOBP_POSITIVE_REGULATION_OF_HORMONE_BIOSYNTHETIC_PROCESS	0.227488	0.825807	0.140406	-0.685252	-1.20957	2	ADM EGR1
GOBP_POSITIVE_REGULATION_OF_HORMONE_METABOLIC_PROCESS	0.227488	0.825807	0.140406	-0.685252	-1.20957	2	ADM EGR1
GOBP_PROGESTERONE_BIOSYNTHETIC_PROCESS	0.227488	0.825807	0.140406	-0.685252	-1.20957	2	ADM EGR1
GOBP_PROGESTERONE_METABOLIC_PROCESS	0.227488	0.825807	0.140406	-0.685252	-1.20957	2	ADM EGR1
GOBP_REGULATION_OF_CELL_CYCLE_G2_M_PHASE_TRANSITION	0.227488	0.825807	0.140406	-0.683453	-1.20639	2	IER3 BRSK1
GOBP_REGULATION_OF_HORMONE_BIOSYNTHETIC_PROCESS	0.227488	0.825807	0.140406	-0.685252	-1.20957	2	ADM EGR1
GOBP_REGULATION_OF_HORMONE_METABOLIC_PROCESS	0.227488	0.825807	0.140406	-0.685252	-1.20957	2	ADM EGR1
GOBP_REGULATION_OF_KETONE_BIOSYNTHETIC_PROCESS	0.227488	0.825807	0.140406	-0.685252	-1.20957	2	ADM EGR1
GOBP_STEROID_HORMONE_BIOSYNTHETIC_PROCESS	0.227488	0.825807	0.140406	-0.685252	-1.20957	2	ADM EGR1
GOBP_TRANSCRIPTION_INITIATION_AT_RNA_POLYMERASE_II_PROMOTER	0.227488	0.825807	0.140406	-0.685252	-1.20957	2	NFKBIA EGR1
GOBP_POSITIVE_REGULATION_OF_LIPID_TRANSPORT	0.227545	0.825807	0.159647	-0.494255	-1.20774	4	APOE LRP1 C1QTNF1
GOBP_MAMMARY_GLAND_INVOLUTION	0.227557	0.825807	0.130777	0.890485	1.18381	1	ELF3
GOBP_VITAMIN_D_METABOLIC_PROCESS	0.227586	0.825807	0.11725	0.708633	1.21703	2	TNF CYP1A1
GOBP_CD8_POSITIVE_ALPHA_BETA_T_CELL_DIFFERENTIATION	0.22931	0.828914	0.116739	0.707495	1.21508	2	IRF1 SOCS1
GOBP_APPENDAGE_DEVELOPMENT	0.229333	0.828914	0.149208	-0.576577	-1.21316	3	SMOC1 GDF5 HOXA13
GOBP_AMINO_ACID_BETAINE_METABOLIC_PROCESS	0.229446	0.828914	0.123842	-0.874327	-1.1803	1	DMGDH
GOBP_CHOLINE_METABOLIC_PROCESS	0.229446	0.828914	0.123842	-0.874327	-1.1803	1	DMGDH
GOBP_HEMATOPOIETIC_PROGENITOR_CELL_DIFFERENTIATION	0.230226	0.828914	0.103576	0.537071	1.23303	5	HERC6 CEBPD RBM47 HEATR9 CITED2
GOBP_GLAND_DEVELOPMENT	0.231127	0.828914	0.0916795	0.380302	1.24198	14	OAS2 TNFAIP3 ELF3 MAFB TGFA TNF CYP1A1
GOBP_POSITIVE_REGULATION_OF_EPITHELIAL_TO_MESENCHYMAL_TRANSITION	0.231939	0.828914	0.179782	-0.415093	-1.20957	6	GCNT2 TNXB ACVR1 BAMBI JAG1
GOBP_NEGATIVE_REGULATION_OF_MOLECULAR_FUNCTION	0.231982	0.828914	0.0897105	0.350269	1.23443	18	IFIT1 IFIT2 ZFP36 IFI16 BCL3 FICD NUPR1
GOBP_REGULATION_OF_PROTEIN_SECRETION	0.232667	0.828914	0.0919686	0.392968	1.2524	13	CCL5 RSAD2 GPER1 TRPM4 TNF ANG RHBDF1
GOBP_AUTOCRINE_SIGNALING	0.23327	0.828914	0.122679	-0.872531	-1.17788	1	CD68
GOBP_CELLULAR_RESPONSE_TO_OXIDISED_LOW_DENSITY_LIPOPROTEIN_PARTICLE_STIMULUS	0.23327	0.828914	0.122679	-0.872531	-1.17788	1	CD68
GOBP_CORNEA_DEVELOPMENT_IN_CAMERA_TYPE_EYE	0.23327	0.828914	0.122679	-0.868941	-1.17303	1	WNT9A
GOBP_EMBRYONIC_SKELETAL_JOINT_DEVELOPMENT	0.23327	0.828914	0.122679	-0.868941	-1.17303	1	WNT9A
GOBP_EMBRYONIC_SKELETAL_SYSTEM_DEVELOPMENT	0.23327	0.828914	0.122679	-0.868941	-1.17303	1	WNT9A
GOBP_IRIS_MORPHOGENESIS	0.23327	0.828914	0.122679	-0.868941	-1.17303	1	WNT9A
GOBP_NEGATIVE_REGULATION_OF_ANTIGEN_PROCESSING_AND_PRESENTATION	0.23327	0.828914	0.122679	-0.872531	-1.17788	1	CD68
GOBP_NUTRIENT_STORAGE	0.234519	0.828914	0.0982123	0.469761	1.22723	7	C3 PLA2G4C ZC3H12A TNF
GOBP_CELL_ADHESION	0.23458	0.828914	0.0831291	0.258867	1.2212	65	CCL5 RND1 CXCL8 IRF1 NFKBIZ SERPINE1 IL32 SELE BCL6 IL20RB KLF4 ZC3H12A SDC4 IFNL1 VCAM1 PCDH1 LGALS9 SMAD7 FUT1 AKNA IFNB1 TNF ARG2 RELL2 ITGA3
GOBP_REGULATION_OF_INSULIN_SECRETION	0.234987	0.828914	0.0975449	0.446822	1.21963	8	CCL5 GPER1 TRPM4 TNF
GOBP_REGULATION_OF_PEPTIDE_TRANSPORT	0.234987	0.828914	0.0975449	0.446822	1.21963	8	CCL5 GPER1 TRPM4 TNF
GOBP_RESPONSE_TO_X_RAY	0.235182	0.828914	0.122108	-0.867145	-1.1706	1	XRRA1
GOBP_GLIAL_CELL_APOPTOTIC_PROCESS	0.235908	0.828914	0.128143	0.888689	1.18143	1	AKAP12
GOBP_HEPATIC_STELLATE_CELL_ACTIVATION	0.235908	0.828914	0.128143	0.888689	1.18143	1	AKAP12
GOBP_OLIGODENDROCYTE_APOPTOTIC_PROCESS	0.235908	0.828914	0.128143	0.888689	1.18143	1	AKAP12
GOBP_POSITIVE_REGULATION_OF_FIBROBLAST_MIGRATION	0.235908	0.828914	0.128143	0.888689	1.18143	1	AKAP12
GOBP_PROTEIN_KINASE_C_SIGNALING	0.235908	0.828914	0.128143	0.888689	1.18143	1	AKAP12
GOBP_REGULATION_OF_GLIAL_CELL_APOPTOTIC_PROCESS	0.235908	0.828914	0.128143	0.888689	1.18143	1	AKAP12
GOBP_REGULATION_OF_PROTEIN_KINASE_C_SIGNALING	0.235908	0.828914	0.128143	0.888689	1.18143	1	AKAP12
GOBP_3_UTR_MEDIATED_MRNA_DESTABILIZATION	0.236045	0.828914	0.109684	0.625957	1.21545	3	ZFP36 ZC3H12A
GOBP_NEGATIVE_REGULATION_OF_RHO_PROTEIN_SIGNAL_TRANSDUCTION	0.236207	0.828914	0.114751	0.701439	1.20468	2	BCL6 ITGA3
GOBP_NEGATIVE_REGULATION_OF_SMALL_GTPASE_MEDIATED_SIGNAL_TRANSDUCTION	0.236207	0.828914	0.114751	0.701439	1.20468	2	BCL6 ITGA3
GOBP_ENDODERM_DEVELOPMENT	0.236527	0.828914	0.156312	-0.48917	-1.19531	4	SOX7 ITGA5 COL7A1 COL5A1
GOBP_ENDODERM_FORMATION	0.236527	0.828914	0.156312	-0.48917	-1.19531	4	SOX7 ITGA5 COL7A1 COL5A1
GOBP_MORPHOGENESIS_OF_AN_EPITHELIAL_SHEET	0.236527	0.828914	0.156312	-0.48917	-1.19531	4	JAG1 DLL4 ITGA5 COL5A1
GOBP_CELLULAR_RESPONSE_TO_NITROGEN_COMPOUND	0.236559	0.828914	0.0860347	0.316273	1.22992	26	IFIT1 OAS1 IFIH1 KLF4 OAS3 VCAM1 GPER1 FUT1 TRPM4 IFNB1 TNF
GOBP_RESPONSE_TO_OXYGEN_CONTAINING_COMPOUND	0.236603	0.828914	0.0826646	0.259144	1.22423	66	CMPK2 CXCL8 NFKBIZ SP100 NPTX1 SERPINE1 ZFP36 GBP5 TNFAIP3 AKAP12 SELE CA9 KLF4 CXCL10 PTPRN ZC3H12A VCAM1 GPER1 PRKAA2 LGALS9 FUT1 KDM6B TRPM4
GOBP_CARDIAC_MUSCLE_CONTRACTION	0.238024	0.828914	0.105125	0.57316	1.21791	4	ZC3H12A SMAD7 TRPM4
GOBP_REGULATION_OF_CARDIAC_MUSCLE_CONTRACTION	0.238024	0.828914	0.105125	0.57316	1.21791	4	ZC3H12A SMAD7 TRPM4
GOBP_CYTOSKELETON_ORGANIZATION	0.239572	0.828914	0.0850427	0.307916	1.22442	28	RND1 BST2 TNFAIP3 KRT17 ARHGEF16 NUAK2 BCL6 SDC4 PRKAA2 PCLO SH3D21 ASAP3 ANG PRPH
GOBP_WNT_SIGNALING_PATHWAY	0.239734	0.828914	0.0870516	0.337324	1.21326	19	DDIT3 IGFBP6 BARX1 TNFAIP3 KLF4 PRKAA2 SMAD7 TRPM4 ITGA3
GOBP_PHOSPHOLIPASE_C_ACTIVATING_G_PROTEIN_COUPLED_RECEPTOR_SIGNALING_PATHWAY	0.240084	0.828914	0.126876	0.881508	1.17188	1	SELE
GOBP_POSITIVE_REGULATION_OF_LEUKOCYTE_TETHERING_OR_ROLLING	0.240084	0.828914	0.126876	0.881508	1.17188	1	SELE
GOBP_REGULATION_OF_LEUKOCYTE_TETHERING_OR_ROLLING	0.240084	0.828914	0.126876	0.881508	1.17188	1	SELE
GOBP_RESPONSE_TO_VITAMIN	0.240113	0.828914	0.100991	0.531393	1.22	5	NFKBIZ CXCL10 CYP1A1 MN1
GOBP_MAPK_CASCADE	0.240212	0.828914	0.0843144	0.288272	1.21698	36	GADD45B IGFBP6 ATF3 ZFP36 AKAP12 KLF4 ZC3H12A DUSP15 GPER1 MAP3K9 LGALS9 TGFA GADD45G TNF RELL2 IL11 LIF NOD2
GOBP_CLATHRIN_COATED_VESICLE_CARGO_LOADING	0.240918	0.828914	0.120433	-0.861759	-1.16333	1	AP3B2
GOBP_DNA_TEMPLATED_TRANSCRIPTION_ELONGATION	0.240918	0.828914	0.120433	-0.86535	-1.16818	1	EAF2
GOBP_EPITHELIAL_CELL_PROLIFERATION_INVOLVED_IN_PROSTATE_GLAND_DEVELOPMENT	0.240918	0.828914	0.120433	-0.86535	-1.16818	1	EAF2
GOBP_NEGATIVE_REGULATION_OF_EPITHELIAL_CELL_PROLIFERATION_INVOLVED_IN_PROSTATE_GLAND_DEVELOPMENT	0.240918	0.828914	0.120433	-0.86535	-1.16818	1	EAF2
GOBP_REGULATION_OF_DNA_TEMPLATED_TRANSCRIPTION_ELONGATION	0.240918	0.828914	0.120433	-0.86535	-1.16818	1	EAF2
GOBP_SYNAPTIC_VESICLE_COATING	0.240918	0.828914	0.120433	-0.861759	-1.16333	1	AP3B2
GOBP_SYNAPTIC_VESICLE_CYTOSKELETAL_TRANSPORT	0.240918	0.828914	0.120433	-0.861759	-1.16333	1	AP3B2
GOBP_VESICLE_COATING	0.240918	0.828914	0.120433	-0.861759	-1.16333	1	AP3B2
GOBP_REGULATION_OF_CELL_MATRIX_ADHESION	0.241107	0.828914	0.096563	0.467564	1.22149	7	SERPINE1 BCL6 SDC4 FUT1
GOBP_MYELOID_LEUKOCYTE_DIFFERENTIATION	0.241618	0.828914	0.0888945	0.371407	1.23276	15	IRF7 IFI16 RELB MAFB BATF2 TM4SF19 LGALS9 TNF LIF FOSL2
GOBP_COMPLEMENT_ACTIVATION_CLASSICAL_PATHWAY	0.242424	0.828914	0.107972	0.623423	1.21053	3	C3 C4B C4A
GOBP_POSITIVE_REGULATION_OF_APOPTOTIC_CELL_CLEARANCE	0.242424	0.828914	0.107972	0.623423	1.21053	3	C3 C4B C4A
GOBP_REGULATION_OF_APOPTOTIC_CELL_CLEARANCE	0.242424	0.828914	0.107972	0.623423	1.21053	3	C3 C4B C4A
GOBP_REGULATION_OF_INFLAMMATORY_RESPONSE_TO_ANTIGENIC_STIMULUS	0.242515	0.828914	0.103958	0.570858	1.21302	4	C3 IL20RB TNF
GOBP_REGULATION_OF_SMAD_PROTEIN_SIGNAL_TRANSDUCTION	0.242515	0.828914	0.154191	-0.482296	-1.17852	4	LRP1 ACVR1 GDF5
GOBP_ACTIVATION_OF_GTPASE_ACTIVITY	0.244259	0.828914	0.12564	0.879713	1.16949	1	ARHGEF16
GOBP_REGULATION_OF_PROTEIN_MODIFICATION_PROCESS	0.245203	0.828914	0.0835991	0.295323	1.22044	33	C3 NIBAN1 ISG15 TNFAIP3 ZC3H12A EPAS1 IFNL1 GPER1 PRKAA2 HERPUD1 NMI TNF IL11 PLAUR LIF NOD2 PARP9
GOBP_REGULATION_OF_MOLECULAR_FUNCTION	0.24538	0.828914	0.0815265	0.271261	1.21307	47	IFIT1 IFIT2 OAS1 DDIT3 TRAF1 ZFP36 IFI16 ARHGEF16 TRIM22 OAS3 BCL3 LGALS9 FICD NUPR1 TRIM38 TNF ASAP3 HAP1 PLAUR NOD2 PARP9 EEF1A2 CDKN1C H1-0
GOBP_REGULATION_OF_BLOOD_PRESSURE	0.245614	0.828914	0.21925	-0.288848	-1.17799	11	IER3 GCH1 SLC2A5 ADM WNK4 EDN2 SGK1 KCNK3 HSD11B2 NAV2 TNF
GOBP_CIRCULATORY_SYSTEM_DEVELOPMENT	0.245685	0.828914	0.0808589	0.266413	1.22809	55	C3 CXCL8 SP100 DDIT3 SERPINE1 TNFAIP3 ANGPTL4 F3 KLF4 CXCL10 ZC3H12A UNC5B LOXL2 EPAS1 VCAM1 GPER1 SMAD7 FUT1 TGFA KDM6B
GOBP_NEGATIVE_REGULATION_OF_TRANSFORMING_GROWTH_FACTOR_BETA_PRODUCTION	0.246654	0.828914	0.118815	-0.859964	-1.16091	1	CD24
GOBP_PROTEIN_LOCALIZATION_TO_MEMBRANE_RAFT	0.246654	0.828914	0.118815	-0.859964	-1.16091	1	CD24
GOBP_PROTEIN_TRANSPORT_INTO_MEMBRANE_RAFT	0.246654	0.828914	0.118815	-0.859964	-1.16091	1	CD24
GOBP_PROTEIN_TRANSPORT_WITHIN_LIPID_BILAYER	0.246654	0.828914	0.118815	-0.859964	-1.16091	1	CD24
GOBP_MESONEPHROS_DEVELOPMENT	0.247006	0.828914	0.102822	0.570397	1.21204	4	SDC4 SMAD7 ARG2 LAMA5
GOBP_PROTEIN_MODIFICATION_BY_SMALL_PROTEIN_REMOVAL	0.247175	0.828914	0.0992333	0.528029	1.21228	5	TNFAIP3 ZC3H12A USP18 USP53 OTUD1
GOBP_RESPIRATORY_GASEOUS_EXCHANGE_BY_RESPIRATORY_SYSTEM	0.247209	0.828914	0.10673	0.623159	1.21002	3	DDIT3 MAFB
GOBP_CELLULAR_RESPIRATION	0.248503	0.828914	0.102449	0.56987	1.21092	4	OAS1 NUPR1 TNF
GOBP_REGULATION_OF_CELLULAR_RESPIRATION	0.248503	0.828914	0.102449	0.56987	1.21092	4	OAS1 NUPR1 TNF
GOBP_DEFENSE_RESPONSE_TO_GRAM_POSITIVE_BACTERIUM	0.248588	0.828914	0.0988903	0.527314	1.21064	5	GBP4 RNASE4 TNF ANG
GOBP_IMPORT_INTO_CELL	0.248936	0.828914	0.0826646	0.29842	1.22434	31	NEURL3 C3 CXCL8 MX2 DNAJC6 SERPINE1 SELE
GOBP_EPITHELIUM_DEVELOPMENT	0.250513	0.828914	0.08042	0.268205	1.20807	49	C3 NFKBIZ SERPINE1 ZFP36 BARX1 KRT17 MAFF TDRD7 CA9 KLF4 CXCL10 SDC4 EPAS1 MAFB SMAD7 KDM6B TNF ARG2 CYP1A1 LIF ADAMTSL4 MYCL CDH5 CDKN1C FOSL2 LAMA5 STAT1 CITED2 ADAMTSL2 COL5A1 ZEB2 ICAM1 KLF2
GOBP_CHYLOMICRON_REMODELING	0.250522	0.828914	0.123842	0.877917	1.16711	1	ANGPTL4
GOBP_NEGATIVE_REGULATION_OF_FATTY_ACID_BIOSYNTHETIC_PROCESS	0.250522	0.828914	0.123842	0.877917	1.16711	1	ANGPTL4
GOBP_NEGATIVE_REGULATION_OF_FATTY_ACID_METABOLIC_PROCESS	0.250522	0.828914	0.123842	0.877917	1.16711	1	ANGPTL4
GOBP_NEGATIVE_REGULATION_OF_VERY_LOW_DENSITY_LIPOPROTEIN_PARTICLE_REMODELING	0.250522	0.828914	0.123842	0.877917	1.16711	1	ANGPTL4
GOBP_PROTEIN_UNFOLDING	0.250522	0.828914	0.123842	0.877917	1.16711	1	ANGPTL4
GOBP_REGULATION_OF_VERY_LOW_DENSITY_LIPOPROTEIN_PARTICLE_REMODELING	0.250522	0.828914	0.123842	0.877917	1.16711	1	ANGPTL4
GOBP_NEGATIVE_REGULATION_OF_FAT_CELL_DIFFERENTIATION	0.251497	0.828914	0.101714	0.565365	1.20135	4	DDIT3 GPER1 TNF
GOBP_NEGATIVE_REGULATION_OF_PROTEIN_LOCALIZATION	0.251958	0.828914	0.0934449	0.442697	1.20837	8	RSAD2 SP100
GOBP_REGULATED_EXOCYTOSIS	0.252427	0.828914	0.195789	-0.336494	-1.217	9	ITGAM UNC13D BAIAP3 PRRT2 LAT2 BRSK1 DOC2B
GOBP_METAL_ION_TRANSPORT	0.253261	0.828914	0.0828962	0.317251	1.2178	25	CCL5 CXCL11 DDIT3 KCNN1 CXCL10 ATP4A GPER1
GOBP_CARDIAC_EPITHELIAL_TO_MESENCHYMAL_TRANSITION	0.253555	0.828914	0.132147	-0.670863	-1.18417	2	ACVR1 JAG1
GOBP_DISTAL_TUBULE_DEVELOPMENT	0.253555	0.828914	0.132147	-0.670863	-1.18417	2	WNK4 JAG1
GOBP_GLOMERULAR_EPITHELIUM_DEVELOPMENT	0.253555	0.828914	0.132147	-0.670863	-1.18417	2	CD24 JAG1
GOBP_POSITIVE_REGULATION_OF_CARDIAC_EPITHELIAL_TO_MESENCHYMAL_TRANSITION	0.253555	0.828914	0.132147	-0.670863	-1.18417	2	ACVR1 JAG1
GOBP_REGULATION_OF_CARDIAC_EPITHELIAL_TO_MESENCHYMAL_TRANSITION	0.253555	0.828914	0.132147	-0.670863	-1.18417	2	ACVR1 JAG1
GOBP_CELL_CELL_JUNCTION_ASSEMBLY	0.253589	0.828914	0.105125	0.621622	1.20703	3	SMAD7 TNF CDH5
GOBP_CELL_CELL_JUNCTION_ORGANIZATION	0.253589	0.828914	0.105125	0.621622	1.20703	3	SMAD7 TNF CDH5
GOBP_ADAPTIVE_THERMOGENESIS	0.254282	0.828914	0.0934449	0.461543	1.20576	7	DDIT3 EPAS1 GADD45G KDM6B
GOBP_POSITIVE_REGULATION_OF_PROTEASOMAL_PROTEIN_CATABOLIC_PROCESS	0.254282	0.828914	0.0934449	0.462271	1.20766	7	NEURL3 SMAD7 NUPR1 HERPUD1
GOBP_POSITIVE_REGULATION_OF_PROTEOLYSIS_INVOLVED_IN_PROTEIN_CATABOLIC_PROCESS	0.254282	0.828914	0.0934449	0.462271	1.20766	7	NEURL3 SMAD7 NUPR1 HERPUD1
GOBP_CALCIUM_ION_IMPORT	0.255172	0.828914	0.109684	0.696036	1.1954	2	DDIT3
GOBP_POSITIVE_REGULATION_OF_T_CELL_PROLIFERATION	0.255599	0.828914	0.0931455	0.4611	1.2046	7	CCL5 VCAM1 LGALS9
GOBP_SECRETION	0.256111	0.828914	0.0810802	0.288184	1.20013	34	CCL5 OAS2 RSAD2 CA9 PTPRN SDC4 GPER1 PCLO LGALS9 TRPM4 TNF IL11 HAP1 ANG LIF
GOBP_HIPPO_SIGNALING	0.256785	0.828914	0.122108	0.874327	1.16233	1	NUAK2
GOBP_REGULATION_OF_HIPPO_SIGNALING	0.256785	0.828914	0.122108	0.874327	1.16233	1	NUAK2
GOBP_INHIBITORY_SYNAPSE_ASSEMBLY	0.258126	0.828914	0.115734	-0.854578	-1.15364	1	SEMA4A
GOBP_POSITIVE_REGULATION_OF_SYNAPSE_ASSEMBLY	0.258126	0.828914	0.115734	-0.854578	-1.15364	1	SEMA4A
GOBP_REGULATION_OF_EXCITATORY_SYNAPSE_ASSEMBLY	0.258126	0.828914	0.115734	-0.854578	-1.15364	1	SEMA4A
GOBP_REGULATION_OF_INHIBITORY_SYNAPSE_ASSEMBLY	0.258126	0.828914	0.115734	-0.854578	-1.15364	1	SEMA4A
GOBP_GERMINAL_CENTER_FORMATION	0.258475	0.828914	0.096563	0.523444	1.20175	5	TNFAIP3 BCL6 BCL3
GOBP_POSITIVE_REGULATION_OF_TRANSPORT	0.259062	0.828914	0.0806388	0.292148	1.20732	33	CCL5 CXCL11 C3 SERPINE1 SELE CXCL10 ZC3H12A SDC4 GPER1 TRPM4 TNF HAP1 ANG C4B
GOBP_LACTATE_METABOLIC_PROCESS	0.260038	0.828914	0.11524	-0.852783	-1.15122	1	LDHD
GOBP_COMPLEMENT_DEPENDENT_CYTOTOXICITY	0.260345	0.828914	0.108394	0.692937	1.19008	2	C3 IL11
GOBP_NEGATIVE_REGULATION_OF_TRANSCRIPTION_BY_COMPETITIVE_PROMOTER_BINDING	0.260345	0.828914	0.108394	0.692446	1.18923	2	SMAD7 BHLHE41
GOBP_EMBRYONIC_ORGAN_DEVELOPMENT	0.260976	0.828914	0.0875697	0.401952	1.1895	10	CXCL8 EPAS1 MAFB TNF LIF CDKN1C CITED2 TFEB
GOBP_DENSE_CORE_GRANULE_EXOCYTOSIS	0.26195	0.828914	0.114751	-0.850987	-1.14879	1	BAIAP3
GOBP_RETROGRADE_TRANSPORT_ENDOSOME_TO_GOLGI	0.26195	0.828914	0.114751	-0.850987	-1.14879	1	BAIAP3
GOBP_SECRETORY_GRANULE_LOCALIZATION	0.26195	0.828914	0.114751	-0.850987	-1.14879	1	BAIAP3
GOBP_COMPLEMENT_ACTIVATION_ALTERNATIVE_PATHWAY	0.262069	0.828914	0.107972	0.692174	1.18877	2	C3 CFD
GOBP_DEOXYRIBONUCLEOTIDE_METABOLIC_PROCESS	0.262069	0.828914	0.107972	0.691907	1.18831	2	CMPK2 UPP1
GOBP_PYRIMIDINE_CONTAINING_COMPOUND_BIOSYNTHETIC_PROCESS	0.262069	0.828914	0.107972	0.691907	1.18831	2	CMPK2 UPP1
GOBP_PYRIMIDINE_DEOXYRIBONUCLEOTIDE_METABOLIC_PROCESS	0.262069	0.828914	0.107972	0.691907	1.18831	2	CMPK2 UPP1
GOBP_PYRIMIDINE_NUCLEOTIDE_BIOSYNTHETIC_PROCESS	0.262069	0.828914	0.107972	0.691907	1.18831	2	CMPK2 UPP1
GOBP_PYRIMIDINE_NUCLEOTIDE_METABOLIC_PROCESS	0.262069	0.828914	0.107972	0.691907	1.18831	2	CMPK2 UPP1
GOBP_DNA_REPAIR	0.262357	0.828914	0.168238	-0.393018	-1.14524	6	SUMO1 DPF3 IER3 GCNA EYA2
GOBP_NEGATIVE_REGULATION_OF_CELL_CYCLE_PROCESS	0.263538	0.828914	0.0862866	0.39783	1.20243	11	CDKN2B BCL6 KLF4 GPER1 PPP2R5B LIF PARP9
GOBP_GAMMA_AMINOBUTYRIC_ACID_SIGNALING_PATHWAY	0.263862	0.828914	0.114267	-0.849192	-1.14637	1	GABRD
GOBP_REGULATION_OF_POSTSYNAPTIC_MEMBRANE_POTENTIAL	0.263862	0.828914	0.114267	-0.849192	-1.14637	1	GABRD
GOBP_CELL_JUNCTION_DISASSEMBLY	0.264753	0.828914	0.102449	0.613835	1.19191	3	C3
GOBP_SYNAPSE_PRUNING	0.264753	0.828914	0.102449	0.613835	1.19191	3	C3
GOBP_NEGATIVE_REGULATION_OF_EXTRINSIC_APOPTOTIC_SIGNALING_PATHWAY_VIA_DEATH_DOMAIN_RECEPTORS	0.26497	0.828914	0.09855	0.557952	1.18559	4	SERPINE1 TNFAIP3 HMOX1 ICAM1
GOBP_POSITIVE_REGULATION_OF_SECRETION	0.265432	0.828914	0.216543	-0.269138	-1.18421	12	ITGAM UNC13D ACHE BAIAP3 PCK2 C1QTNF1 MLXIPL
GOBP_MEMBRANE_DEPOLARIZATION	0.265537	0.828914	0.0949752	0.521496	1.19728	5	IFI6 SMAD7 TRPM4
GOBP_REGULATION_OF_MEMBRANE_DEPOLARIZATION	0.265537	0.828914	0.0949752	0.521496	1.19728	5	IFI6 SMAD7 TRPM4
GOBP_NEGATIVE_REGULATION_OF_MYELOID_CELL_DIFFERENTIATION	0.266348	0.828914	0.10208	0.612707	1.18972	3	ZFP36 MAFB
GOBP_NEGATIVE_REGULATION_OF_LIPID_METABOLIC_PROCESS	0.266467	0.828914	0.0982123	0.557641	1.18493	4	ANGPTL4 GPER1 TNF
GOBP_HORMONE_TRANSPORT	0.267052	0.828914	0.0833634	0.363742	1.20731	15	CCL5 PTPRN GPER1 PCLO TRPM4 TNF IL11 LIF
GOBP_PROTEIN_LOCALIZATION_TO_CELL_PERIPHERY	0.267148	0.828914	0.0855357	0.394892	1.19355	11	NPTX1 OPTN ARHGEF16 GPER1 TNF ITGA3 GBP1 LAMA5
GOBP_ENERGY_DERIVATION_BY_OXIDATION_OF_ORGANIC_COMPOUNDS	0.26793	0.828914	0.0919686	0.48634	1.20188	6	OAS1 PYGM NUPR1 TNF WIPI1
GOBP_EMBRYO_DEVELOPMENT_ENDING_IN_BIRTH_OR_EGG_HATCHING	0.268018	0.828914	0.0817516	0.33829	1.19221	18	ELF3 MAFF SEC24D KLF4 SDC4 EPAS1 MAFB LIF CDKN1C SMIM14 CITED2 TFEB ZEB2 KLF2
GOBP_RESPONSE_TO_XENOBIOTIC_STIMULUS	0.268673	0.828914	0.0810802	0.325616	1.18651	20	NFKBIZ CA9 ATP4A PRKAA2 FUT1 TNF CYP1A1 ITGA3 HSD11B2 FOSL2 ABCC3 STAT1 NFATC2 KCNK3 SMOX
GOBP_SMAD_PROTEIN_SIGNAL_TRANSDUCTION	0.268707	0.828914	0.156312	-0.448247	-1.19202	5	LRP1 ACVR1 GDF5 SMAD9
GOBP_DETERMINATION_OF_DORSAL_VENTRAL_ASYMMETRY	0.268966	0.828914	0.106323	0.687307	1.18041	2	DDIT3
GOBP_NEGATIVE_REGULATION_OF_CELL_GROWTH	0.269461	0.828914	0.0975449	0.556538	1.18259	4	BST2 BCL6
GOBP_VASCULOGENESIS	0.269461	0.828914	0.145516	-0.469314	-1.1468	4	ADM HOXA13 RRAS CITED2
GOBP_ANTIGEN_PROCESSING_AND_PRESENTATION_OF_ENDOGENOUS_ANTIGEN	0.270636	0.828914	0.0913924	0.485507	1.19982	6	RAET1L HLA-B HLA-C RAET1G ULBP2 ULBP1
GOBP_ANTIGEN_PROCESSING_AND_PRESENTATION_OF_ENDOGENOUS_PEPTIDE_ANTIGEN	0.270636	0.828914	0.0913924	0.485507	1.19982	6	RAET1L HLA-B HLA-C RAET1G ULBP2 ULBP1
GOBP_ANTIGEN_PROCESSING_AND_PRESENTATION_OF_PEPTIDE_ANTIGEN_VIA_MHC_CLASS_IB	0.270636	0.828914	0.0913924	0.485507	1.19982	6	RAET1L HLA-B HLA-C RAET1G ULBP2 ULBP1
GOBP_ANTIGEN_PROCESSING_AND_PRESENTATION_VIA_MHC_CLASS_IB	0.270636	0.828914	0.0913924	0.485507	1.19982	6	RAET1L HLA-B HLA-C RAET1G ULBP2 ULBP1
GOBP_POSITIVE_REGULATION_OF_T_CELL_MEDIATED_CYTOTOXICITY	0.270636	0.828914	0.0913924	0.485507	1.19982	6	RAET1L HLA-B HLA-C RAET1G ULBP2 ULBP1
GOBP_REGULATION_OF_T_CELL_MEDIATED_CYTOTOXICITY	0.270636	0.828914	0.0913924	0.485507	1.19982	6	RAET1L HLA-B HLA-C RAET1G ULBP2 ULBP1
GOBP_T_CELL_MEDIATED_CYTOTOXICITY	0.270636	0.828914	0.0913924	0.485507	1.19982	6	RAET1L HLA-B HLA-C RAET1G ULBP2 ULBP1
GOBP_LAMELLIPODIUM_ASSEMBLY	0.271511	0.828914	0.112379	-0.847397	-1.14394	1	PLXNB3
GOBP_LAMELLIPODIUM_ORGANIZATION	0.271511	0.828914	0.112379	-0.847397	-1.14394	1	PLXNB3
GOBP_NEGATIVE_REGULATION_OF_LAMELLIPODIUM_ASSEMBLY	0.271511	0.828914	0.112379	-0.847397	-1.14394	1	PLXNB3
GOBP_NEGATIVE_REGULATION_OF_LAMELLIPODIUM_ORGANIZATION	0.271511	0.828914	0.112379	-0.847397	-1.14394	1	PLXNB3
GOBP_NEGATIVE_REGULATION_OF_PLASMA_MEMBRANE_BOUNDED_CELL_PROJECTION_ASSEMBLY	0.271511	0.828914	0.112379	-0.847397	-1.14394	1	PLXNB3
GOBP_NUCLEOTIDE_EXCISION_REPAIR	0.271511	0.828914	0.112379	-0.845601	-1.14152	1	DPF3
GOBP_POSITIVE_REGULATION_OF_DOUBLE_STRAND_BREAK_REPAIR	0.271511	0.828914	0.112379	-0.845601	-1.14152	1	DPF3
GOBP_REGULATION_OF_DOUBLE_STRAND_BREAK_REPAIR	0.271511	0.828914	0.112379	-0.845601	-1.14152	1	DPF3
GOBP_REGULATION_OF_LAMELLIPODIUM_ASSEMBLY	0.271511	0.828914	0.112379	-0.847397	-1.14394	1	PLXNB3
GOBP_REGULATION_OF_LAMELLIPODIUM_ORGANIZATION	0.271511	0.828914	0.112379	-0.847397	-1.14394	1	PLXNB3
GOBP_REGULATION_OF_NUCLEOTIDE_EXCISION_REPAIR	0.271511	0.828914	0.112379	-0.845601	-1.14152	1	DPF3
GOBP_REGULATION_OF_SISTER_CHROMATID_SEGREGATION	0.271511	0.828914	0.112379	-0.845601	-1.14152	1	DPF3
GOBP_SISTER_CHROMATID_SEGREGATION	0.271511	0.828914	0.112379	-0.845601	-1.14152	1	DPF3
GOBP_NEGATIVE_REGULATION_OF_ALPHA_BETA_T_CELL_ACTIVATION	0.27154	0.828914	0.0891647	0.436544	1.19158	8	BCL6 ZC3H12A LGALS9 SMAD7 ARG2
GOBP_MEGAKARYOCYTE_DIFFERENTIATION	0.274138	0.828914	0.105125	0.683453	1.17379	2	CDKN2B IL11
GOBP_POSITIVE_REGULATION_OF_GTPASE_ACTIVITY	0.274138	0.828914	0.105125	0.685252	1.17688	2	ARHGEF16 ASAP3
GOBP_POSITIVE_REGULATION_OF_TYPE_2_IMMUNE_RESPONSE	0.274138	0.828914	0.105125	0.685508	1.17732	2	RSAD2 NOD2
GOBP_RESPIRATORY_SYSTEM_PROCESS	0.274138	0.828914	0.105125	0.685327	1.17701	2	DDIT3
GOBP_CELLULAR_RESPONSE_TO_CARBOHYDRATE_STIMULUS	0.275	0.828914	0.0833634	0.377336	1.17249	12	NPTX1 PTPRN GPER1 PRKAA2 FUT1 TRPM4
GOBP_POSITIVE_REGULATION_OF_PLATELET_DERIVED_GROWTH_FACTOR_RECEPTOR_SIGNALING_PATHWAY	0.275574	0.828914	0.11725	0.868941	1.15517	1	F3
GOBP_ATF6_MEDIATED_UNFOLDED_PROTEIN_RESPONSE	0.275862	0.828914	0.104733	0.682692	1.17248	2	DDIT3 HSPA5
GOBP_ER_OVERLOAD_RESPONSE	0.275862	0.828914	0.104733	0.682692	1.17248	2	DDIT3 HSPA5
GOBP_VASCULAR_ASSOCIATED_SMOOTH_MUSCLE_CELL_PROLIFERATION	0.276946	0.828914	0.0959207	0.553813	1.1768	4	DDIT3 GPER1 TNF
GOBP_REGULATION_OF_LIPID_TRANSPORT	0.277567	0.828914	0.16318	-0.387814	-1.13008	6	NFKBIA APOE LRP1 C1QTNF1
GOBP_CELLULAR_SENESCENCE	0.278249	0.828914	0.0922597	0.513562	1.17906	5	CDKN2B BCL6 ARG2 CITED2 PLK2
GOBP_REGULATION_OF_MICROTUBULE_BASED_PROCESS	0.278249	0.828914	0.0922597	0.513562	1.17906	5	PRKAA2 HAP1 CDH5 TPPP PLK2
GOBP_NEGATIVE_REGULATION_OF_CELLULAR_COMPONENT_ORGANIZATION	0.278409	0.828914	0.0802023	0.346299	1.19709	17	IFI6 IFI16 ANGPTL4 CXCL10 NUPR1 IFNB1 TNF ITGA3 LIF CDH5
GOBP_DNA_RECOMBINATION	0.281437	0.828914	0.0949752	0.550673	1.17013	4	NFKBIZ BCL6 H1-0
GOBP_CELL_CYCLE_DNA_REPLICATION	0.281837	0.828914	0.115734	0.863555	1.14801	1	BCL6
GOBP_DNA_REPLICATION	0.281837	0.828914	0.115734	0.863555	1.14801	1	BCL6
GOBP_DNA_TEMPLATED_DNA_REPLICATION	0.281837	0.828914	0.115734	0.863555	1.14801	1	BCL6
GOBP_ENDOSOMAL_VESICLE_FUSION	0.281837	0.828914	0.115734	0.86535	1.1504	1	SAMD9
GOBP_MAST_CELL_CYTOKINE_PRODUCTION	0.281837	0.828914	0.115734	0.863555	1.14801	1	BCL6
GOBP_MITOTIC_DNA_REPLICATION	0.281837	0.828914	0.115734	0.863555	1.14801	1	BCL6
GOBP_NEGATIVE_REGULATION_OF_B_CELL_APOPTOTIC_PROCESS	0.281837	0.828914	0.115734	0.863555	1.14801	1	BCL6
GOBP_NEGATIVE_REGULATION_OF_B_CELL_DIFFERENTIATION	0.281837	0.828914	0.115734	0.863555	1.14801	1	BCL6
GOBP_NEGATIVE_REGULATION_OF_B_CELL_MEDIATED_IMMUNITY	0.281837	0.828914	0.115734	0.863555	1.14801	1	BCL6
GOBP_NEGATIVE_REGULATION_OF_DNA_REPLICATION	0.281837	0.828914	0.115734	0.863555	1.14801	1	BCL6
GOBP_NEGATIVE_REGULATION_OF_DNA_TEMPLATED_DNA_REPLICATION	0.281837	0.828914	0.115734	0.863555	1.14801	1	BCL6
GOBP_NEGATIVE_REGULATION_OF_IMMUNOGLOBULIN_PRODUCTION	0.281837	0.828914	0.115734	0.863555	1.14801	1	BCL6
GOBP_NEGATIVE_REGULATION_OF_T_HELPER_2_CELL_DIFFERENTIATION	0.281837	0.828914	0.115734	0.863555	1.14801	1	BCL6
GOBP_PYRAMIDAL_NEURON_DIFFERENTIATION	0.281837	0.828914	0.115734	0.863555	1.14801	1	BCL6
GOBP_REGULATION_OF_B_CELL_APOPTOTIC_PROCESS	0.281837	0.828914	0.115734	0.863555	1.14801	1	BCL6
GOBP_REGULATION_OF_B_CELL_DIFFERENTIATION	0.281837	0.828914	0.115734	0.863555	1.14801	1	BCL6
GOBP_REGULATION_OF_DNA_REPLICATION	0.281837	0.828914	0.115734	0.863555	1.14801	1	BCL6
GOBP_REGULATION_OF_DNA_TEMPLATED_DNA_REPLICATION	0.281837	0.828914	0.115734	0.863555	1.14801	1	BCL6
GOBP_REGULATION_OF_ISOTYPE_SWITCHING	0.281837	0.828914	0.115734	0.863555	1.14801	1	BCL6
GOBP_REGULATION_OF_ISOTYPE_SWITCHING_TO_IGE_ISOTYPES	0.281837	0.828914	0.115734	0.863555	1.14801	1	BCL6
GOBP_REGULATION_OF_NUCLEAR_CELL_CYCLE_DNA_REPLICATION	0.281837	0.828914	0.115734	0.863555	1.14801	1	BCL6
GOBP_REGULATION_OF_PLASMA_CELL_DIFFERENTIATION	0.281837	0.828914	0.115734	0.863555	1.14801	1	BCL6
GOBP_REGULATION_OF_T_HELPER_2_CELL_DIFFERENTIATION	0.281837	0.828914	0.115734	0.863555	1.14801	1	BCL6
GOBP_NEGATIVE_REGULATION_OF_PROTEIN_METABOLIC_PROCESS	0.281909	0.828914	0.0782955	0.32697	1.17602	19	NIBAN1 ISG15 SERPINE1 ZFP36 TNFAIP3 ZC3H12A PRKAA2 HAP1 ANG CDKN1C TPPP SERPINB8
GOBP_REGULATION_OF_RHO_PROTEIN_SIGNAL_TRANSDUCTION	0.282934	0.828914	0.0946646	0.548677	1.16588	4	ARHGEF16 BCL6 ITGA3
GOBP_GDP_MANNOSE_BIOSYNTHETIC_PROCESS	0.282983	0.828914	0.109684	-0.842011	-1.13667	1	GMPPB
GOBP_GDP_MANNOSE_METABOLIC_PROCESS	0.282983	0.828914	0.109684	-0.842011	-1.13667	1	GMPPB
GOBP_MANNOSE_METABOLIC_PROCESS	0.282983	0.828914	0.109684	-0.842011	-1.13667	1	GMPPB
GOBP_NUCLEOTIDE_SUGAR_BIOSYNTHETIC_PROCESS	0.282983	0.828914	0.109684	-0.842011	-1.13667	1	GMPPB
GOBP_NUCLEOTIDE_SUGAR_METABOLIC_PROCESS	0.282983	0.828914	0.109684	-0.842011	-1.13667	1	GMPPB
GOBP_INTRACELLULAR_GLUCOSE_HOMEOSTASIS	0.284524	0.828914	0.0815265	0.374073	1.16236	12	NPTX1 PTPRN GPER1 PRKAA2 FUT1 TRPM4
GOBP_POSITIVE_REGULATION_OF_INTERLEUKIN_6_PRODUCTION	0.285311	0.828914	0.0908241	0.50991	1.17068	5	IFIH1 LGALS9 TNF NOD2 PLCG2
GOBP_NEGATIVE_REGULATION_OF_INTERLEUKIN_6_PRODUCTION	0.285928	0.828914	0.0940503	0.546292	1.16082	4	TNFAIP3 ZC3H12A TNF
GOBP_RESPONSE_TO_INSULIN	0.288066	0.828914	0.166934	-0.377495	-1.17815	7	GOT1 PCK2 PTPRE SOCS1 EGR1 STAT1 HSD11B2
GOBP_DNA_CATABOLIC_PROCESS	0.2881	0.828914	0.114267	0.861759	1.14562	1	ISG20
GOBP_RIBOSOME_BIOGENESIS	0.2881	0.828914	0.114267	0.861759	1.14562	1	ISG20
GOBP_RRNA_PROCESSING	0.2881	0.828914	0.114267	0.861759	1.14562	1	ISG20
GOBP_REGULATION_OF_ORGANELLE_ORGANIZATION	0.288298	0.828914	0.0749279	0.283909	1.1648	31	IFI6 RND1 BST2 ARHGEF16 KLF4 SDC4 GPER1 PRKAA2 TGFA NUPR1 TNF ASAP3 HAP1 PLAUR LIF CDH5 WIPI1 TPPP TFEB PLK2 ZEB2
GOBP_NEGATIVE_REGULATION_OF_LOCOMOTION	0.288636	0.828914	0.0782955	0.341656	1.18104	17	IFITM1 SP100 BST2 SERPINE1 KLF4
GOBP_ENTRAINMENT_OF_CIRCADIAN_CLOCK	0.288719	0.828914	0.108394	-0.840215	-1.13425	1	BHLHE40
GOBP_ENTRAINMENT_OF_CIRCADIAN_CLOCK_BY_PHOTOPERIOD	0.288719	0.828914	0.108394	-0.840215	-1.13425	1	BHLHE40
GOBP_PHOTOPERIODISM	0.288719	0.828914	0.108394	-0.840215	-1.13425	1	BHLHE40
GOBP_COPII_COATED_VESICLE_BUDDING	0.290188	0.828914	0.113787	0.859964	1.14324	1	SEC24D
GOBP_COPII_COATED_VESICLE_CARGO_LOADING	0.290188	0.828914	0.113787	0.859964	1.14324	1	SEC24D
GOBP_LYMPHOCYTE_ANERGY	0.290188	0.828914	0.113787	0.858169	1.14085	1	HLA-B
GOBP_PROTECTION_FROM_NATURAL_KILLER_CELL_MEDIATED_CYTOTOXICITY	0.290188	0.828914	0.113787	0.858169	1.14085	1	HLA-B
GOBP_REGULATION_OF_TOLERANCE_INDUCTION	0.290188	0.828914	0.113787	0.858169	1.14085	1	HLA-B
GOBP_T_CELL_TOLERANCE_INDUCTION	0.290188	0.828914	0.113787	0.858169	1.14085	1	HLA-B
GOBP_MULTI_MULTICELLULAR_ORGANISM_PROCESS	0.290244	0.828914	0.0817516	0.391735	1.15927	10	MAFF PLA2G4C LGALS9 CYP1A1 ITGA3 LIF HSD11B2 CITED2 EPOR ITGA5
GOBP_REGULATION_OF_OSTEOCLAST_DIFFERENTIATION	0.290419	0.828914	0.0931455	0.545448	1.15902	4	MAFB TM4SF19 TNF
GOBP_RIBOSE_PHOSPHATE_BIOSYNTHETIC_PROCESS	0.290419	0.828914	0.1396	-0.45872	-1.12091	4	DMAC2L ADSS1 AMPD3
GOBP_AMIDE_METABOLIC_PROCESS	0.291209	0.828914	0.193813	-0.288321	-1.10919	10	ASNS ALDH1L2 APOE LRP1 PCSK4 HID1 ERO1B HAP1 ARG2 TNF
GOBP_REGULATION_OF_KINASE_ACTIVITY	0.291209	0.828914	0.193813	-0.288321	-1.10919	10	SMG8 WARS1 APOE PIM1 TCIM HERC5 ERN1 CDKN1C EEF1A2 TNF
GOBP_REGULATION_OF_CYTOSKELETON_ORGANIZATION	0.291667	0.828914	0.0802023	0.37273	1.15818	12	RND1 BST2 ARHGEF16 SDC4 PRKAA2 ASAP3 CDH5 TPPP
GOBP_CYTOPLASM_ORGANIZATION	0.292276	0.828914	0.113313	0.856373	1.13846	1	TDRD7
GOBP_EMBRYONIC_AXIS_SPECIFICATION	0.292276	0.828914	0.113313	0.856373	1.13846	1	TDRD7
GOBP_OOCYTE_ANTERIOR_POSTERIOR_AXIS_SPECIFICATION	0.292276	0.828914	0.113313	0.856373	1.13846	1	TDRD7
GOBP_OOCYTE_CONSTRUCTION	0.292276	0.828914	0.113313	0.856373	1.13846	1	TDRD7
GOBP_TRIPARTITE_REGIONAL_SUBDIVISION	0.292276	0.828914	0.113313	0.856373	1.13846	1	TDRD7
GOBP_CELL_SURFACE_PATTERN_RECOGNITION_RECEPTOR_SIGNALING_PATHWAY	0.29249	0.828914	0.0855357	0.448537	1.17178	7	OAS1 TNFAIP3 LGALS9 NMI
GOBP_CELL_SURFACE_TOLL_LIKE_RECEPTOR_SIGNALING_PATHWAY	0.29249	0.828914	0.0855357	0.448537	1.17178	7	OAS1 TNFAIP3 LGALS9 NMI
GOBP_ENERGY_HOMEOSTASIS	0.292517	0.828914	0.149208	-0.442148	-1.1758	5	APOE MLXIPL WNK4 EDN2
GOBP_REGULATION_OF_RESPONSE_TO_ENDOPLASMIC_RETICULUM_STRESS	0.292683	0.828914	0.0813027	0.390381	1.15526	10	DDIT3 PPP1R15A FICD NUPR1 HERPUD1 DNAJB9
GOBP_EXCITATORY_SYNAPSE_ASSEMBLY	0.293103	0.828914	0.100991	0.671506	1.15327	2	NPTX1
GOBP_MUSCLE_ADAPTATION	0.293103	0.828914	0.100991	0.670863	1.15217	2	KLF4 HMOX1
GOBP_NEGATIVE_REGULATION_OF_MACROAUTOPHAGY	0.293103	0.828914	0.100991	0.670863	1.15217	2	NUPR1 HMOX1
GOBP_NEUROTROPHIN_SIGNALING_PATHWAY	0.293103	0.828914	0.100991	0.672662	1.15525	2	HAP1 PPP2R5B
GOBP_NEUROTROPHIN_TRK_RECEPTOR_SIGNALING_PATHWAY	0.293103	0.828914	0.100991	0.672662	1.15525	2	HAP1 PPP2R5B
GOBP_PORPHYRIN_CONTAINING_COMPOUND_METABOLIC_PROCESS	0.293103	0.828914	0.100991	0.670863	1.15217	2	CYP1A1 HMOX1
GOBP_RESPONSE_TO_CISPLATIN	0.293103	0.828914	0.100991	0.670863	1.15217	2	NFKBIZ HMOX1
GOBP_TETRAPYRROLE_METABOLIC_PROCESS	0.293103	0.828914	0.100991	0.670863	1.15217	2	CYP1A1 HMOX1
GOBP_REGULATION_OF_TRIGLYCERIDE_METABOLIC_PROCESS	0.293461	0.828914	0.0962406	0.599007	1.16312	3	C3 FUT1
GOBP_DNA_METABOLIC_PROCESS	0.293578	0.828914	0.077884	0.344739	1.17187	16	NFKBIZ SP100 BCL6 ISG20 KLF4
GOBP_CELLULAR_RESPONSE_TO_STARVATION	0.294826	0.828914	0.0802023	0.388131	1.17311	11	ATF3 IFI16 NUAK2 ZC3H12A PRKAA2
GOBP_ORGANIC_CATION_TRANSPORT	0.295918	0.828914	0.148262	-0.439421	-1.16855	5	SLC47A2 SLC22A18 SLC6A6 SLC44A2 SLC6A12
GOBP_ANATOMICAL_STRUCTURE_FORMATION_INVOLVED_IN_MORPHOGENESIS	0.298174	0.828914	0.0707899	0.254194	1.17413	56	C3 CXCL8 SP100 SERPINE1 TNFAIP3 ANGPTL4 F3 BCL6 KLF4 CXCL10 ZC3H12A UNC5B LOXL2 SDC4 EPAS1 MAFB BCL3 FUT1 TGFA KDM6B
GOBP_REGULATION_OF_CELL_DIFFERENTIATION	0.298387	0.828914	0.0704501	0.243734	1.16671	71	IFITM1 IRF1 NFKBIZ DDIT3 ISG15 SERPINE1 ZFP36 IRF7 MAFF BCL6 HLA-B KLF4 CXCL10 ZC3H12A LOXL2 DUSP15 MAFB IFNL1 GPER1 TM4SF19 LGALS9 SMAD7 TRPM4 IFNB1 TNF CEBPD BHLHE41 DISP3 HAP1 LIF MYCL CDH5 CCN5 CDKN1C FOSL2 EGR3
GOBP_REGULATION_OF_HORMONE_SECRETION	0.298436	0.828914	0.0795565	0.385039	1.16376	11	CCL5 GPER1 TRPM4 TNF IL11 LIF
GOBP_IMMUNE_RESPONSE_INHIBITING_SIGNAL_TRANSDUCTION	0.298539	0.828914	0.111918	0.854578	1.13608	1	IL20RB
GOBP_NEGATIVE_REGULATION_OF_ACUTE_INFLAMMATORY_RESPONSE	0.298539	0.828914	0.111918	0.854578	1.13608	1	IL20RB
GOBP_NEGATIVE_REGULATION_OF_ACUTE_INFLAMMATORY_RESPONSE_TO_ANTIGENIC_STIMULUS	0.298539	0.828914	0.111918	0.854578	1.13608	1	IL20RB
GOBP_TYPE_IV_HYPERSENSITIVITY	0.298539	0.828914	0.111918	0.854578	1.13608	1	IL20RB
GOBP_POSITIVE_REGULATION_OF_PRODUCTION_OF_MOLECULAR_MEDIATOR_OF_IMMUNE_RESPONSE	0.299435	0.828914	0.0880945	0.504521	1.15831	5	RSAD2 DNAJB9 NOD2 RAET1G PLCG2
GOBP_MEMBRANE_INVAGINATION	0.299841	0.828914	0.0949752	0.595796	1.15688	3	C3 PLCG2
GOBP_PHAGOCYTOSIS_ENGULFMENT	0.299841	0.828914	0.0949752	0.595796	1.15688	3	C3 PLCG2
GOBP_IN_UTERO_EMBRYONIC_DEVELOPMENT	0.300578	0.828914	0.0770737	0.354474	1.17655	15	ELF3 MAFF SEC24D KLF4 EPAS1 MAFB LIF CDKN1C SMIM14 CITED2 TFEB KLF2
GOBP_HOMEOSTASIS_OF_NUMBER_OF_CELLS_WITHIN_A_TISSUE	0.300898	0.828914	0.0911073	0.542223	1.15217	4	NFKBIZ IL20RB FOSL2
GOBP_GLUCOSE_CATABOLIC_PROCESS	0.300948	0.828914	0.119888	-0.645683	-1.13973	2	PGAM2 ENO2
GOBP_GLYCOLYTIC_PROCESS_THROUGH_FRUCTOSE_6_PHOSPHATE	0.300948	0.828914	0.119888	-0.645683	-1.13973	2	PGAM2 ENO2
GOBP_GLYCOLYTIC_PROCESS_THROUGH_GLUCOSE_6_PHOSPHATE	0.300948	0.828914	0.119888	-0.645683	-1.13973	2	PGAM2 ENO2
GOBP_NEGATIVE_REGULATION_OF_COLD_INDUCED_THERMOGENESIS	0.301724	0.828914	0.0992333	0.664712	1.1416	2	DDIT3 ID1
GOBP_MEMBRANE_FUSION	0.302395	0.828914	0.0908241	0.538184	1.14359	4	GCA SAMD9
GOBP_ORGANOPHOSPHATE_ESTER_TRANSPORT	0.302395	0.828914	0.13649	-0.454874	-1.11151	4	APOE PLSCR1 ATP8B3 SERINC2
GOBP_PHOSPHOLIPID_TRANSPORT	0.302395	0.828914	0.13649	-0.454874	-1.11151	4	APOE PLSCR1 ATP8B3 SERINC2
GOBP_RETINOIC_ACID_RECEPTOR_SIGNALING_PATHWAY	0.303448	0.828914	0.0988903	0.663769	1.13998	2	SP100 KLF2
GOBP_MAINTENANCE_OF_PROTEIN_LOCATION_IN_NUCLEUS	0.305172	0.828914	0.09855	0.663669	1.13981	2	SP100 SYNE1
GOBP_CALCIUM_ION_REGULATED_EXOCYTOSIS	0.305687	0.828914	0.118815	-0.640288	-1.1302	2	BAIAP3 DOC2B
GOBP_POSITIVE_REGULATION_OF_SYNAPTIC_VESICLE_FUSION_TO_PRESYNAPTIC_ACTIVE_ZONE_MEMBRANE	0.305687	0.828914	0.118815	-0.640288	-1.1302	2	PRRT2 DOC2B
GOBP_POSITIVE_REGULATION_OF_VESICLE_FUSION	0.305687	0.828914	0.118815	-0.640288	-1.1302	2	PRRT2 DOC2B
GOBP_REGULATION_OF_CALCIUM_ION_DEPENDENT_EXOCYTOSIS	0.305687	0.828914	0.118815	-0.640288	-1.1302	2	BAIAP3 DOC2B
GOBP_REGULATION_OF_SYNAPTIC_VESICLE_MEMBRANE_ORGANIZATION	0.305687	0.828914	0.118815	-0.640288	-1.1302	2	PRRT2 DOC2B
GOBP_REGULATION_OF_VESICLE_FUSION	0.305687	0.828914	0.118815	-0.640288	-1.1302	2	PRRT2 DOC2B
GOBP_SYNAPTIC_VESICLE_MEMBRANE_ORGANIZATION	0.305687	0.828914	0.118815	-0.640288	-1.1302	2	PRRT2 DOC2B
GOBP_VESICLE_FUSION_TO_PLASMA_MEMBRANE	0.305687	0.828914	0.118815	-0.640288	-1.1302	2	PRRT2 DOC2B
GOBP_OOCYTE_DIFFERENTIATION	0.306897	0.828914	0.0982123	0.661871	1.13672	2	TDRD7 ANG
GOBP_RRNA_METABOLIC_PROCESS	0.306897	0.828914	0.0982123	0.661871	1.13672	2	ISG20 ANG
GOBP_2_OXOGLUTARATE_METABOLIC_PROCESS	0.307839	0.828914	0.104344	-0.833034	-1.12456	1	GOT1
GOBP_ASPARTATE_FAMILY_AMINO_ACID_CATABOLIC_PROCESS	0.307839	0.828914	0.104344	-0.833034	-1.12456	1	GOT1
GOBP_DICARBOXYLIC_ACID_BIOSYNTHETIC_PROCESS	0.307839	0.828914	0.104344	-0.833034	-1.12456	1	GOT1
GOBP_GLUTAMATE_BIOSYNTHETIC_PROCESS	0.307839	0.828914	0.104344	-0.833034	-1.12456	1	GOT1
GOBP_GLUTAMATE_CATABOLIC_PROCESS	0.307839	0.828914	0.104344	-0.833034	-1.12456	1	GOT1
GOBP_GLUTAMATE_METABOLIC_PROCESS	0.307839	0.828914	0.104344	-0.833034	-1.12456	1	GOT1
GOBP_GLUTAMINE_FAMILY_AMINO_ACID_BIOSYNTHETIC_PROCESS	0.307839	0.828914	0.104344	-0.833034	-1.12456	1	GOT1
GOBP_MALATE_ASPARTATE_SHUTTLE	0.307839	0.828914	0.104344	-0.833034	-1.12456	1	GOT1
GOBP_NAD_METABOLIC_PROCESS	0.307839	0.828914	0.104344	-0.833034	-1.12456	1	GOT1
GOBP_NEGATIVE_REGULATION_OF_COLLAGEN_METABOLIC_PROCESS	0.307839	0.828914	0.104344	-0.833034	-1.12456	1	GOT1
GOBP_TRANSDIFFERENTIATION	0.307839	0.828914	0.104344	-0.833034	-1.12456	1	GOT1
GOBP_PRESYNAPTIC_ENDOCYTOSIS	0.30791	0.828914	0.08654	0.501881	1.15224	5	MX2 DNAJC6 MX1 SNCB
GOBP_SYNAPTIC_VESICLE_RECYCLING	0.30791	0.828914	0.08654	0.501881	1.15224	5	MX2 DNAJC6 MX1 SNCB
GOBP_MICROVILLUS_ASSEMBLY	0.308057	0.828914	0.118288	-0.638489	-1.12703	2	KLF5 ESPN
GOBP_MICROVILLUS_ORGANIZATION	0.308057	0.828914	0.118288	-0.638489	-1.12703	2	KLF5 ESPN
GOBP_FIBRINOLYSIS	0.308621	0.828914	0.0978773	0.660072	1.13363	2	SERPINE1 PLAUR
GOBP_PLASMINOGEN_ACTIVATION	0.308621	0.828914	0.0978773	0.660072	1.13363	2	SERPINE1 PLAUR
GOBP_POSITIVE_REGULATION_OF_BIOMINERAL_TISSUE_DEVELOPMENT	0.308621	0.828914	0.0978773	0.659135	1.13202	2	ISG15
GOBP_POSITIVE_REGULATION_OF_BONE_MINERALIZATION	0.308621	0.828914	0.0978773	0.659135	1.13202	2	ISG15
GOBP_POSITIVE_REGULATION_OF_OSSIFICATION	0.308621	0.828914	0.0978773	0.659135	1.13202	2	ISG15
GOBP_POSITIVE_REGULATION_OF_RELEASE_OF_CYTOCHROME_C_FROM_MITOCHONDRIA	0.308621	0.828914	0.0978773	0.660072	1.13363	2	GPER1 PLAUR
GOBP_REGULATION_OF_FIBRINOLYSIS	0.308621	0.828914	0.0978773	0.660072	1.13363	2	SERPINE1 PLAUR
GOBP_REGULATION_OF_PLASMINOGEN_ACTIVATION	0.308621	0.828914	0.0978773	0.660072	1.13363	2	SERPINE1 PLAUR
GOBP_REGULATION_OF_PROTEIN_MATURATION	0.308621	0.828914	0.0978773	0.660072	1.13363	2	SERPINE1 PLAUR
GOBP_CELL_CELL_ADHESION_INVOLVED_IN_GASTRULATION	0.308977	0.828914	0.109684	0.850987	1.1313	1	KLF4
GOBP_DEFENSE_RESPONSE_TO_TUMOR_CELL	0.308977	0.828914	0.109684	0.850987	1.1313	1	KLF4
GOBP_HEMOGLOBIN_BIOSYNTHETIC_PROCESS	0.308977	0.828914	0.109684	0.850987	1.1313	1	KLF4
GOBP_HEMOGLOBIN_METABOLIC_PROCESS	0.308977	0.828914	0.109684	0.850987	1.1313	1	KLF4
GOBP_NEGATIVE_REGULATION_OF_LEUKOCYTE_ADHESION_TO_VASCULAR_ENDOTHELIAL_CELL	0.308977	0.828914	0.109684	0.850987	1.1313	1	KLF4
GOBP_NEGATIVE_REGULATION_OF_MUSCLE_ADAPTATION	0.308977	0.828914	0.109684	0.850987	1.1313	1	KLF4
GOBP_NEURON_PROJECTION_REGENERATION	0.308977	0.828914	0.109684	0.850987	1.1313	1	KLF4
GOBP_POSITIVE_REGULATION_OF_CHROMOSOME_ORGANIZATION	0.308977	0.828914	0.109684	0.850987	1.1313	1	KLF4
GOBP_POSITIVE_REGULATION_OF_HEMOGLOBIN_BIOSYNTHETIC_PROCESS	0.308977	0.828914	0.109684	0.850987	1.1313	1	KLF4
GOBP_POSITIVE_REGULATION_OF_TELOMERE_MAINTENANCE	0.308977	0.828914	0.109684	0.850987	1.1313	1	KLF4
GOBP_POST_EMBRYONIC_CAMERA_TYPE_EYE_DEVELOPMENT	0.308977	0.828914	0.109684	0.850987	1.1313	1	KLF4
GOBP_POST_EMBRYONIC_HEMOPOIESIS	0.308977	0.828914	0.109684	0.850987	1.1313	1	KLF4
GOBP_REGULATION_OF_HEMOGLOBIN_BIOSYNTHETIC_PROCESS	0.308977	0.828914	0.109684	0.850987	1.1313	1	KLF4
GOBP_REGULATION_OF_MUSCLE_ADAPTATION	0.308977	0.828914	0.109684	0.850987	1.1313	1	KLF4
GOBP_REGULATION_OF_NEURON_PROJECTION_REGENERATION	0.308977	0.828914	0.109684	0.850987	1.1313	1	KLF4
GOBP_REGULATION_OF_TELOMERE_MAINTENANCE	0.308977	0.828914	0.109684	0.850987	1.1313	1	KLF4
GOBP_SPROUTING_ANGIOGENESIS	0.309266	0.828914	0.0776799	0.380256	1.14931	11	KLF4 LOXL2 FUT1 HMOX1 CDH5 EGR3 PLK2 KLF2 NGFR ITGA5 DLL4
GOBP_PYRIDINE_CONTAINING_COMPOUND_METABOLIC_PROCESS	0.309322	0.828914	0.16318	-0.326057	-1.11326	8	ALDH1L2 GOT1 IER3 PGAM2 MLXIPL
GOBP_BLASTOCYST_DEVELOPMENT	0.30988	0.828914	0.0894367	0.536101	1.13916	4	ELF3 KLF4 SMIM14 CITED2
GOBP_CARBOHYDRATE_HOMEOSTASIS	0.310983	0.828914	0.0753094	0.348126	1.15548	15	OAS1 NPTX1 PTPRN GPER1 PRKAA2 FUT1 TRPM4
GOBP_PATTERN_SPECIFICATION_PROCESS	0.311266	0.828914	0.0755015	0.35259	1.15148	14	C3 DDIT3 BARX1 TDRD7 MAFB
GOBP_CELLULAR_EXTRAVASATION	0.311377	0.828914	0.0891647	0.534555	1.13588	4	SELE VCAM1 TNF ICAM1
GOBP_ANTIGEN_PROCESSING_AND_PRESENTATION	0.311673	0.828914	0.0772747	0.378832	1.145	11	RAET1L HLA-B RELB HLA-C NOD2 RAET1G ICAM1 ULBP2 ULBP1
GOBP_RESPIRATORY_BURST	0.312796	0.828914	0.11725	-0.634892	-1.12068	2	CD24 NCF2
GOBP_SUPEROXIDE_ANION_GENERATION	0.312796	0.828914	0.11725	-0.634892	-1.12068	2	ITGAM NCF2
GOBP_AMP_BIOSYNTHETIC_PROCESS	0.313576	0.828914	0.103197	-0.831239	-1.12213	1	ADSS1
GOBP_AMP_SALVAGE	0.313576	0.828914	0.103197	-0.831239	-1.12213	1	ADSS1
GOBP_CELLULAR_RESPONSE_TO_ELECTRICAL_STIMULUS	0.313576	0.828914	0.103197	-0.831239	-1.12213	1	ADSS1
GOBP_DE_NOVO_AMP_BIOSYNTHETIC_PROCESS	0.313576	0.828914	0.103197	-0.831239	-1.12213	1	ADSS1
GOBP_GLUTAMINE_METABOLIC_PROCESS	0.313576	0.828914	0.103197	-0.831239	-1.12213	1	ADSS1
GOBP_WOUND_HEALING	0.313589	0.828914	0.0751182	0.351714	1.14862	14	SERPINE1 TNFAIP3 ANGPTL4 F3 SDC4 TNF HMOX1 PLAUR
GOBP_REGULATION_OF_DEFENSE_RESPONSE_TO_VIRUS_BY_HOST	0.313938	0.828914	0.0831291	0.471744	1.16581	6	TNFAIP3 TRIM22 ZC3H12A PARP9 STAT1
GOBP_NEGATIVE_REGULATION_OF_PROTEIN_MODIFICATION_PROCESS	0.314286	0.828914	0.0762797	0.367565	1.14213	12	NIBAN1 ISG15 TNFAIP3 ZC3H12A PRKAA2
GOBP_REGULATION_OF_OSSIFICATION	0.314888	0.828914	0.0815265	0.441083	1.15231	7	ISG15 MATN1 SMAD7 TRPM4
GOBP_NOTCH_SIGNALING_PATHWAY	0.315534	0.828914	0.173748	-0.314701	-1.13818	9	NFKBIA GOT1 JAG2 PGAM2 TCIM JAG1 DLL4
GOBP_CELLULAR_RESPONSE_TO_OSMOTIC_STRESS	0.317328	0.828914	0.107972	0.843806	1.12176	1	RELB
GOBP_NEGATIVE_REGULATION_OF_SYNCYTIUM_FORMATION_BY_PLASMA_MEMBRANE_FUSION	0.317328	0.828914	0.107972	0.845601	1.12414	1	CXCL10
GOBP_REGULATION_OF_ENDOTHELIAL_TUBE_MORPHOGENESIS	0.317328	0.828914	0.107972	0.845601	1.12414	1	CXCL10
GOBP_ALCOHOL_CATABOLIC_PROCESS	0.3174	0.828914	0.102449	-0.829443	-1.11971	1	APOE
GOBP_AMPA_GLUTAMATE_RECEPTOR_CLUSTERING	0.3174	0.828914	0.102449	-0.829443	-1.11971	1	APOE
GOBP_AMYLOID_FIBRIL_FORMATION	0.3174	0.828914	0.102449	-0.829443	-1.11971	1	APOE
GOBP_CGMP_MEDIATED_SIGNALING	0.3174	0.828914	0.102449	-0.829443	-1.11971	1	APOE
GOBP_CHOLESTEROL_CATABOLIC_PROCESS	0.3174	0.828914	0.102449	-0.829443	-1.11971	1	APOE
GOBP_FATTY_ACID_TRANSPORT	0.3174	0.828914	0.102449	-0.829443	-1.11971	1	APOE
GOBP_FEAR_RESPONSE	0.3174	0.828914	0.102449	-0.829443	-1.11971	1	APOE
GOBP_HIGH_DENSITY_LIPOPROTEIN_PARTICLE_ASSEMBLY	0.3174	0.828914	0.102449	-0.829443	-1.11971	1	APOE
GOBP_LIPID_TRANSPORT_ACROSS_BLOOD_BRAIN_BARRIER	0.3174	0.828914	0.102449	-0.829443	-1.11971	1	APOE
GOBP_LIPOPROTEIN_BIOSYNTHETIC_PROCESS	0.3174	0.828914	0.102449	-0.829443	-1.11971	1	APOE
GOBP_LIPOPROTEIN_CATABOLIC_PROCESS	0.3174	0.828914	0.102449	-0.829443	-1.11971	1	APOE
GOBP_LOCOMOTORY_EXPLORATION_BEHAVIOR	0.3174	0.828914	0.102449	-0.829443	-1.11971	1	APOE
GOBP_LONG_CHAIN_FATTY_ACID_TRANSPORT	0.3174	0.828914	0.102449	-0.829443	-1.11971	1	APOE
GOBP_LOW_DENSITY_LIPOPROTEIN_PARTICLE_REMODELING	0.3174	0.828914	0.102449	-0.829443	-1.11971	1	APOE
GOBP_LOW_DENSITY_LIPOPROTEIN_RECEPTOR_PARTICLE_METABOLIC_PROCESS	0.3174	0.828914	0.102449	-0.829443	-1.11971	1	APOE
GOBP_NEGATIVE_REGULATION_OF_ALCOHOL_BIOSYNTHETIC_PROCESS	0.3174	0.828914	0.102449	-0.829443	-1.11971	1	APOE
GOBP_NEGATIVE_REGULATION_OF_AMYLOID_FIBRIL_FORMATION	0.3174	0.828914	0.102449	-0.829443	-1.11971	1	APOE
GOBP_NEGATIVE_REGULATION_OF_CHOLESTEROL_BIOSYNTHETIC_PROCESS	0.3174	0.828914	0.102449	-0.829443	-1.11971	1	APOE
GOBP_NEGATIVE_REGULATION_OF_CHOLESTEROL_EFFLUX	0.3174	0.828914	0.102449	-0.829443	-1.11971	1	APOE
GOBP_NEGATIVE_REGULATION_OF_CHOLESTEROL_METABOLIC_PROCESS	0.3174	0.828914	0.102449	-0.829443	-1.11971	1	APOE
GOBP_NEGATIVE_REGULATION_OF_DENDRITIC_SPINE_MAINTENANCE	0.3174	0.828914	0.102449	-0.829443	-1.11971	1	APOE
GOBP_NEGATIVE_REGULATION_OF_LONG_TERM_SYNAPTIC_POTENTIATION	0.3174	0.828914	0.102449	-0.829443	-1.11971	1	APOE
GOBP_NEGATIVE_REGULATION_OF_MAP_KINASE_ACTIVITY	0.3174	0.828914	0.102449	-0.829443	-1.11971	1	APOE
GOBP_NEGATIVE_REGULATION_OF_PROTEIN_SERINE_THREONINE_KINASE_ACTIVITY	0.3174	0.828914	0.102449	-0.829443	-1.11971	1	APOE
GOBP_NEGATIVE_REGULATION_OF_STEROID_BIOSYNTHETIC_PROCESS	0.3174	0.828914	0.102449	-0.829443	-1.11971	1	APOE
GOBP_NEGATIVE_REGULATION_OF_STEROID_METABOLIC_PROCESS	0.3174	0.828914	0.102449	-0.829443	-1.11971	1	APOE
GOBP_NEGATIVE_REGULATION_OF_SYNAPSE_ORGANIZATION	0.3174	0.828914	0.102449	-0.829443	-1.11971	1	APOE
GOBP_NEGATIVE_REGULATION_OF_TRIGLYCERIDE_METABOLIC_PROCESS	0.3174	0.828914	0.102449	-0.829443	-1.11971	1	APOE
GOBP_NEUROFIBRILLARY_TANGLE_ASSEMBLY	0.3174	0.828914	0.102449	-0.829443	-1.11971	1	APOE
GOBP_NEUROTRANSMITTER_GATED_ION_CHANNEL_CLUSTERING	0.3174	0.828914	0.102449	-0.829443	-1.11971	1	APOE
GOBP_NITRIC_OXIDE_CGMP_MEDIATED_SIGNALING	0.3174	0.828914	0.102449	-0.829443	-1.11971	1	APOE
GOBP_NITRIC_OXIDE_MEDIATED_SIGNAL_TRANSDUCTION	0.3174	0.828914	0.102449	-0.829443	-1.11971	1	APOE
GOBP_NMDA_GLUTAMATE_RECEPTOR_CLUSTERING	0.3174	0.828914	0.102449	-0.829443	-1.11971	1	APOE
GOBP_PHOSPHOLIPID_EFFLUX	0.3174	0.828914	0.102449	-0.829443	-1.11971	1	APOE
GOBP_POSITIVE_REGULATION_BY_HOST_OF_VIRAL_PROCESS	0.3174	0.828914	0.102449	-0.829443	-1.11971	1	APOE
GOBP_POSITIVE_REGULATION_OF_AMYLOID_FIBRIL_FORMATION	0.3174	0.828914	0.102449	-0.829443	-1.11971	1	APOE
GOBP_POSITIVE_REGULATION_OF_DENDRITIC_SPINE_MAINTENANCE	0.3174	0.828914	0.102449	-0.829443	-1.11971	1	APOE
GOBP_POSITIVE_REGULATION_OF_INCLUSION_BODY_ASSEMBLY	0.3174	0.828914	0.102449	-0.829443	-1.11971	1	APOE
GOBP_POSITIVE_REGULATION_OF_PHOSPHOLIPID_TRANSPORT	0.3174	0.828914	0.102449	-0.829443	-1.11971	1	APOE
GOBP_POSITIVE_REGULATION_OF_RECEPTOR_CATABOLIC_PROCESS	0.3174	0.828914	0.102449	-0.829443	-1.11971	1	APOE
GOBP_POSITIVE_REGULATION_OF_VASCULAR_PERMEABILITY	0.3174	0.828914	0.102449	-0.829443	-1.11971	1	APOE
GOBP_POSTSYNAPTIC_MEMBRANE_ORGANIZATION	0.3174	0.828914	0.102449	-0.829443	-1.11971	1	APOE
GOBP_PRESYNAPTIC_MEMBRANE_ORGANIZATION	0.3174	0.828914	0.102449	-0.829443	-1.11971	1	APOE
GOBP_PROTEIN_IMPORT	0.3174	0.828914	0.102449	-0.829443	-1.11971	1	APOE
GOBP_PROTEIN_LIPID_COMPLEX_ASSEMBLY	0.3174	0.828914	0.102449	-0.829443	-1.11971	1	APOE
GOBP_RECEPTOR_CATABOLIC_PROCESS	0.3174	0.828914	0.102449	-0.829443	-1.11971	1	APOE
GOBP_RECEPTOR_CLUSTERING	0.3174	0.828914	0.102449	-0.829443	-1.11971	1	APOE
GOBP_REGULATION_OF_AMYLOID_FIBRIL_FORMATION	0.3174	0.828914	0.102449	-0.829443	-1.11971	1	APOE
GOBP_REGULATION_OF_CHOLESTEROL_BIOSYNTHETIC_PROCESS	0.3174	0.828914	0.102449	-0.829443	-1.11971	1	APOE
GOBP_REGULATION_OF_DENDRITIC_SPINE_MAINTENANCE	0.3174	0.828914	0.102449	-0.829443	-1.11971	1	APOE
GOBP_REGULATION_OF_FEAR_RESPONSE	0.3174	0.828914	0.102449	-0.829443	-1.11971	1	APOE
GOBP_REGULATION_OF_LIPOPROTEIN_TRANSPORT	0.3174	0.828914	0.102449	-0.829443	-1.11971	1	APOE
GOBP_REGULATION_OF_LONG_TERM_SYNAPTIC_POTENTIATION	0.3174	0.828914	0.102449	-0.829443	-1.11971	1	APOE
GOBP_REGULATION_OF_NEUROFIBRILLARY_TANGLE_ASSEMBLY	0.3174	0.828914	0.102449	-0.829443	-1.11971	1	APOE
GOBP_REGULATION_OF_NEURONAL_SYNAPTIC_PLASTICITY	0.3174	0.828914	0.102449	-0.829443	-1.11971	1	APOE
GOBP_REGULATION_OF_RECEPTOR_CATABOLIC_PROCESS	0.3174	0.828914	0.102449	-0.829443	-1.11971	1	APOE
GOBP_STEROID_CATABOLIC_PROCESS	0.3174	0.828914	0.102449	-0.829443	-1.11971	1	APOE
GOBP_TRIGLYCERIDE_RICH_LIPOPROTEIN_PARTICLE_CLEARANCE	0.3174	0.828914	0.102449	-0.829443	-1.11971	1	APOE
GOBP_VIRION_ASSEMBLY	0.3174	0.828914	0.102449	-0.829443	-1.11971	1	APOE
GOBP_AMYLOID_BETA_CLEARANCE_BY_CELLULAR_CATABOLIC_PROCESS	0.319312	0.828914	0.10208	-0.827648	-1.11729	1	LRP1
GOBP_AMYLOID_BETA_CLEARANCE_BY_TRANSCYTOSIS	0.319312	0.828914	0.10208	-0.827648	-1.11729	1	LRP1
GOBP_ATRIAL_SEPTUM_DEVELOPMENT	0.319312	0.828914	0.10208	-0.825853	-1.11486	1	ACVR1
GOBP_ATRIAL_SEPTUM_MORPHOGENESIS	0.319312	0.828914	0.10208	-0.825853	-1.11486	1	ACVR1
GOBP_ATRIAL_SEPTUM_PRIMUM_MORPHOGENESIS	0.319312	0.828914	0.10208	-0.825853	-1.11486	1	ACVR1
GOBP_ATRIOVENTRICULAR_VALVE_DEVELOPMENT	0.319312	0.828914	0.10208	-0.825853	-1.11486	1	ACVR1
GOBP_CARDIAC_CELL_FATE_COMMITMENT	0.319312	0.828914	0.10208	-0.825853	-1.11486	1	ACVR1
GOBP_CARDIAC_MUSCLE_CELL_FATE_COMMITMENT	0.319312	0.828914	0.10208	-0.825853	-1.11486	1	ACVR1
GOBP_CELL_ADHESION_INVOLVED_IN_HEART_MORPHOGENESIS	0.319312	0.828914	0.10208	-0.825853	-1.11486	1	ACVR1
GOBP_ENDOCARDIAL_CELL_DIFFERENTIATION	0.319312	0.828914	0.10208	-0.825853	-1.11486	1	ACVR1
GOBP_ENDOCARDIAL_CUSHION_FORMATION	0.319312	0.828914	0.10208	-0.825853	-1.11486	1	ACVR1
GOBP_ENDOCARDIAL_CUSHION_FUSION	0.319312	0.828914	0.10208	-0.825853	-1.11486	1	ACVR1
GOBP_ENDOCARDIAL_CUSHION_MORPHOGENESIS	0.319312	0.828914	0.10208	-0.825853	-1.11486	1	ACVR1
GOBP_ENDOCARDIUM_DEVELOPMENT	0.319312	0.828914	0.10208	-0.825853	-1.11486	1	ACVR1
GOBP_GASTRULATION_WITH_MOUTH_FORMING_SECOND	0.319312	0.828914	0.10208	-0.825853	-1.11486	1	ACVR1
GOBP_LYSOSOMAL_TRANSPORT	0.319312	0.828914	0.10208	-0.827648	-1.11729	1	LRP1
GOBP_MESENCHYME_MORPHOGENESIS	0.319312	0.828914	0.10208	-0.825853	-1.11486	1	ACVR1
GOBP_MITRAL_VALVE_DEVELOPMENT	0.319312	0.828914	0.10208	-0.825853	-1.11486	1	ACVR1
GOBP_MUSCLE_CELL_FATE_COMMITMENT	0.319312	0.828914	0.10208	-0.825853	-1.11486	1	ACVR1
GOBP_NEGATIVE_REGULATION_OF_PLATELET_DERIVED_GROWTH_FACTOR_RECEPTOR_SIGNALING_PATHWAY	0.319312	0.828914	0.10208	-0.827648	-1.11729	1	LRP1
GOBP_OUTFLOW_TRACT_SEPTUM_MORPHOGENESIS	0.319312	0.828914	0.10208	-0.825853	-1.11486	1	ACVR1
GOBP_PHARYNGEAL_SYSTEM_DEVELOPMENT	0.319312	0.828914	0.10208	-0.825853	-1.11486	1	ACVR1
GOBP_PLATELET_DERIVED_GROWTH_FACTOR_RECEPTOR_BETA_SIGNALING_PATHWAY	0.319312	0.828914	0.10208	-0.827648	-1.11729	1	LRP1
GOBP_POSITIVE_REGULATION_OF_LYSOSOMAL_PROTEIN_CATABOLIC_PROCESS	0.319312	0.828914	0.10208	-0.827648	-1.11729	1	LRP1
GOBP_POSITIVE_REGULATION_OF_PROTEIN_CATABOLIC_PROCESS_IN_THE_VACUOLE	0.319312	0.828914	0.10208	-0.827648	-1.11729	1	LRP1
GOBP_PROTEIN_CATABOLIC_PROCESS_IN_THE_VACUOLE	0.319312	0.828914	0.10208	-0.827648	-1.11729	1	LRP1
GOBP_REGULATION_OF_EXTRACELLULAR_MATRIX_DISASSEMBLY	0.319312	0.828914	0.10208	-0.827648	-1.11729	1	LRP1
GOBP_REGULATION_OF_PLATELET_DERIVED_GROWTH_FACTOR_RECEPTOR_BETA_SIGNALING_PATHWAY	0.319312	0.828914	0.10208	-0.827648	-1.11729	1	LRP1
GOBP_REGULATION_OF_PROTEIN_CATABOLIC_PROCESS_IN_THE_VACUOLE	0.319312	0.828914	0.10208	-0.827648	-1.11729	1	LRP1
GOBP_REGULATION_OF_REVERSE_CHOLESTEROL_TRANSPORT	0.319312	0.828914	0.10208	-0.827648	-1.11729	1	LRP1
GOBP_SEPTUM_PRIMUM_DEVELOPMENT	0.319312	0.828914	0.10208	-0.825853	-1.11486	1	ACVR1
GOBP_TRANSCYTOSIS	0.319312	0.828914	0.10208	-0.827648	-1.11729	1	LRP1
GOBP_VACUOLAR_TRANSPORT	0.319312	0.828914	0.10208	-0.827648	-1.11729	1	LRP1
GOBP_LUTEINIZATION	0.319415	0.828914	0.107554	0.842011	1.11937	1	PTPRN
GOBP_OVULATION_CYCLE_PROCESS	0.319415	0.828914	0.107554	0.842011	1.11937	1	PTPRN
GOBP_POSITIVE_REGULATION_OF_DEVELOPMENTAL_PROCESS	0.319838	0.828914	0.0672065	0.245273	1.1503	61	IFITM1 C3 CXCL8 NFKBIZ ISG15 SERPINE1 ZFP36 KRT17 ANGPTL4 F3 BCL6 KLF4 ZC3H12A LOXL2 GPER1 TM4SF19 LGALS9 SMAD7 FUT1 TRPM4 TNF CEBPD VLDLR HAP1 HMOX1
GOBP_TRANSPOSITION	0.32	0.828914	0.123842	-0.526433	-1.10766	3	APOBEC3G SPOCD1
GOBP_POSITIVE_REGULATION_OF_ALPHA_BETA_T_CELL_ACTIVATION	0.320574	0.828914	0.0911073	0.586354	1.13855	3	NFKBIZ LGALS9
GOBP_POSITIVE_REGULATION_OF_ALPHA_BETA_T_CELL_DIFFERENTIATION	0.320574	0.828914	0.0911073	0.586354	1.13855	3	NFKBIZ LGALS9
GOBP_POSITIVE_REGULATION_OF_CD4_POSITIVE_ALPHA_BETA_T_CELL_ACTIVATION	0.320574	0.828914	0.0911073	0.586354	1.13855	3	NFKBIZ LGALS9
GOBP_POSITIVE_REGULATION_OF_CD4_POSITIVE_ALPHA_BETA_T_CELL_DIFFERENTIATION	0.320574	0.828914	0.0911073	0.586354	1.13855	3	NFKBIZ LGALS9
GOBP_CELLULAR_RESPONSE_TO_TOXIC_SUBSTANCE	0.323353	0.828914	0.131458	-0.44951	-1.0984	4	APOE GCH1 PIM1
GOBP_RESPONSE_TO_CADMIUM_ION	0.323353	0.828914	0.131458	-0.450224	-1.10015	4	SUMO1 GOT1 MT1X
GOBP_NEGATIVE_REGULATION_OF_HORMONE_SECRETION	0.324138	0.828914	0.0949752	0.654676	1.12437	2	IL11 LIF
GOBP_POSITIVE_REGULATION_OF_PEPTIDYL_SERINE_PHOSPHORYLATION	0.324138	0.828914	0.0949752	0.654676	1.12437	2	IL11 LIF
GOBP_REGULATION_OF_PEPTIDYL_SERINE_PHOSPHORYLATION	0.324138	0.828914	0.0949752	0.654676	1.12437	2	IL11 LIF
GOBP_SOMATIC_STEM_CELL_POPULATION_MAINTENANCE	0.324138	0.828914	0.0949752	0.654676	1.12437	2	KLF4 LIF
GOBP_EPIDERMIS_DEVELOPMENT	0.324541	0.828914	0.0727141	0.33614	1.14264	16	NFKBIZ ZFP36 KRT17 MAFF KLF4 MAFB TNF MYCL FOSL2 LAMA5 EMP1 COL7A1 CCN2 NGFR
GOBP_NEGATIVE_REGULATION_OF_T_CELL_PROLIFERATION	0.324763	0.828914	0.0813027	0.467227	1.15465	6	IL20RB SDC4 LGALS9 ARG2
GOBP_ETHER_BIOSYNTHETIC_PROCESS	0.325678	0.828914	0.106323	0.836625	1.11221	1	PLA2G4C
GOBP_ETHER_METABOLIC_PROCESS	0.325678	0.828914	0.106323	0.836625	1.11221	1	PLA2G4C
GOBP_GLYCEROL_ETHER_METABOLIC_PROCESS	0.325678	0.828914	0.106323	0.836625	1.11221	1	PLA2G4C
GOBP_GLYCEROPHOSPHOLIPID_CATABOLIC_PROCESS	0.325678	0.828914	0.106323	0.836625	1.11221	1	PLA2G4C
GOBP_LIPID_DROPLET_FORMATION	0.325678	0.828914	0.106323	0.836625	1.11221	1	PLA2G4C
GOBP_PHOSPHATIDYLCHOLINE_ACYL_CHAIN_REMODELING	0.325678	0.828914	0.106323	0.836625	1.11221	1	PLA2G4C
GOBP_PHOSPHATIDYLETHANOLAMINE_ACYL_CHAIN_REMODELING	0.325678	0.828914	0.106323	0.836625	1.11221	1	PLA2G4C
GOBP_PLATELET_ACTIVATING_FACTOR_METABOLIC_PROCESS	0.325678	0.828914	0.106323	0.836625	1.11221	1	PLA2G4C
GOBP_INTRACELLULAR_PROTEIN_TRANSPORT	0.326835	0.828914	0.0723571	0.335212	1.13948	16	IFI27 SP100 SEC24D ZC3H12A BCL3 HERPUD1
GOBP_GLYCEROLIPID_CATABOLIC_PROCESS	0.327844	0.828914	0.0862866	0.530686	1.12766	4	PLA2G4C FUT1 MGLL LIPG
GOBP_DNA_DAMAGE_RESPONSE_SIGNAL_TRANSDUCTION_BY_P53_CLASS_MEDIATOR	0.328549	0.828914	0.0897105	0.584485	1.13492	3	SP100 BCL3 PLK2
GOBP_RESPONSE_TO_ACTIVITY	0.328823	0.828914	0.0806388	0.466368	1.15252	6	PRKAA2 FUT1 KDM6B TNF
GOBP_CHONDROBLAST_DIFFERENTIATION	0.328872	0.828914	0.100279	-0.824057	-1.11244	1	GDF5
GOBP_HINDLIMB_MORPHOGENESIS	0.328872	0.828914	0.100279	-0.824057	-1.11244	1	GDF5
GOBP_NEGATIVE_REGULATION_OF_MESENCHYMAL_CELL_APOPTOTIC_PROCESS	0.328872	0.828914	0.100279	-0.824057	-1.11244	1	GDF5
GOBP_DETECTION_OF_BACTERIUM	0.32931	0.828914	0.0940503	0.652878	1.12128	2	HLA-B NOD2
GOBP_DETECTION_OF_MOLECULE_OF_BACTERIAL_ORIGIN	0.32931	0.828914	0.0940503	0.652878	1.12128	2	C4B NOD2
GOBP_DETECTION_OF_OTHER_ORGANISM	0.32931	0.828914	0.0940503	0.652878	1.12128	2	HLA-B NOD2
GOBP_MITOPHAGY	0.32931	0.828914	0.0940503	0.652878	1.12128	2	OPTN NOD2
GOBP_POSITIVE_REGULATION_OF_PROTEIN_POLYUBIQUITINATION	0.32931	0.828914	0.0940503	0.652878	1.12128	2	NMI NOD2
GOBP_POSITIVE_REGULATION_OF_STRESS_ACTIVATED_PROTEIN_KINASE_SIGNALING_CASCADE	0.32931	0.828914	0.0940503	0.652878	1.12128	2	IGFBP6 NOD2
GOBP_PROTEIN_K63_LINKED_UBIQUITINATION	0.32931	0.828914	0.0940503	0.652878	1.12128	2	TRIM22 NOD2
GOBP_REGULATION_OF_PROTEIN_POLYUBIQUITINATION	0.32931	0.828914	0.0940503	0.652878	1.12128	2	NMI NOD2
GOBP_REGULATION_OF_STRESS_ACTIVATED_PROTEIN_KINASE_SIGNALING_CASCADE	0.32931	0.828914	0.0940503	0.652878	1.12128	2	IGFBP6 NOD2
GOBP_STRESS_ACTIVATED_PROTEIN_KINASE_SIGNALING_CASCADE	0.32931	0.828914	0.0940503	0.652878	1.12128	2	IGFBP6 NOD2
GOBP_NEGATIVE_REGULATION_OF_CELL_CYCLE_G1_S_PHASE_TRANSITION	0.329341	0.828914	0.0860347	0.527185	1.12022	4	CDKN2B KLF4
GOBP_AUTOPHAGY_OF_MITOCHONDRION	0.331738	0.828914	0.0891647	0.581982	1.13006	3	OPTN NOD2 WIPI1
GOBP_NEGATIVE_REGULATION_OF_LIPID_BIOSYNTHETIC_PROCESS	0.331738	0.828914	0.0891647	0.580507	1.1272	3	ANGPTL4 GPER1
GOBP_PROTEIN_LOCALIZATION_TO_SYNAPSE	0.331738	0.828914	0.0891647	0.582416	1.1309	3	NPTX1 PCLO
GOBP_REGULATION_OF_NATURAL_KILLER_CELL_MEDIATED_IMMUNITY	0.331738	0.828914	0.0891647	0.58018	1.12656	3	HLA-B LGALS9 RAET1G
GOBP_SEGMENTATION	0.331921	0.828914	0.0824344	0.493671	1.1334	5	TDRD7 MAFB LAMA5 ZEB2 EGR2
GOBP_CELLULAR_RESPONSE_TO_ETHER	0.331942	0.828914	0.105125	0.833034	1.10744	1	ZC3H12A
GOBP_CELLULAR_RESPONSE_TO_FATTY_ACID	0.331942	0.828914	0.105125	0.833034	1.10744	1	ZC3H12A
GOBP_CELLULAR_RESPONSE_TO_SALT	0.331942	0.828914	0.105125	0.833034	1.10744	1	ZC3H12A
GOBP_CELLULAR_RESPONSE_TO_SODIUM_ARSENITE	0.331942	0.828914	0.105125	0.833034	1.10744	1	ZC3H12A
GOBP_MIRNA_CATABOLIC_PROCESS	0.331942	0.828914	0.105125	0.833034	1.10744	1	ZC3H12A
GOBP_NEGATIVE_REGULATION_BY_HOST_OF_VIRAL_GENOME_REPLICATION	0.331942	0.828914	0.105125	0.833034	1.10744	1	ZC3H12A
GOBP_NEGATIVE_REGULATION_BY_HOST_OF_VIRAL_PROCESS	0.331942	0.828914	0.105125	0.833034	1.10744	1	ZC3H12A
GOBP_NEGATIVE_REGULATION_OF_CARDIAC_MUSCLE_CONTRACTION	0.331942	0.828914	0.105125	0.833034	1.10744	1	ZC3H12A
GOBP_NEGATIVE_REGULATION_OF_MACROPHAGE_ACTIVATION	0.331942	0.828914	0.105125	0.833034	1.10744	1	ZC3H12A
GOBP_NEGATIVE_REGULATION_OF_MUSCLE_CONTRACTION	0.331942	0.828914	0.105125	0.833034	1.10744	1	ZC3H12A
GOBP_NEGATIVE_REGULATION_OF_NITRIC_OXIDE_METABOLIC_PROCESS	0.331942	0.828914	0.105125	0.833034	1.10744	1	ZC3H12A
GOBP_NEGATIVE_REGULATION_OF_STRIATED_MUSCLE_CONTRACTION	0.331942	0.828914	0.105125	0.833034	1.10744	1	ZC3H12A
GOBP_NUCLEOBASE_CONTAINING_SMALL_MOLECULE_INTERCONVERSION	0.331942	0.828914	0.105125	0.834829	1.10982	1	GLRX
GOBP_POSITIVE_REGULATION_OF_EXECUTION_PHASE_OF_APOPTOSIS	0.331942	0.828914	0.105125	0.833034	1.10744	1	ZC3H12A
GOBP_POSITIVE_REGULATION_OF_MEMBRANE_POTENTIAL	0.331942	0.828914	0.105125	0.834829	1.10982	1	GLRX
GOBP_POSITIVE_REGULATION_OF_MIRNA_CATABOLIC_PROCESS	0.331942	0.828914	0.105125	0.833034	1.10744	1	ZC3H12A
GOBP_POSITIVE_REGULATION_OF_NUCLEOCYTOPLASMIC_TRANSPORT	0.331942	0.828914	0.105125	0.833034	1.10744	1	ZC3H12A
GOBP_POSITIVE_REGULATION_OF_PROTEIN_DEUBIQUITINATION	0.331942	0.828914	0.105125	0.833034	1.10744	1	ZC3H12A
GOBP_POSITIVE_REGULATION_OF_PROTEIN_IMPORT_INTO_NUCLEUS	0.331942	0.828914	0.105125	0.833034	1.10744	1	ZC3H12A
GOBP_REGULATION_OF_EXECUTION_PHASE_OF_APOPTOSIS	0.331942	0.828914	0.105125	0.833034	1.10744	1	ZC3H12A
GOBP_REGULATION_OF_MACROPHAGE_ACTIVATION	0.331942	0.828914	0.105125	0.833034	1.10744	1	ZC3H12A
GOBP_REGULATION_OF_MIRNA_CATABOLIC_PROCESS	0.331942	0.828914	0.105125	0.833034	1.10744	1	ZC3H12A
GOBP_REGULATION_OF_PROTEIN_DEUBIQUITINATION	0.331942	0.828914	0.105125	0.833034	1.10744	1	ZC3H12A
GOBP_RESPONSE_TO_FATTY_ACID	0.331942	0.828914	0.105125	0.833034	1.10744	1	ZC3H12A
GOBP_RESPONSE_TO_IONOMYCIN	0.331942	0.828914	0.105125	0.833034	1.10744	1	ZC3H12A
GOBP_RESPONSE_TO_SALT	0.331942	0.828914	0.105125	0.833034	1.10744	1	ZC3H12A
GOBP_RESPONSE_TO_SODIUM_ARSENITE	0.331942	0.828914	0.105125	0.833034	1.10744	1	ZC3H12A
GOBP_NEGATIVE_REGULATION_OF_CYTOKINE_PRODUCTION_INVOLVED_IN_INFLAMMATORY_RESPONSE	0.332335	0.828914	0.0855357	0.52395	1.11334	4	ZFP36 ZC3H12A HMOX1
GOBP_REGULATION_OF_CELL_JUNCTION_ASSEMBLY	0.332335	0.828914	0.0855357	0.523842	1.11311	4	SDC4 TNF VLDLR
GOBP_CELLULAR_RESPONSE_TO_OXIDATIVE_STRESS	0.332927	0.829884	0.0745501	0.381651	1.12943	10	TNFAIP3 KLF4 ZC3H12A PRKAA2 KDM6B
GOBP_REGULATION_OF_STEROID_BIOSYNTHETIC_PROCESS	0.333333	0.829886	0.138805	-0.421091	-1.1198	5	STARD4 APOE ADM EGR1
GOBP_REGULATION_OF_STEROID_METABOLIC_PROCESS	0.333333	0.829886	0.138805	-0.421091	-1.1198	5	STARD4 APOE ADM EGR1
GOBP_POSITIVE_REGULATION_OF_CELL_PROJECTION_ORGANIZATION	0.334951	0.833408	0.168238	-0.304189	-1.10017	9	L1CAM PLXNB3 APOE CDC42EP1 ZEB2 PPP2R5B HAP1 VLDLR ITGA3
GOBP_REGULATION_OF_NERVOUS_SYSTEM_DEVELOPMENT	0.335766	0.833881	0.208955	-0.21547	-1.04323	15	L1CAM SEMA4A PLXNB3 BHLHE40 CDK18 DLL4 DNAJB11 EGR2 ZEB2 TPPP LIF HAP1 BHLHE41 TNF GPER1
GOBP_DETERMINATION_OF_ADULT_LIFESPAN	0.33652	0.833881	0.0988903	-0.822262	-1.11001	1	ATN1
GOBP_MAINTENANCE_OF_CELL_POLARITY	0.33652	0.833881	0.0988903	-0.822262	-1.11001	1	ATN1
GOBP_REGULATION_OF_SYNAPTIC_VESICLE_CYCLE	0.33652	0.833881	0.0988903	-0.818671	-1.10517	1	BSN
GOBP_CELLULAR_RESPONSE_TO_EXTERNAL_STIMULUS	0.338118	0.833881	0.0880945	0.575335	1.11715	3	IRF1
GOBP_HEPATICOBILIARY_SYSTEM_DEVELOPMENT	0.339648	0.833881	0.078921	0.46118	1.13971	6	TNFAIP3 TGFA TNF CYP1A1
GOBP_HORMONE_METABOLIC_PROCESS	0.339806	0.833881	0.166934	-0.296903	-1.07382	9	DHRS2 SELENOM BCO1 ADM EGR1 PCSK4 HID1 ERO1B CYP1A1
GOBP_ANTERIOR_POSTERIOR_AXON_GUIDANCE	0.340292	0.833881	0.103576	0.831239	1.10505	1	UNC5B
GOBP_NETRIN_ACTIVATED_SIGNALING_PATHWAY	0.340292	0.833881	0.103576	0.831239	1.10505	1	UNC5B
GOBP_PYRUVATE_METABOLIC_PROCESS	0.34322	0.833881	0.154191	-0.312591	-1.06728	8	IER3 PCK2 PGAM2 MLXIPL SLC16A3 ENO2
GOBP_MONOATOMIC_CATION_TRANSPORT	0.343316	0.833881	0.0664364	0.282573	1.12364	28	CCL5 CXCL11 DDIT3 KCNN1 CXCL10 ATP4A GPER1
GOBP_AORTIC_VALVE_MORPHOGENESIS	0.343602	0.833881	0.111011	-0.627698	-1.10798	2	JAG1 DLL4
GOBP_BRANCHING_INVOLVED_IN_BLOOD_VESSEL_MORPHOGENESIS	0.343602	0.833881	0.111011	-0.627698	-1.10798	2	ACVR1 DLL4
GOBP_CARDIAC_ATRIUM_DEVELOPMENT	0.343602	0.833881	0.111011	-0.627698	-1.10798	2	ACVR1 DLL4
GOBP_CARDIAC_ATRIUM_MORPHOGENESIS	0.343602	0.833881	0.111011	-0.627698	-1.10798	2	ACVR1 DLL4
GOBP_NEURON_FATE_COMMITMENT	0.343602	0.833881	0.111011	-0.627698	-1.10798	2	JAG2 DLL4
GOBP_RETINA_DEVELOPMENT_IN_CAMERA_TYPE_EYE	0.343602	0.833881	0.111011	-0.627698	-1.10798	2	ACHE DLL4
GOBP_SEMI_LUNAR_VALVE_DEVELOPMENT	0.343602	0.833881	0.111011	-0.627698	-1.10798	2	JAG1 DLL4
GOBP_NEGATIVE_REGULATION_OF_MEMBRANE_PERMEABILITY	0.344168	0.833881	0.0975449	-0.815081	-1.10032	1	IER3
GOBP_NEGATIVE_REGULATION_OF_MITOCHONDRIAL_OUTER_MEMBRANE_PERMEABILIZATION_INVOLVED_IN_APOPTOTIC_SIGNALING_PATHWAY	0.344168	0.833881	0.0975449	-0.815081	-1.10032	1	IER3
GOBP_REGULATION_OF_MITOCHONDRIAL_OUTER_MEMBRANE_PERMEABILIZATION_INVOLVED_IN_APOPTOTIC_SIGNALING_PATHWAY	0.344168	0.833881	0.0975449	-0.815081	-1.10032	1	IER3
GOBP_VESICLE_BUDDING_FROM_MEMBRANE	0.344311	0.833881	0.0835991	0.518923	1.10266	4	MX2 SEC24D MX1
GOBP_NEGATIVE_REGULATION_OF_VASCULATURE_DEVELOPMENT	0.344648	0.833881	0.0762797	0.408992	1.11637	8	SERPINE1 KLF4 CXCL10 TNF STAT1 PLK2 KLF2
GOBP_STEM_CELL_DIFFERENTIATION	0.345029	0.833881	0.183024	-0.255941	-1.04379	11	SEMA4A ACVR1 SMAD9 JAG1 ZEB2 CITED2 LAMA5 SEMA5B LIF SEMA4B SEMA3D
GOBP_VESICLE_ORGANIZATION	0.345476	0.833881	0.0707899	0.35048	1.11699	13	MX2 SAMD9 SEC24D PTPRN SDC4
GOBP_POSITIVE_REGULATION_OF_VASCULAR_ENDOTHELIAL_GROWTH_FACTOR_SIGNALING_PATHWAY	0.345972	0.833881	0.110565	-0.625899	-1.1048	2	TNXB ITGA5
GOBP_REGULATION_OF_CELLULAR_RESPONSE_TO_VASCULAR_ENDOTHELIAL_GROWTH_FACTOR_STIMULUS	0.345972	0.833881	0.110565	-0.625899	-1.1048	2	TNXB ITGA5
GOBP_VASCULAR_ENDOTHELIAL_GROWTH_FACTOR_SIGNALING_PATHWAY	0.345972	0.833881	0.110565	-0.625899	-1.1048	2	TNXB ITGA5
GOBP_DEVELOPMENTAL_GROWTH_INVOLVED_IN_MORPHOGENESIS	0.346008	0.833881	0.144631	-0.36413	-1.06106	6	L1CAM APOE CSF1 EDN2 ZEB2 SEMA5B
GOBP_MESODERMAL_CELL_DIFFERENTIATION	0.347305	0.833881	0.0831291	0.517786	1.10025	4	KLF4 KDM6B ITGA3
GOBP_RESPONSE_TO_PROTOZOAN	0.347458	0.833881	0.0799859	0.485324	1.11423	5	GBP4 BCL3 BATF2 GBP1
GOBP_NEURON_DEVELOPMENT	0.347548	0.833881	0.0656814	0.276754	1.11763	29	RND1 C3 NPTX1 PTPRH KLF4 UNC5B SDC4 SEMA3D ITGA3 VLDLR SEMA4B PPP2R5B LIF SEMA5B CDKN1C
GOBP_NEGATIVE_REGULATION_OF_CELL_DIVISION	0.347992	0.833881	0.0968878	-0.813285	-1.0979	1	SUSD2
GOBP_CAMP_CATABOLIC_PROCESS	0.348643	0.833881	0.10208	0.824057	1.0955	1	PDE4C
GOBP_CAMP_MEDIATED_SIGNALING	0.348643	0.833881	0.10208	0.824057	1.0955	1	PDE4C
GOBP_CAMP_METABOLIC_PROCESS	0.348643	0.833881	0.10208	0.824057	1.0955	1	PDE4C
GOBP_CYCLIC_NUCLEOTIDE_CATABOLIC_PROCESS	0.348643	0.833881	0.10208	0.824057	1.0955	1	PDE4C
GOBP_CYCLIC_NUCLEOTIDE_METABOLIC_PROCESS	0.348643	0.833881	0.10208	0.824057	1.0955	1	PDE4C
GOBP_REGULATION_OF_CELLULAR_RESPONSE_TO_STRESS	0.348864	0.833881	0.0686326	0.324659	1.12229	17	DDIT3 IGFBP6 PPP1R15A KLF4 FICD NUPR1 HERPUD1 DNAJB9 NOD2
GOBP_INFLAMMATORY_RESPONSE_TO_ANTIGENIC_STIMULUS	0.349144	0.833881	0.0760837	0.43177	1.12798	7	C3 IL20RB KDM6B TNF FOSL2 PLK2
GOBP_MYOBLAST_DIFFERENTIATION	0.349144	0.833881	0.0760837	0.432883	1.13089	7	DDIT3 CXCL10 EPAS1 TNF
GOBP_3_UTR_MEDIATED_MRNA_STABILIZATION	0.35	0.833881	0.0905429	0.642086	1.10274	2	ZFP36 RBM47
GOBP_NEGATIVE_REGULATION_OF_MRNA_CATABOLIC_PROCESS	0.35	0.833881	0.0905429	0.642086	1.10274	2	ZFP36 RBM47
GOBP_NEGATIVE_REGULATION_OF_MRNA_METABOLIC_PROCESS	0.35	0.833881	0.0905429	0.642086	1.10274	2	ZFP36 RBM47
GOBP_NEGATIVE_REGULATION_OF_RNA_CATABOLIC_PROCESS	0.35	0.833881	0.0905429	0.642086	1.10274	2	ZFP36 RBM47
GOBP_POSITIVE_REGULATION_OF_TYPE_I_INTERFERON_MEDIATED_SIGNALING_PATHWAY	0.35	0.833881	0.0905429	0.642086	1.10274	2	IRF7 RBM47
GOBP_CANONICAL_WNT_SIGNALING_PATHWAY	0.350181	0.833881	0.0713053	0.365191	1.10378	11	DDIT3 IGFBP6 KLF4 SMAD7 TRPM4
GOBP_CELLULAR_RESPONSE_TO_HYDROGEN_PEROXIDE	0.350282	0.833881	0.0795565	0.482821	1.10849	5	TNFAIP3 KLF4 KDM6B KLF2 ERN1
GOBP_INTERFERON_ALPHA_PRODUCTION	0.350282	0.833881	0.0795565	0.483203	1.10936	5	IFIH1 IRF7 NMI STAT1
GOBP_POSITIVE_REGULATION_OF_PROTEOLYSIS	0.35122	0.833881	0.0718276	0.375073	1.10996	10	NEURL3 SMAD7 NUPR1 HERPUD1 TNF
GOBP_ESTABLISHMENT_OR_MAINTENANCE_OF_TRANSMEMBRANE_ELECTROCHEMICAL_GRADIENT	0.352818	0.833881	0.101351	0.820467	1.09073	1	ATP4A
GOBP_INTRACELLULAR_POTASSIUM_ION_HOMEOSTASIS	0.352818	0.833881	0.101351	0.820467	1.09073	1	ATP4A
GOBP_INTRACELLULAR_SODIUM_ION_HOMEOSTASIS	0.352818	0.833881	0.101351	0.820467	1.09073	1	ATP4A
GOBP_PH_REDUCTION	0.352818	0.833881	0.101351	0.820467	1.09073	1	ATP4A
GOBP_POTASSIUM_ION_HOMEOSTASIS	0.352818	0.833881	0.101351	0.820467	1.09073	1	ATP4A
GOBP_REGULATION_OF_PH	0.352818	0.833881	0.101351	0.820467	1.09073	1	ATP4A
GOBP_REGULATION_OF_PROTON_TRANSPORT	0.352818	0.833881	0.101351	0.820467	1.09073	1	ATP4A
GOBP_SODIUM_ION_EXPORT_ACROSS_PLASMA_MEMBRANE	0.352818	0.833881	0.101351	0.820467	1.09073	1	ATP4A
GOBP_SODIUM_ION_HOMEOSTASIS	0.352818	0.833881	0.101351	0.820467	1.09073	1	ATP4A
GOBP_REGULATION_OF_ACTIN_FILAMENT_BASED_PROCESS	0.353571	0.833881	0.0702813	0.357325	1.11032	12	RND1 BST2 ARHGEF16 SDC4 TRPM4 ASAP3
GOBP_BRANCHING_INVOLVED_IN_MAMMARY_GLAND_DUCT_MORPHOGENESIS	0.353728	0.833881	0.0959207	-0.807899	-1.09063	1	CSF1
GOBP_CELLULAR_RESPONSE_TO_MACROPHAGE_COLONY_STIMULATING_FACTOR_STIMULUS	0.353728	0.833881	0.0959207	-0.807899	-1.09063	1	CSF1
GOBP_MACROPHAGE_COLONY_STIMULATING_FACTOR_SIGNALING_PATHWAY	0.353728	0.833881	0.0959207	-0.807899	-1.09063	1	CSF1
GOBP_MACROPHAGE_PROLIFERATION	0.353728	0.833881	0.0959207	-0.807899	-1.09063	1	CSF1
GOBP_MAMMARY_GLAND_DUCT_MORPHOGENESIS	0.353728	0.833881	0.0959207	-0.807899	-1.09063	1	CSF1
GOBP_MAMMARY_GLAND_EPITHELIUM_DEVELOPMENT	0.353728	0.833881	0.0959207	-0.807899	-1.09063	1	CSF1
GOBP_MICROGLIAL_CELL_MIGRATION	0.353728	0.833881	0.0959207	-0.807899	-1.09063	1	CSF1
GOBP_MICROGLIAL_CELL_PROLIFERATION	0.353728	0.833881	0.0959207	-0.807899	-1.09063	1	CSF1
GOBP_MONOCYTE_ACTIVATION	0.353728	0.833881	0.0959207	-0.807899	-1.09063	1	CSF1
GOBP_NEUTROPHIL_HOMEOSTASIS	0.353728	0.833881	0.0959207	-0.807899	-1.09063	1	CSF1
GOBP_POSITIVE_REGULATION_OF_GLIAL_CELL_MIGRATION	0.353728	0.833881	0.0959207	-0.807899	-1.09063	1	CSF1
GOBP_POSITIVE_REGULATION_OF_MICROGLIAL_CELL_MIGRATION	0.353728	0.833881	0.0959207	-0.807899	-1.09063	1	CSF1
GOBP_POSITIVE_REGULATION_OF_MONOCYTE_DIFFERENTIATION	0.353728	0.833881	0.0959207	-0.807899	-1.09063	1	CSF1
GOBP_POSITIVE_REGULATION_OF_MULTICELLULAR_ORGANISM_GROWTH	0.353728	0.833881	0.0959207	-0.807899	-1.09063	1	CSF1
GOBP_POSITIVE_REGULATION_OF_RAS_PROTEIN_SIGNAL_TRANSDUCTION	0.353728	0.833881	0.0959207	-0.807899	-1.09063	1	CSF1
GOBP_POSITIVE_REGULATION_OF_SMALL_GTPASE_MEDIATED_SIGNAL_TRANSDUCTION	0.353728	0.833881	0.0959207	-0.807899	-1.09063	1	CSF1
GOBP_REGULATION_OF_RAS_PROTEIN_SIGNAL_TRANSDUCTION	0.353728	0.833881	0.0959207	-0.807899	-1.09063	1	CSF1
GOBP_REGULATION_OF_RESPONSE_TO_MACROPHAGE_COLONY_STIMULATING_FACTOR	0.353728	0.833881	0.0959207	-0.807899	-1.09063	1	CSF1
GOBP_COGNITION	0.354369	0.833881	0.16318	-0.287796	-1.04088	9	APOE BRSK1 ITGA5 CPEB3 SGK1 PLK2 VLDLR ITGA3 TNF
GOBP_TUBE_DEVELOPMENT	0.354379	0.833881	0.0625237	0.241404	1.10753	54	C3 CXCL8 SP100 SERPINE1 TNFAIP3 ANGPTL4 F3 KLF4 CXCL10 ZC3H12A UNC5B LOXL2 SDC4 EPAS1 SMAD7 FUT1 TGFA TNF ARG2 CYP1A1 ITGA3 HMOX1 ANG LIF
GOBP_CELLULAR_RESPONSE_TO_OXYGEN_RADICAL	0.355641	0.833881	0.0956031	-0.806104	-1.0882	1	GCH1
GOBP_DIOL_BIOSYNTHETIC_PROCESS	0.355641	0.833881	0.0956031	-0.806104	-1.0882	1	GCH1
GOBP_DIOL_METABOLIC_PROCESS	0.355641	0.833881	0.0956031	-0.806104	-1.0882	1	GCH1
GOBP_DOPAMINE_BIOSYNTHETIC_PROCESS	0.355641	0.833881	0.0956031	-0.806104	-1.0882	1	GCH1
GOBP_FOLIC_ACID_CONTAINING_COMPOUND_BIOSYNTHETIC_PROCESS	0.355641	0.833881	0.0956031	-0.806104	-1.0882	1	GCH1
GOBP_POSITIVE_REGULATION_OF_MONOOXYGENASE_ACTIVITY	0.355641	0.833881	0.0956031	-0.806104	-1.0882	1	GCH1
GOBP_PTERIDINE_CONTAINING_COMPOUND_BIOSYNTHETIC_PROCESS	0.355641	0.833881	0.0956031	-0.806104	-1.0882	1	GCH1
GOBP_REGULATION_OF_CELLULAR_RESPONSE_TO_OXIDATIVE_STRESS	0.355641	0.833881	0.0956031	-0.806104	-1.0882	1	GCH1
GOBP_REGULATION_OF_LUNG_BLOOD_PRESSURE	0.355641	0.833881	0.0956031	-0.806104	-1.0882	1	GCH1
GOBP_REGULATION_OF_NITRIC_OXIDE_SYNTHASE_ACTIVITY	0.355641	0.833881	0.0956031	-0.806104	-1.0882	1	GCH1
GOBP_REGULATION_OF_REMOVAL_OF_SUPEROXIDE_RADICALS	0.355641	0.833881	0.0956031	-0.806104	-1.0882	1	GCH1
GOBP_REGULATION_OF_RESPONSE_TO_OXIDATIVE_STRESS	0.355641	0.833881	0.0956031	-0.806104	-1.0882	1	GCH1
GOBP_REGULATION_OF_RESPONSE_TO_REACTIVE_OXYGEN_SPECIES	0.355641	0.833881	0.0956031	-0.806104	-1.0882	1	GCH1
GOBP_RESPONSE_TO_OXYGEN_RADICAL	0.355641	0.833881	0.0956031	-0.806104	-1.0882	1	GCH1
GOBP_RESPONSE_TO_PAIN	0.355641	0.833881	0.0956031	-0.806104	-1.0882	1	GCH1
GOBP_TETRAHYDROBIOPTERIN_BIOSYNTHETIC_PROCESS	0.355641	0.833881	0.0956031	-0.806104	-1.0882	1	GCH1
GOBP_TETRAHYDROBIOPTERIN_METABOLIC_PROCESS	0.355641	0.833881	0.0956031	-0.806104	-1.0882	1	GCH1
GOBP_TETRAHYDROFOLATE_BIOSYNTHETIC_PROCESS	0.355641	0.833881	0.0956031	-0.806104	-1.0882	1	GCH1
GOBP_PHENOL_CONTAINING_COMPOUND_BIOSYNTHETIC_PROCESS	0.357333	0.833881	0.116234	-0.506306	-1.06531	3	HDC GCH1 ZEB2
GOBP_POSITIVE_REGULATION_OF_AXONOGENESIS	0.357333	0.833881	0.116234	-0.506306	-1.06531	3	L1CAM PLXNB3 ZEB2
GOBP_POSITIVE_REGULATION_OF_FAT_CELL_DIFFERENTIATION	0.357345	0.833881	0.0785029	0.477933	1.09726	5	ZFP36 ZC3H12A TRPM4
GOBP_CELLULAR_RESPONSE_TO_DEXAMETHASONE_STIMULUS	0.357553	0.833881	0.095288	-0.804309	-1.08578	1	PCK2
GOBP_PROPIONATE_METABOLIC_PROCESS	0.357553	0.833881	0.095288	-0.804309	-1.08578	1	PCK2
GOBP_RESPONSE_TO_DEXAMETHASONE	0.357553	0.833881	0.095288	-0.804309	-1.08578	1	PCK2
GOBP_SHORT_CHAIN_FATTY_ACID_CATABOLIC_PROCESS	0.357553	0.833881	0.095288	-0.804309	-1.08578	1	PCK2
GOBP_SHORT_CHAIN_FATTY_ACID_METABOLIC_PROCESS	0.357553	0.833881	0.095288	-0.804309	-1.08578	1	PCK2
GOBP_HETEROCHROMATIN_ORGANIZATION	0.359081	0.833881	0.100279	0.815081	1.08357	1	LOXL2
GOBP_NEGATIVE_REGULATION_OF_STEM_CELL_POPULATION_MAINTENANCE	0.359081	0.833881	0.100279	0.815081	1.08357	1	LOXL2
GOBP_PROTEIN_OXIDATION	0.359081	0.833881	0.100279	0.815081	1.08357	1	LOXL2
GOBP_REGULATION_OF_STEM_CELL_POPULATION_MAINTENANCE	0.359081	0.833881	0.100279	0.815081	1.08357	1	LOXL2
GOBP_DIGESTIVE_SYSTEM_DEVELOPMENT	0.359684	0.833881	0.0745501	0.429156	1.12115	7	CXCL8 BARX1 TNF CYP1A1 CDKN1C
GOBP_AMINE_BIOSYNTHETIC_PROCESS	0.36	0.833881	0.115734	-0.504505	-1.06152	3	HDC GCH1 SMOX
GOBP_PLATELET_DERIVED_GROWTH_FACTOR_RECEPTOR_SIGNALING_PATHWAY	0.360447	0.833881	0.0845557	0.568824	1.10451	3	F3 CSRNP1
GOBP_POSITIVE_REGULATION_OF_CELL_ACTIVATION	0.360694	0.833881	0.0678338	0.330858	1.09817	15	CCL5 NFKBIZ BCL6 VCAM1 LGALS9 TNF NOD2 EGR3 NFATC2 CD274
GOBP_IMMUNE_RESPONSE_REGULATING_CELL_SURFACE_RECEPTOR_SIGNALING_PATHWAY	0.36071	0.833881	0.0658312	0.307322	1.10535	19	C3 NFKBIZ OAS1 TNFAIP3 ZC3H12A LGALS9 NMI
GOBP_ORGANIC_ACID_METABOLIC_PROCESS	0.361111	0.833881	0.282013	-0.17507	-1.05986	26	HDC ASNS STARD4 TNXB ALDH1L2 LDHD GOT1 ADSS1 IER3 PCK2 PGAM2 MLXIPL EDN2 ERO1A SLC16A3
GOBP_EXTRACELLULAR_EXOSOME_ASSEMBLY	0.361169	0.833881	0.0999277	0.813285	1.08118	1	SDC4
GOBP_EXTRACELLULAR_VESICLE_BIOGENESIS	0.361169	0.833881	0.0999277	0.813285	1.08118	1	SDC4
GOBP_FOCAL_ADHESION_ASSEMBLY	0.361169	0.833881	0.0999277	0.813285	1.08118	1	SDC4
GOBP_INNER_EAR_RECEPTOR_CELL_DEVELOPMENT	0.361169	0.833881	0.0999277	0.813285	1.08118	1	SDC4
GOBP_INNER_EAR_RECEPTOR_CELL_STEREOCILIUM_ORGANIZATION	0.361169	0.833881	0.0999277	0.813285	1.08118	1	SDC4
GOBP_POSITIVE_REGULATION_OF_CELL_SUBSTRATE_JUNCTION_ORGANIZATION	0.361169	0.833881	0.0999277	0.813285	1.08118	1	SDC4
GOBP_POSITIVE_REGULATION_OF_EXOSOMAL_SECRETION	0.361169	0.833881	0.0999277	0.813285	1.08118	1	SDC4
GOBP_POSITIVE_REGULATION_OF_FOCAL_ADHESION_ASSEMBLY	0.361169	0.833881	0.0999277	0.813285	1.08118	1	SDC4
GOBP_REGULATION_OF_CELL_SUBSTRATE_JUNCTION_ORGANIZATION	0.361169	0.833881	0.0999277	0.813285	1.08118	1	SDC4
GOBP_REGULATION_OF_EXOSOMAL_SECRETION	0.361169	0.833881	0.0999277	0.813285	1.08118	1	SDC4
GOBP_NEGATIVE_REGULATION_OF_PROTEIN_SECRETION	0.362041	0.833881	0.0843144	0.566312	1.09963	3	RSAD2 RHBDF1
GOBP_POSITIVE_REGULATION_OF_INTERLEUKIN_12_PRODUCTION	0.362041	0.833881	0.0843144	0.568065	1.10304	3	IRF1 LGALS9 PLCG2
GOBP_POST_EMBRYONIC_DEVELOPMENT	0.362041	0.833881	0.0843144	0.566181	1.09938	3	KLF4 CSRNP1
GOBP_REGULATION_OF_D_GLUCOSE_TRANSMEMBRANE_TRANSPORT	0.362041	0.833881	0.0843144	0.56667	1.10033	3	C3 TNF
GOBP_REGULATION_OF_MICROTUBULE_CYTOSKELETON_ORGANIZATION	0.362041	0.833881	0.0843144	0.567568	1.10207	3	PRKAA2 CDH5 TPPP
GOBP_MULTICELLULAR_ORGANISMAL_LEVEL_CHEMICAL_HOMEOSTASIS	0.362275	0.833881	0.0808589	0.513724	1.09161	4	OAS1 EPAS1 HMOX1
GOBP_EPITHELIAL_CELL_MATURATION	0.363257	0.833881	0.0995791	0.809695	1.07641	1	EPAS1
GOBP_MYOBLAST_FATE_COMMITMENT	0.363257	0.833881	0.0995791	0.809695	1.07641	1	EPAS1
GOBP_NOREPINEPHRINE_METABOLIC_PROCESS	0.363257	0.833881	0.0995791	0.809695	1.07641	1	EPAS1
GOBP_PROTEIN_NEDDYLATION	0.363257	0.833881	0.0995791	0.809695	1.07641	1	EPAS1
GOBP_REGULATION_OF_OLIGODENDROCYTE_DIFFERENTIATION	0.363257	0.833881	0.0995791	0.81149	1.0788	1	DUSP15
GOBP_REGULATION_OF_PROTEIN_NEDDYLATION	0.363257	0.833881	0.0995791	0.809695	1.07641	1	EPAS1
GOBP_NEGATIVE_REGULATION_OF_PERK_MEDIATED_UNFOLDED_PROTEIN_RESPONSE	0.363793	0.834177	0.0883594	0.632486	1.08625	2	PPP1R15A HSPA5
GOBP_REGULATION_OF_PERK_MEDIATED_UNFOLDED_PROTEIN_RESPONSE	0.363793	0.834177	0.0883594	0.632486	1.08625	2	PPP1R15A HSPA5
GOBP_HEART_DEVELOPMENT	0.364964	0.835135	0.199915	-0.209945	-1.01649	15	ACVR1 PIM1 ADM JAG1 DLL4 ID1 HOXA13 EPOR COL5A1 CITED2 ITGA3 KDM6B SMAD7 GPER1 VCAM1
GOBP_POSITIVE_REGULATION_OF_PROTEIN_BINDING	0.365201	0.835135	0.0940503	-0.802513	-1.08335	1	BAMBI
GOBP_MYELOID_DENDRITIC_CELL_ACTIVATION	0.365231	0.835135	0.0838361	0.563349	1.09388	3	RELB BATF2
GOBP_MYELOID_DENDRITIC_CELL_DIFFERENTIATION	0.365231	0.835135	0.0838361	0.563349	1.09388	3	RELB BATF2
GOBP_POSITIVE_REGULATION_OF_CELL_GROWTH	0.365231	0.835135	0.0838361	0.563677	1.09452	3	KRT17 SMAD7
GOBP_BLOOD_VESSEL_MATURATION	0.365517	0.835322	0.0880945	0.632403	1.08611	2	DDIT3 CDH5
GOBP_APOPTOTIC_PROCESS_INVOLVED_IN_DEVELOPMENT	0.367113	0.836125	0.0937465	-0.800718	-1.08093	1	JAG2
GOBP_APOPTOTIC_PROCESS_INVOLVED_IN_MORPHOGENESIS	0.367113	0.836125	0.0937465	-0.800718	-1.08093	1	JAG2
GOBP_INNER_EAR_RECEPTOR_CELL_FATE_COMMITMENT	0.367113	0.836125	0.0937465	-0.800718	-1.08093	1	JAG2
GOBP_SECONDARY_PALATE_DEVELOPMENT	0.367113	0.836125	0.0937465	-0.800718	-1.08093	1	JAG2
GOBP_THYMIC_T_CELL_SELECTION	0.367113	0.836125	0.0937465	-0.800718	-1.08093	1	JAG2
GOBP_T_CELL_SELECTION	0.367113	0.836125	0.0937465	-0.800718	-1.08093	1	JAG2
GOBP_POSITIVE_REGULATION_OF_DENDRITIC_SPINE_DEVELOPMENT	0.367299	0.836125	0.10673	-0.613309	-1.08258	2	APOE CPEB3
GOBP_REGULATION_OF_EPITHELIAL_CELL_DIFFERENTIATION	0.367803	0.836807	0.067676	0.340746	1.08596	13	SERPINE1 ZFP36 MAFF TNF LIF MYCL CDH5 CDKN1C STAT1 ZEB2
GOBP_HEMOSTASIS	0.368146	0.836992	0.0728939	0.401392	1.09563	8	SERPINE1 ANGPTL4 F3
GOBP_LEUKOCYTE_MEDIATED_CYTOTOXICITY	0.368293	0.836992	0.0694481	0.368804	1.09141	10	RAET1L HLA-B LGALS9 HLA-C RAET1G ICAM1 ULBP2 ULBP1
GOBP_POSITIVE_REGULATION_OF_PROTEIN_CATABOLIC_PROCESS	0.368978	0.838083	0.0675189	0.340221	1.08429	13	NEURL3 TNFAIP3 SMAD7 NUPR1 HERPUD1 TNF
GOBP_PROTEIN_DEPHOSPHORYLATION	0.372414	0.845419	0.0870516	0.630797	1.08335	2	PTPRH
GOBP_NEGATIVE_REGULATION_OF_TRANSMEMBRANE_RECEPTOR_PROTEIN_SERINE_THREONINE_KINASE_SIGNALING_PATHWAY	0.372624	0.845426	0.138805	-0.357817	-1.04267	6	LRP1 ACVR1 BAMBI HSPA5
GOBP_NEPHRON_DEVELOPMENT	0.372881	0.845542	0.147331	-0.303636	-1.03671	8	CD24 WNK4 EGR1 JAG1 STAT1 LAMA5 LIF ITGA3
GOBP_POSITIVE_REGULATION_OF_CANONICAL_NF_KAPPAB_SIGNAL_TRANSDUCTION	0.373853	0.845563	0.0656814	0.320058	1.08797	16	BST2 TRIM22 APOL3 LGALS9 TRIM38 TNF LURAP1L HMOX1 NOD2
GOBP_REGULATION_OF_DNA_BINDING	0.374294	0.845563	0.0760837	0.471457	1.0824	5	IFI16 BCL3 PLAUR H1-0
GOBP_NEGATIVE_REGULATION_OF_INFLAMMATORY_RESPONSE	0.374372	0.845563	0.0701132	0.382033	1.08998	9	TNFAIP3 IL20RB KLF4 GPER1
GOBP_PROTEIN_FOLDING	0.374486	0.845563	0.144631	-0.337568	-1.05354	7	HYOU1 HSPA5 ERO1A DNAJC3 DNAJB11 DNAJB5 ERO1B
GOBP_CHROMOSOME_SEGREGATION	0.374801	0.845563	0.0824344	0.561867	1.091	3	GEM PLSCR1
GOBP_REGULATION_OF_PROTEIN_CONTAINING_COMPLEX_ASSEMBLY	0.375	0.845563	0.0655321	0.319644	1.08656	16	ISG15 DNAJC6 GBP5 IFI16
GOBP_CORNIFIED_ENVELOPE_ASSEMBLY	0.375783	0.845563	0.0975449	0.804309	1.06925	1	MAFB
GOBP_CRANIAL_NERVE_FORMATION	0.375783	0.845563	0.0975449	0.804309	1.06925	1	MAFB
GOBP_EAR_MORPHOGENESIS	0.375783	0.845563	0.0975449	0.804309	1.06925	1	MAFB
GOBP_INNER_EAR_MORPHOGENESIS	0.375783	0.845563	0.0975449	0.804309	1.06925	1	MAFB
GOBP_MEMBRANE_BIOGENESIS	0.375783	0.845563	0.0975449	0.804309	1.06925	1	MAFB
GOBP_NEGATIVE_REGULATION_OF_MYELOID_LEUKOCYTE_DIFFERENTIATION	0.375783	0.845563	0.0975449	0.804309	1.06925	1	MAFB
GOBP_NEGATIVE_REGULATION_OF_OSTEOCLAST_DIFFERENTIATION	0.375783	0.845563	0.0975449	0.804309	1.06925	1	MAFB
GOBP_SEGMENT_SPECIFICATION	0.375783	0.845563	0.0975449	0.804309	1.06925	1	MAFB
GOBP_DNA_TEMPLATED_TRANSCRIPTION_INITIATION	0.376396	0.846476	0.0822055	0.560558	1.08846	3	NFKBIZ
GOBP_POSITIVE_REGULATION_OF_DEVELOPMENTAL_GROWTH	0.377246	0.847922	0.120433	-0.432203	-1.05611	4	L1CAM CSF1 PIM1
GOBP_POSITIVE_REGULATION_OF_ENDOTHELIAL_CELL_APOPTOTIC_PROCESS	0.37799	0.84913	0.0819779	0.559545	1.08649	3	F3 GPER1
GOBP_POSITIVE_REGULATION_OF_OSTEOBLAST_DIFFERENTIATION	0.378743	0.850353	0.0785029	0.509856	1.08339	4	IFITM1 CEBPD
GOBP_FATTY_ACID_HOMEOSTASIS	0.38024	0.853246	0.119888	-0.430563	-1.05211	4	GOT1 APOE MLXIPL
GOBP_PHOSPHATIDYLINOSITOL_METABOLIC_PROCESS	0.381333	0.855231	0.111918	-0.500901	-1.05394	3	PLCD1 MTMR11 PLCG2
GOBP_CENTRAL_NERVOUS_SYSTEM_DEVELOPMENT	0.38172	0.855631	0.0615707	0.280381	1.09034	26	C3 NPTX1 BCL6 DUSP15 MAFB FUT1 KDM6B AKNA TNF VLDLR NAV2 HAP1 LIF
GOBP_NEGATIVE_REGULATION_OF_ENDOTHELIAL_CELL_MIGRATION	0.382768	0.85751	0.0749279	0.468841	1.07639	5	SP100 KLF4 TNF
GOBP_REGULATION_OF_DEFENSE_RESPONSE_TO_VIRUS	0.385117	0.861551	0.0706196	0.396824	1.08316	8	TNFAIP3 TRIM22 ZC3H12A TRIM38 PARP9 STAT1
GOBP_INTERLEUKIN_17_PRODUCTION	0.386228	0.861551	0.0774768	0.50706	1.07745	4	DDIT3 ARG2 NOD2
GOBP_DORSAL_AORTA_DEVELOPMENT	0.386256	0.861551	0.103576	-0.604317	-1.06671	2	DLL4 NGFR
GOBP_NEGATIVE_REGULATION_OF_BLOOD_VESSEL_ENDOTHELIAL_CELL_PROLIFERATION_INVOLVED_IN_SPROUTING_ANGIOGENESIS	0.386256	0.861551	0.103576	-0.604317	-1.06671	2	DLL4 NGFR
GOBP_POSITIVE_REGULATION_OF_ANIMAL_ORGAN_MORPHOGENESIS	0.386256	0.861551	0.103576	-0.604317	-1.06671	2	CSF1 NGFR
GOBP_POSITIVE_REGULATION_OF_ODONTOGENESIS	0.386256	0.861551	0.103576	-0.604317	-1.06671	2	CSF1 NGFR
GOBP_REGULATION_OF_ODONTOGENESIS	0.386256	0.861551	0.103576	-0.604317	-1.06671	2	CSF1 NGFR
GOBP_REGULATION_OF_ODONTOGENESIS_OF_DENTIN_CONTAINING_TOOTH	0.386256	0.861551	0.103576	-0.604317	-1.06671	2	CSF1 NGFR
GOBP_CELLULAR_RESPONSE_TO_TYPE_III_INTERFERON	0.388309	0.862793	0.0956031	0.802513	1.06686	1	IFNL1
GOBP_NEGATIVE_REGULATION_OF_INTERLEUKIN_5_PRODUCTION	0.388309	0.862793	0.0956031	0.802513	1.06686	1	IFNL1
GOBP_POSITIVE_REGULATION_OF_MHC_CLASS_I_BIOSYNTHETIC_PROCESS	0.388309	0.862793	0.0956031	0.802513	1.06686	1	IFNL1
GOBP_RESPONSE_TO_TYPE_III_INTERFERON	0.388309	0.862793	0.0956031	0.802513	1.06686	1	IFNL1
GOBP_CELLULAR_RESPONSE_TO_COLD	0.388626	0.862793	0.103197	-0.600719	-1.06036	2	NFKBIA DNAJC3
GOBP_RESPONSE_TO_COLD	0.388626	0.862793	0.103197	-0.600719	-1.06036	2	NFKBIA DNAJC3
GOBP_RESPONSE_TO_IONIZING_RADIATION	0.388669	0.862793	0.0706196	0.422256	1.10312	7	IFI16 CXCL10 VCAM1 TNF
GOBP_RESPONSE_TO_NITROGEN_COMPOUND	0.38999	0.862793	0.0590955	0.248376	1.06851	39	IFIT1 NFKBIZ OAS1 IFIH1 TNFAIP3 KLF4 OAS3 VCAM1 GPER1 FUT1 TRPM4 HERPUD1 IFNB1 TNF
GOBP_CORTICAL_ACTIN_CYTOSKELETON_ORGANIZATION	0.390057	0.862793	0.0902635	-0.791741	-1.06881	1	EHD2
GOBP_CORTICAL_CYTOSKELETON_ORGANIZATION	0.390057	0.862793	0.0902635	-0.791741	-1.06881	1	EHD2
GOBP_ENDOCYTIC_RECYCLING	0.390057	0.862793	0.0902635	-0.791741	-1.06881	1	EHD2
GOBP_PLASMA_MEMBRANE_TUBULATION	0.390057	0.862793	0.0902635	-0.791741	-1.06881	1	EHD2
GOBP_POSITIVE_REGULATION_OF_ENDOCYTIC_RECYCLING	0.390057	0.862793	0.0902635	-0.791741	-1.06881	1	EHD2
GOBP_REGULATION_OF_ENDOCYTIC_RECYCLING	0.390057	0.862793	0.0902635	-0.791741	-1.06881	1	EHD2
GOBP_MONOATOMIC_CATION_TRANSMEMBRANE_TRANSPORT	0.39019	0.862793	0.062249	0.295914	1.07828	20	CXCL11 DDIT3 KCNN1 CXCL10 ATP4A GPER1 TRPM4
GOBP_ACTIVATION_INDUCED_CELL_DEATH_OF_T_CELLS	0.390397	0.862793	0.095288	0.800718	1.06448	1	TSC22D3
GOBP_REGULATION_OF_ACTIVATION_INDUCED_CELL_DEATH_OF_T_CELLS	0.390397	0.862793	0.095288	0.800718	1.06448	1	TSC22D3
GOBP_REGULATION_OF_MYOBLAST_DIFFERENTIATION	0.392655	0.867317	0.0736213	0.464593	1.06664	5	DDIT3 CXCL10 TNF
GOBP_POSITIVE_REGULATION_OF_CYTOKINE_PRODUCTION_INVOLVED_IN_IMMUNE_RESPONSE	0.393713	0.8679	0.0764767	0.50361	1.07012	4	RSAD2 NOD2 RAET1G PLCG2
GOBP_POSITIVE_REGULATION_OF_PHAGOCYTOSIS	0.393713	0.8679	0.0764767	0.50361	1.07012	4	C3 C4B C4A PLCG2
GOBP_ADHERENS_JUNCTION_ORGANIZATION	0.394828	0.8679	0.0838361	0.620504	1.06568	2	SMAD7 CDH5
GOBP_APICAL_JUNCTION_ASSEMBLY	0.394828	0.8679	0.0838361	0.620504	1.06568	2	TNF CDH5
GOBP_CELL_CELL_ADHESION_MEDIATED_BY_CADHERIN	0.394828	0.8679	0.0838361	0.620504	1.06568	2	SMAD7 CDH5
GOBP_NEGATIVE_REGULATION_OF_SMOOTH_MUSCLE_CELL_MIGRATION	0.394828	0.8679	0.0838361	0.621685	1.06771	2	SERPINE1
GOBP_REGULATION_OF_ENDOTHELIAL_CELL_DEVELOPMENT	0.394828	0.8679	0.0838361	0.620504	1.06568	2	TNF CDH5
GOBP_TIGHT_JUNCTION_ASSEMBLY	0.394828	0.8679	0.0838361	0.620504	1.06568	2	TNF CDH5
GOBP_TIGHT_JUNCTION_ORGANIZATION	0.394828	0.8679	0.0838361	0.620504	1.06568	2	TNF CDH5
GOBP_NEPHRON_EPITHELIUM_DEVELOPMENT	0.395437	0.868307	0.134273	-0.349638	-1.01883	6	CD24 WNK4 JAG1 STAT1 LAMA5 LIF
GOBP_RENAL_TUBULE_DEVELOPMENT	0.395437	0.868307	0.134273	-0.349638	-1.01883	6	CD24 WNK4 JAG1 STAT1 LAMA5 LIF
GOBP_LONG_TERM_MEMORY	0.397333	0.870619	0.10925	-0.495495	-1.04256	3	APOE CPEB3 SGK1
GOBP_PERIPHERAL_NERVOUS_SYSTEM_NEURON_DIFFERENTIATION	0.398747	0.870619	0.0940503	0.795332	1.05732	1	VCAM1
GOBP_HEAD_DEVELOPMENT	0.39953	0.870619	0.0636424	0.331873	1.05769	13	MAFB CSRNP1 FUT1 KDM6B AKNA NAV2 HAP1 ZEB2 EGR2 RRAS EPOR
GOBP_REGULATION_OF_MEMBRANE_POTENTIAL	0.39953	0.870619	0.0636424	0.331809	1.05748	13	IFI6 GLRX GPER1 SMAD7 TRPM4 TNF
GOBP_CARBOHYDRATE_IMPORT_ACROSS_PLASMA_MEMBRANE	0.399618	0.870619	0.0888945	-0.78456	-1.05912	1	SLC2A5
GOBP_DEHYDROASCORBIC_ACID_TRANSPORT	0.399618	0.870619	0.0888945	-0.78456	-1.05912	1	SLC2A5
GOBP_FRUCTOSE_TRANSMEMBRANE_TRANSPORT	0.399618	0.870619	0.0888945	-0.78456	-1.05912	1	SLC2A5
GOBP_INTESTINAL_ABSORPTION	0.399618	0.870619	0.0888945	-0.78456	-1.05912	1	SLC2A5
GOBP_INTESTINAL_HEXOSE_ABSORPTION	0.399618	0.870619	0.0888945	-0.78456	-1.05912	1	SLC2A5
GOBP_RESPONSE_TO_MERCURY_ION	0.399618	0.870619	0.0888945	-0.786355	-1.06154	1	PGAM2
GOBP_VITAMIN_TRANSPORT	0.399618	0.870619	0.0888945	-0.78456	-1.05912	1	SLC2A5
GOBP_REGULATION_OF_MYELOID_LEUKOCYTE_MEDIATED_IMMUNITY	0.399701	0.870619	0.0756946	0.499834	1.0621	4	C3 LGALS9
GOBP_GOLGI_VESICLE_TRANSPORT	0.399718	0.870619	0.0727141	0.460168	1.05648	5	OPTN SEC24D ERO1B WIPI1
GOBP_POSITIVE_REGULATION_OF_COLD_INDUCED_THERMOGENESIS	0.399718	0.870619	0.0727141	0.459909	1.05588	5	EPAS1 GADD45G KDM6B
GOBP_NUCLEOTIDE_BINDING_OLIGOMERIZATION_DOMAIN_CONTAINING_1_SIGNALING_PATHWAY	0.4	0.870619	0.0831291	0.616985	1.05963	2	TNFAIP3
GOBP_NEGATIVE_REGULATION_OF_INTRACELLULAR_PROTEIN_TRANSPORT	0.400319	0.870619	0.078921	0.54513	1.0585	3	SP100
GOBP_NEGATIVE_REGULATION_OF_INTRACELLULAR_TRANSPORT	0.400319	0.870619	0.078921	0.54513	1.0585	3	SP100
GOBP_NEGATIVE_REGULATION_OF_NUCLEOCYTOPLASMIC_TRANSPORT	0.400319	0.870619	0.078921	0.54513	1.0585	3	SP100
GOBP_REGULATION_OF_MUSCLE_CONTRACTION	0.401845	0.871266	0.0689567	0.418582	1.09353	7	ZC3H12A GPER1 SMAD7 TRPM4
GOBP_MITOCHONDRIAL_MEMBRANE_ORGANIZATION	0.402844	0.871266	0.100991	-0.597122	-1.05401	2	IER3 EYA2
GOBP_MITOCHONDRIAL_OUTER_MEMBRANE_PERMEABILIZATION	0.402844	0.871266	0.100991	-0.597122	-1.05401	2	IER3 EYA2
GOBP_POSITIVE_REGULATION_OF_DNA_REPAIR	0.402844	0.871266	0.100991	-0.597122	-1.05401	2	DPF3 EYA2
GOBP_POSITIVE_REGULATION_OF_MEMBRANE_PERMEABILITY	0.402844	0.871266	0.100991	-0.597122	-1.05401	2	IER3 EYA2
GOBP_POSITIVE_REGULATION_OF_MITOCHONDRIAL_MEMBRANE_PERMEABILITY	0.402844	0.871266	0.100991	-0.597122	-1.05401	2	IER3 EYA2
GOBP_REGULATION_OF_MITOCHONDRIAL_MEMBRANE_PERMEABILITY	0.402844	0.871266	0.100991	-0.597122	-1.05401	2	IER3 EYA2
GOBP_REGULATION_OF_MITOCHONDRIAL_MEMBRANE_PERMEABILITY_INVOLVED_IN_APOPTOTIC_PROCESS	0.402844	0.871266	0.100991	-0.597122	-1.05401	2	IER3 EYA2
GOBP_PROTEIN_LOCALIZATION_TO_PLASMA_MEMBRANE	0.403659	0.871266	0.0649408	0.361343	1.06933	10	OPTN ARHGEF16 GPER1 TNF ITGA3 GBP1 LAMA5
GOBP_LENS_DEVELOPMENT_IN_CAMERA_TYPE_EYE	0.404192	0.871266	0.0751182	0.498195	1.05862	4	TDRD7 CDKN1C CITED2 ZEB2
GOBP_POSITIVE_REGULATION_OF_CARBOHYDRATE_METABOLIC_PROCESS	0.405104	0.871266	0.0782955	0.543739	1.0558	3	GPER1 PRKAA2
GOBP_CELLULAR_RESPONSE_TO_GLUCOCORTICOID_STIMULUS	0.405172	0.871266	0.0824344	0.61568	1.05739	2	ZFP36
GOBP_REGULATION_OF_TRANSLATIONAL_INITIATION_IN_RESPONSE_TO_STRESS	0.405172	0.871266	0.0824344	0.615746	1.0575	2	PPP1R15A DNAJC3
GOBP_REGULATION_OF_TRANSLATION_IN_RESPONSE_TO_ENDOPLASMIC_RETICULUM_STRESS	0.405172	0.871266	0.0824344	0.615746	1.0575	2	PPP1R15A DNAJC3
GOBP_REGULATION_OF_CYCLIN_DEPENDENT_PROTEIN_SERINE_THREONINE_KINASE_ACTIVITY	0.405213	0.871266	0.100633	-0.595324	-1.05083	2	PIM1 HERC5
GOBP_RECEPTOR_RECYCLING	0.406897	0.871266	0.0822055	0.614936	1.05611	2	OPTN
GOBP_REGULATION_OF_MONOCYTE_DIFFERENTIATION	0.406897	0.871266	0.0822055	0.613979	1.05447	2	IRF7
GOBP_REGULATION_OF_RECEPTOR_RECYCLING	0.406897	0.871266	0.0822055	0.614936	1.05611	2	OPTN
GOBP_ESTABLISHMENT_OF_PROTEIN_LOCALIZATION_TO_MEMBRANE	0.408163	0.871266	0.123842	-0.390518	-1.0385	5	ITGAM CD24 HSPA5 TCAF2
GOBP_MARGINAL_ZONE_B_CELL_DIFFERENTIATION	0.409186	0.871266	0.0925529	0.793537	1.05493	1	BCL3
GOBP_RESPONSE_TO_UV_C	0.409186	0.871266	0.0925529	0.793537	1.05493	1	BCL3
GOBP_REGULATION_OF_HUMORAL_IMMUNE_RESPONSE	0.409888	0.871266	0.0776799	0.54246	1.05332	3	C3 TNF SPNS2
GOBP_AXON_EXTENSION	0.41018	0.871266	0.114751	-0.419141	-1.02419	4	L1CAM APOE EDN2
GOBP_NEURON_PROJECTION_EXTENSION	0.41018	0.871266	0.114751	-0.419141	-1.02419	4	L1CAM APOE EDN2
GOBP_RESPONSE_TO_OXIDATIVE_STRESS	0.41055	0.871266	0.0611693	0.31217	1.06116	16	TNFAIP3 KLF4 PTPRN ZC3H12A EPAS1 PRKAA2 KDM6B
GOBP_PROTEIN_PROCESSING	0.411227	0.871266	0.0673624	0.389937	1.06436	8	SERPINE1 F3 MAFB ERO1B PLAUR HID1 PCSK4
GOBP_ARACHIDONATE_METABOLIC_PROCESS	0.411483	0.871266	0.0774768	0.542342	1.05309	3	PLA2G4C CYP1A1 MGLL
GOBP_LONG_CHAIN_FATTY_ACID_METABOLIC_PROCESS	0.411483	0.871266	0.0774768	0.542342	1.05309	3	PLA2G4C CYP1A1 MGLL
GOBP_CARBOHYDRATE_MEDIATED_SIGNALING	0.413002	0.871266	0.0870516	-0.779174	-1.05185	1	MLXIPL
GOBP_CARBON_CATABOLITE_REGULATION_OF_TRANSCRIPTION	0.413002	0.871266	0.0870516	-0.779174	-1.05185	1	MLXIPL
GOBP_NEGATIVE_REGULATION_OF_HOMOTYPIC_CELL_CELL_ADHESION	0.413002	0.871266	0.0870516	-0.780969	-1.05427	1	C1QTNF1
GOBP_NEGATIVE_REGULATION_OF_PLATELET_AGGREGATION	0.413002	0.871266	0.0870516	-0.780969	-1.05427	1	C1QTNF1
GOBP_NEGATIVE_REGULATION_OF_SIGNAL_TRANSDUCTION_BY_P53_CLASS_MEDIATOR	0.413002	0.871266	0.0870516	-0.779174	-1.05185	1	MLXIPL
GOBP_PLATELET_AGGREGATION	0.413002	0.871266	0.0870516	-0.780969	-1.05427	1	C1QTNF1
GOBP_POSITIVE_REGULATION_OF_CORTICOSTEROID_HORMONE_SECRETION	0.413002	0.871266	0.0870516	-0.780969	-1.05427	1	C1QTNF1
GOBP_POSITIVE_REGULATION_OF_FATTY_ACID_BIOSYNTHETIC_PROCESS	0.413002	0.871266	0.0870516	-0.779174	-1.05185	1	MLXIPL
GOBP_POSITIVE_REGULATION_OF_FATTY_ACID_METABOLIC_PROCESS	0.413002	0.871266	0.0870516	-0.779174	-1.05185	1	MLXIPL
GOBP_POSITIVE_REGULATION_OF_STEROID_HORMONE_SECRETION	0.413002	0.871266	0.0870516	-0.780969	-1.05427	1	C1QTNF1
GOBP_POSITIVE_REGULATION_OF_TRANSCRIPTION_BY_GLUCOSE	0.413002	0.871266	0.0870516	-0.779174	-1.05185	1	MLXIPL
GOBP_REGULATION_OF_ENDOCRINE_PROCESS	0.413002	0.871266	0.0870516	-0.780969	-1.05427	1	C1QTNF1
GOBP_REGULATION_OF_GLUCOSE_METABOLIC_PROCESS	0.413002	0.871266	0.0870516	-0.780969	-1.05427	1	C1QTNF1
GOBP_REGULATION_OF_PLATELET_AGGREGATION	0.413002	0.871266	0.0870516	-0.780969	-1.05427	1	C1QTNF1
GOBP_REGULATION_OF_STEROID_HORMONE_SECRETION	0.413002	0.871266	0.0870516	-0.780969	-1.05427	1	C1QTNF1
GOBP_REGULATION_OF_TRANSCRIPTION_BY_GLUCOSE	0.413002	0.871266	0.0870516	-0.779174	-1.05185	1	MLXIPL
GOBP_REGULATION_OF_TRANSCRIPTION_FROM_RNA_POLYMERASE_II_PROMOTER_BY_GLUCOSE	0.413002	0.871266	0.0870516	-0.779174	-1.05185	1	MLXIPL
GOBP_SUGAR_MEDIATED_SIGNALING_PATHWAY	0.413002	0.871266	0.0870516	-0.779174	-1.05185	1	MLXIPL
GOBP_RAS_PROTEIN_SIGNAL_TRANSDUCTION	0.413333	0.871266	0.10673	-0.491892	-1.03498	3	CSF1 RRAS PLK2
GOBP_POSITIVE_REGULATION_OF_CELL_POPULATION_PROLIFERATION	0.415036	0.871266	0.0555947	0.238405	1.06362	46	CCL5 ATF3 BST2 TNFAIP3 F3 BCL6 CXCL10 PTPRN VCAM1 GPER1 LGALS9 TGFA TRPM4 TNF DISP3 IL11 HMOX1 ANG LIF NOD2
GOBP_APOPTOTIC_CHROMOSOME_CONDENSATION	0.415449	0.871266	0.0916795	0.789946	1.05016	1	GPER1
GOBP_CARDIAC_VASCULAR_SMOOTH_MUSCLE_CELL_DIFFERENTIATION	0.415449	0.871266	0.0916795	0.789946	1.05016	1	GPER1
GOBP_CELLULAR_COMPONENT_DISASSEMBLY_INVOLVED_IN_EXECUTION_PHASE_OF_APOPTOSIS	0.415449	0.871266	0.0916795	0.789946	1.05016	1	GPER1
GOBP_CELLULAR_RESPONSE_TO_ESTRADIOL_STIMULUS	0.415449	0.871266	0.0916795	0.789946	1.05016	1	GPER1
GOBP_CORONARY_VASCULATURE_DEVELOPMENT	0.415449	0.871266	0.0916795	0.789946	1.05016	1	GPER1
GOBP_NEGATIVE_REGULATION_OF_VASCULAR_ASSOCIATED_SMOOTH_MUSCLE_CELL_PROLIFERATION	0.415449	0.871266	0.0916795	0.789946	1.05016	1	GPER1
GOBP_NEURONAL_ACTION_POTENTIAL	0.415449	0.871266	0.0916795	0.789946	1.05016	1	GPER1
GOBP_NUCLEAR_MEMBRANE_ORGANIZATION	0.415449	0.871266	0.0916795	0.789946	1.05016	1	GPER1
GOBP_POSITIVE_REGULATION_OF_ALCOHOL_BIOSYNTHETIC_PROCESS	0.415449	0.871266	0.0916795	0.789946	1.05016	1	GPER1
GOBP_POSITIVE_REGULATION_OF_CARDIOCYTE_DIFFERENTIATION	0.415449	0.871266	0.0916795	0.789946	1.05016	1	GPER1
GOBP_POSITIVE_REGULATION_OF_INOSITOL_PHOSPHATE_BIOSYNTHETIC_PROCESS	0.415449	0.871266	0.0916795	0.789946	1.05016	1	GPER1
GOBP_POSITIVE_REGULATION_OF_MUSCLE_CELL_DIFFERENTIATION	0.415449	0.871266	0.0916795	0.789946	1.05016	1	GPER1
GOBP_POSITIVE_REGULATION_OF_SMOOTH_MUSCLE_CELL_DIFFERENTIATION	0.415449	0.871266	0.0916795	0.789946	1.05016	1	GPER1
GOBP_POSITIVE_REGULATION_OF_UTERINE_SMOOTH_MUSCLE_CONTRACTION	0.415449	0.871266	0.0916795	0.789946	1.05016	1	GPER1
GOBP_POSITIVE_REGULATION_OF_VASCULAR_ASSOCIATED_SMOOTH_MUSCLE_CELL_DIFFERENTIATION	0.415449	0.871266	0.0916795	0.789946	1.05016	1	GPER1
GOBP_REGULATION_OF_CARBOHYDRATE_BIOSYNTHETIC_PROCESS	0.415449	0.871266	0.0916795	0.789946	1.05016	1	GPER1
GOBP_REGULATION_OF_CARDIOCYTE_DIFFERENTIATION	0.415449	0.871266	0.0916795	0.789946	1.05016	1	GPER1
GOBP_REGULATION_OF_INOSITOL_PHOSPHATE_BIOSYNTHETIC_PROCESS	0.415449	0.871266	0.0916795	0.789946	1.05016	1	GPER1
GOBP_STEROID_HORMONE_RECEPTOR_SIGNALING_PATHWAY	0.415449	0.871266	0.0916795	0.789946	1.05016	1	GPER1
GOBP_TRANSMISSION_OF_NERVE_IMPULSE	0.415449	0.871266	0.0916795	0.789946	1.05016	1	GPER1
GOBP_UTERINE_SMOOTH_MUSCLE_CONTRACTION	0.415449	0.871266	0.0916795	0.789946	1.05016	1	GPER1
GOBP_POSITIVE_REGULATION_OF_ERYTHROCYTE_DIFFERENTIATION	0.415517	0.871266	0.0810802	0.610925	1.04923	2	ISG15 STAT1
GOBP_RESPONSE_TO_CAMP	0.416	0.871832	0.106323	-0.49104	-1.03319	3	AHR HCN2
GOBP_RESPONSE_TO_GROWTH_FACTOR	0.416228	0.871863	0.05653	0.247895	1.05318	37	CCL5 CXCL8 NFKBIZ DDIT3 ZFP36 CDKN2B
GOBP_BONE_REMODELING	0.417241	0.873539	0.0808589	0.608836	1.04564	2	TNFAIP3
GOBP_OSTEOCLAST_PROLIFERATION	0.418966	0.876663	0.0806388	0.607945	1.04411	2	TNFAIP3
GOBP_NEGATIVE_REGULATION_OF_CELL_PROJECTION_ORGANIZATION	0.419162	0.876663	0.113313	-0.418132	-1.02173	4	PLXNB3 APOE NGEF
GOBP_CRANIAL_NERVE_DEVELOPMENT	0.420659	0.878857	0.0730744	0.49278	1.04711	4	MAFB NAV2 CITED2 EGR2
GOBP_PERIPHERAL_NERVOUS_SYSTEM_DEVELOPMENT	0.420659	0.878857	0.0730744	0.49278	1.04711	4	VCAM1 EGR3 CITED2 EGR2
GOBP_REGULATION_OF_INTRINSIC_APOPTOTIC_SIGNALING_PATHWAY	0.422192	0.878857	0.0678338	0.429192	1.06065	6	DDIT3 NUPR1 HERPUD1 PLAUR
GOBP_POSITIVE_REGULATION_OF_CARTILAGE_DEVELOPMENT	0.422648	0.878857	0.0760837	0.535888	1.04056	3	LOXL2 SMAD7
GOBP_POSITIVE_REGULATION_OF_CHONDROCYTE_DIFFERENTIATION	0.422648	0.878857	0.0760837	0.535888	1.04056	3	LOXL2 SMAD7
GOBP_REGULATION_OF_MUSCLE_CELL_DIFFERENTIATION	0.422648	0.878857	0.0760837	0.536937	1.04259	3	GPER1 BHLHE41 NFATC2
GOBP_RESPONSE_TO_GRAM_POSITIVE_BACTERIUM	0.422648	0.878857	0.0760837	0.535641	1.04008	3	NFKBIZ FOSL2
GOBP_CELLULAR_PROCESS_INVOLVED_IN_REPRODUCTION_IN_MULTICELLULAR_ORGANISM	0.423367	0.878857	0.0640704	0.369833	1.05517	9	TDRD7 DNHD1 ANG CDKN1C MOV10L1 ZDBF2 PCSK4 PAQR5
GOBP_POSITIVE_REGULATION_OF_RESPONSE_TO_CYTOKINE_STIMULUS	0.423545	0.878857	0.067676	0.428355	1.05859	6	IFIH1 IRF7 PARP9 RBM47
GOBP_REGULATION_OF_SYSTEMIC_ARTERIAL_BLOOD_PRESSURE	0.423729	0.878857	0.137251	-0.287273	-0.98084	8	IER3 SLC2A5 ADM EDN2 KCNK3 HSD11B2 NAV2 TNF
GOBP_IRON_ION_TRANSPORT	0.424171	0.878857	0.0978773	-0.586331	-1.03496	2	FTH1 CYBRD1
GOBP_TRANSITION_METAL_ION_TRANSPORT	0.424171	0.878857	0.0978773	-0.586331	-1.03496	2	FTH1 CYBRD1
GOBP_CELL_SURFACE_RECEPTOR_PROTEIN_TYROSINE_PHOSPHATASE_SIGNALING_PATHWAY	0.424474	0.878857	0.0855357	-0.777379	-1.04942	1	PTPRE
GOBP_REGULATION_OF_ENDOTHELIAL_CELL_MIGRATION	0.424789	0.878857	0.0618406	0.344585	1.0415	11	SP100 KLF4 ZC3H12A FUT1 TNF HMOX1
GOBP_POSITIVE_REGULATION_OF_STEROID_METABOLIC_PROCESS	0.42515	0.878857	0.112379	-0.416082	-1.01672	4	STARD4 APOE ADM
GOBP_NEUROEPITHELIAL_CELL_DIFFERENTIATION	0.425862	0.878857	0.0797706	0.606478	1.04159	2	SERPINE1 JAG1
GOBP_CELLULAR_RESPONSE_TO_ABIOTIC_STIMULUS	0.425879	0.878857	0.0637845	0.367948	1.0498	9	IRF1 IFI16 RELB TNF
GOBP_POSITIVE_REGULATION_OF_MYOBLAST_DIFFERENTIATION	0.42654	0.878857	0.0975449	-0.584532	-1.03178	2	DPF3 RANBP3L
GOBP_POSITIVE_REGULATION_OF_ENDOTHELIAL_CELL_MIGRATION	0.426554	0.878857	0.0694481	0.45208	1.03791	5	ZC3H12A FUT1 HMOX1 PLK2 RRAS
GOBP_DOPAMINE_METABOLIC_PROCESS	0.426667	0.878857	0.104733	-0.484685	-1.01982	3	ITGAM GCH1 SNCB
GOBP_POSITIVE_REGULATION_OF_CELL_KILLING	0.426877	0.878857	0.0659816	0.409262	1.06918	7	RAET1L HLA-B HLA-C RAET1G ULBP2 ULBP1
GOBP_SECONDARY_ALCOHOL_METABOLIC_PROCESS	0.427605	0.878857	0.0672065	0.4257	1.05202	6	PRKAA2 VLDLR DISP3 APOL1
GOBP_ANTIGEN_PROCESSING_AND_PRESENTATION_OF_PEPTIDE_ANTIGEN	0.428195	0.878857	0.0658312	0.408343	1.06678	7	RAET1L HLA-B HLA-C RAET1G ULBP2 ULBP1
GOBP_ANTIGEN_PROCESSING_AND_PRESENTATION_OF_PEPTIDE_ANTIGEN_VIA_MHC_CLASS_I	0.428195	0.878857	0.0658312	0.408343	1.06678	7	RAET1L HLA-B HLA-C RAET1G ULBP2 ULBP1
GOBP_VACUOLE_ORGANIZATION	0.429641	0.878857	0.0720033	0.490975	1.04327	4	NUPR1 WIPI1 TFEB HID1
GOBP_CARDIAC_MUSCLE_CELL_PROLIFERATION	0.43021	0.878857	0.0847985	-0.773788	-1.04458	1	PIM1
GOBP_CARDIOBLAST_PROLIFERATION	0.43021	0.878857	0.0847985	-0.773788	-1.04458	1	PIM1
GOBP_CELL_PROLIFERATION_INVOLVED_IN_HEART_MORPHOGENESIS	0.43021	0.878857	0.0847985	-0.773788	-1.04458	1	PIM1
GOBP_HEART_FORMATION	0.43021	0.878857	0.0847985	-0.773788	-1.04458	1	PIM1
GOBP_HEART_GROWTH	0.43021	0.878857	0.0847985	-0.773788	-1.04458	1	PIM1
GOBP_POSITIVE_REGULATION_OF_BROWN_FAT_CELL_DIFFERENTIATION	0.43021	0.878857	0.0847985	-0.773788	-1.04458	1	PIM1
GOBP_POSITIVE_REGULATION_OF_CARDIAC_MUSCLE_CELL_PROLIFERATION	0.43021	0.878857	0.0847985	-0.773788	-1.04458	1	PIM1
GOBP_POSITIVE_REGULATION_OF_CELL_PROLIFERATION_INVOLVED_IN_HEART_MORPHOGENESIS	0.43021	0.878857	0.0847985	-0.773788	-1.04458	1	PIM1
GOBP_POSITIVE_REGULATION_OF_HEART_GROWTH	0.43021	0.878857	0.0847985	-0.773788	-1.04458	1	PIM1
GOBP_POSITIVE_REGULATION_OF_ORGAN_GROWTH	0.43021	0.878857	0.0847985	-0.773788	-1.04458	1	PIM1
GOBP_REGULATION_OF_BROWN_FAT_CELL_DIFFERENTIATION	0.43021	0.878857	0.0847985	-0.773788	-1.04458	1	PIM1
GOBP_REGULATION_OF_CARDIAC_MUSCLE_CELL_PROLIFERATION	0.43021	0.878857	0.0847985	-0.773788	-1.04458	1	PIM1
GOBP_REGULATION_OF_HEART_GROWTH	0.43021	0.878857	0.0847985	-0.773788	-1.04458	1	PIM1
GOBP_REGULATION_OF_HEMATOPOIETIC_STEM_CELL_PROLIFERATION	0.43021	0.878857	0.0847985	-0.773788	-1.04458	1	PIM1
GOBP_REGULATION_OF_ORGAN_GROWTH	0.43021	0.878857	0.0847985	-0.773788	-1.04458	1	PIM1
GOBP_REGULATION_OF_STEM_CELL_PROLIFERATION	0.43021	0.878857	0.0847985	-0.773788	-1.04458	1	PIM1
GOBP_STRIATED_MUSCLE_CELL_PROLIFERATION	0.43021	0.878857	0.0847985	-0.773788	-1.04458	1	PIM1
[truncated: 2,094 more rows]

## Sheet: Zhu 2017
pathway	pval	padj	log2err	ES	NES	size	leadingEdge
GOBP_10_FORMYLTETRAHYDROFOLATE_METABOLIC_PROCESS	0.709544	0.900381	0.0633597	-0.389257	-0.790193	5	MTHFD1 AASDHPPT MTHFD2L MTHFD1L
GOBP_2FE_2S_CLUSTER_ASSEMBLY	0.422785	0.713257	0.10208	-0.396423	-1.03889	11	LYRM4 FXN NFS1
GOBP_2_OXOGLUTARATE_METABOLIC_PROCESS	0.564987	0.811564	0.0878313	-0.316402	-0.91785	15	OGDHL D2HGDH GOT2 L2HGDH COL6A1 AADAT
GOBP_3_UTR_MEDIATED_MRNA_DESTABILIZATION	0.00235203	0.0290496	0.431708	0.731239	1.88294	18	ZFP36 ZC3H12A ZC3H12D CPEB3 ZFP36L2 ZFP36L1
GOBP_3_UTR_MEDIATED_MRNA_STABILIZATION	0.00710784	0.0643225	0.407018	0.667812	1.75698	20	ZFP36 ARID5A RBM47
GOBP_4FE_4S_CLUSTER_ASSEMBLY	0.0084166	0.0709351	0.38073	-0.827345	-1.67951	5	LYRM4 FXN NFS1
GOBP_4_HYDROXYPROLINE_METABOLIC_PROCESS	0.735484	0.913244	0.0633597	-0.36537	-0.784485	6	HOGA1 ALDH4A1
GOBP_5S_CLASS_RRNA_TRANSCRIPTION_BY_RNA_POLYMERASE_III	0.350538	0.657428	0.103576	-0.517011	-1.11007	6	GTF3C2 GTF3C6 GTF3C3
GOBP_5_PHOSPHORIBOSE_1_DIPHOSPHATE_METABOLIC_PROCESS	0.580913	0.822578	0.0732559	-0.451118	-0.915771	5	PRPS2 PRPS1 PRPS1L1
GOBP_7_METHYLGUANOSINE_CAP_HYPERMETHYLATION	0.140187	0.404486	0.181383	-0.556408	-1.32208	8	SNRPD1 SNRPE SNRPD2 SNRPD3 SNRPF SNRPB
GOBP_7_METHYLGUANOSINE_RNA_CAPPING	0.880143	0.979099	0.0464155	0.298338	0.618848	7	RNGTT RAMAC NCBP3 CMTR2
GOBP_ACETATE_ESTER_METABOLIC_PROCESS	0.13308	0.393187	0.166934	0.756118	1.36579	4	ACHE SLC44A4 COLQ
GOBP_ACETATE_ESTER_TRANSPORT	0.365385	0.671756	0.0943564	0.590313	1.11803	5	ADORA2A SLC44A4
GOBP_ACETYLCHOLINE_SECRETION	0.378327	0.68364	0.0916795	0.612022	1.1055	4	ADORA2A SLC44A4
GOBP_ACETYL_COA_BIOSYNTHETIC_PROCESS	0.296736	0.603382	0.137251	-0.35007	-1.10704	20	ACSS1 PDK2 PDK3 ACAT1 PDHA1 PDK1 MLYCD BCKDK PDHB
GOBP_ACETYL_COA_METABOLIC_PROCESS	0.308772	0.618781	0.147331	-0.312442	-1.10688	33	NUDT7 ACSS1 PDK2 PDK3 ACAT1 PMVK PDHA1 NUDT8 PIPOX PDK1 MLYCD ACACB
GOBP_ACIDIC_AMINO_ACID_TRANSPORT	0.117117	0.365392	0.282013	-0.316865	-1.25025	52	ATP1A2 KCNJ10 SLC1A6 SLC1A2 ADORA1 TTYH1 KCNJ8 NTSR1 SLC1A1 ITGB1 TTYH2
GOBP_ACID_SECRETION	0.0283715	0.157885	0.352488	0.630498	1.67755	21	TNF KCNQ1 SGK1 HRH2 HIP1R P2RX7 SLC51A CACNB4 GHRL APBA1
GOBP_ACINAR_CELL_DIFFERENTIATION	0.768061	0.931174	0.0554793	0.412572	0.745235	4	PROX1 ZNF800 CTNNB1
GOBP_ACROSOMAL_VESICLE_EXOCYTOSIS	0.43361	0.722216	0.0888945	-0.506483	-1.02816	5	HYAL3 ZP3 RAB3A STXBP1
GOBP_ACROSOME_ASSEMBLY	0.0728083	0.277618	0.202072	0.552809	1.47084	21	SLC9A8 TMF1 RFX2 CCDC38 NECTIN2 MFSD14A PLA2G3 VPS13B TBC1D20 AGFG1
GOBP_ACROSOME_REACTION	0.855385	0.970036	0.0736213	-0.235942	-0.763895	22	CACNA1H PKDREJ ADCY3 HYAL3 GLRB STX2 ZP3 IFTAP
GOBP_ACTIN_CROSSLINK_FORMATION	0.833608	0.960177	0.0451344	0.286683	0.667002	11	DIAPH3 LCP1 EPS8
GOBP_ACTIN_FILAMENT_BASED_MOVEMENT	0.712657	0.902723	0.0353911	0.252465	0.862644	100	MYO1A SCN3A KCNQ1 RYR2 ZEB2 CACNA1C MYH7B CAV1 SCN1B LUZP1 SLC9A1 MYO9B
GOBP_ACTIN_FILAMENT_BASED_PROCESS	0.82983	0.959475	0.0207818	0.236612	0.885224	645	SELE SIX4 RND1 MYO1A SCN3A KCNQ1 NUAK2 MYO18B SDC4 RYR2 ZEB2 PCLO BCL6 FHDC1 CCL26 PDGFA MYLK3 CXCL12 ACTN2 CX3CL1 JAK2 BST2 WHAMM CACNA1C CCN2 MYO15A CDC42BPG TESK2 CDC42EP5 PEAK3 SH3GL2 MICALL2 HIP1R PRKD1 MYH7B BCAR1 ESAM ANG MYO5B VANGL2 DIAPH3 LCP1 PROX1 SERPINF2 RHOG SPTBN5 CALR SYNPO ARHGAP26 CAV1 STARD13 F2RL1 SCN1B TRIP10 MRTFA ACTN1 BRAF RHOB ABL2 SLIT2 WASHC4 LUZP1 SLC9A1 PHACTR4 MYO9B…
GOBP_ACTIN_FILAMENT_BASED_TRANSPORT	0.845794	0.966567	0.0606404	-0.289757	-0.688492	8	MYO1C MYO5A MYO19 FNBP1L SUN2
GOBP_ACTIN_FILAMENT_BUNDLE_ORGANIZATION	0.90209	0.986678	0.0214354	0.214369	0.756536	142	SDC4 ZEB2 FHDC1 CX3CL1 CCN2 DIAPH3 LCP1 SERPINF2 SYNPO ACTN1 BRAF LUZP1 SLC9A1 SORBS1 PIK3R1 SRC PRKN ASAP3 WNT4 EPS8 HSP90B1 SHANK1 CGNL1 LIMK1 PHACTR1 TSC1 S100A10 FMN2 DNM2 NRP1
GOBP_ACTIN_FILAMENT_DEPOLYMERIZATION	0.157658	0.432293	0.24134	-0.30018	-1.18442	52	SWAP70 SPTB DMTN TMOD2 ADD3 SPTBN2 ADD2 LMOD1 CRACD PDXP
GOBP_ACTIN_FILAMENT_NETWORK_FORMATION	0.426829	0.715362	0.0802023	0.479037	1.02429	8	LCP1 ACTN1 SPIRE1
GOBP_ACTIN_FILAMENT_ORGANIZATION	0.906439	0.987029	0.0151993	0.215514	0.799314	371	RND1 MYO1A SDC4 ZEB2 FHDC1 CCL26 CXCL12 ACTN2 CX3CL1 JAK2 WHAMM CCN2 MYO15A CDC42EP5 MICALL2 HIP1R BCAR1 ESAM ANG MYO5B DIAPH3 LCP1 PROX1 SERPINF2 RHOG SPTBN5 SYNPO F2RL1 ACTN1 BRAF RHOB SLIT2 WASHC4 LUZP1 SLC9A1 SORBS1 RICTOR PLEKHH2 PIK3R1 TMOD4 SVIL SRC PRKN PAK3 ASAP3 NEB LATS1 PDLIM3 AVIL WNT4 SSH2 PRKCE EPS8 HSP90B1 SHANK1 CGNL1 ARHGEF2 LIMK1 PHACTR1 ARF6 TSC1 GHRL S100A10 VASP FMN2 RHOU PI…
GOBP_ACTIN_FILAMENT_POLYMERIZATION	0.836825	0.961011	0.025763	0.225049	0.790671	129	FHDC1 CCL26 JAK2 CDC42EP5 MICALL2 HIP1R ESAM ANG DIAPH3 SPTBN5 SLIT2 RICTOR TMOD4 SVIL PAK3 LATS1 AVIL SSH2 PRKCE EPS8
GOBP_ACTIN_FILAMENT_SEVERING	0.410915	0.705001	0.077884	0.434821	1.05962	14	SRGAP2 SVIL AVIL FMNL1 FLII VIL1
GOBP_ACTIN_MEDIATED_CELL_CONTRACTION	0.796912	0.94414	0.031998	0.237687	0.790466	80	SCN3A KCNQ1 RYR2 ZEB2 CACNA1C MYH7B CAV1 SCN1B LUZP1 SLC9A1
GOBP_ACTIN_MYOSIN_FILAMENT_SLIDING	0.755844	0.925501	0.0713053	-0.283628	-0.771651	12	MYLK2 TPM1 TNNC1 MYH7 TNNI3 MYL6B MYL6 MYH6
GOBP_ACTIN_NUCLEATION	0.969388	1	0.0256927	0.18998	0.586503	48	WHAMM HIP1R DIAPH3 WASHC4
GOBP_ACTIN_POLYMERIZATION_DEPENDENT_CELL_MOTILITY	0.936685	0.995295	0.0454059	0.280651	0.557042	6	EPS8 ARPC2 ARPC3 JMY ACTR3
GOBP_ACTIN_POLYMERIZATION_OR_DEPOLYMERIZATION	0.850811	0.969315	0.0237916	0.222426	0.789522	155	FHDC1 CCL26 CXCL12 ACTN2 JAK2 CDC42EP5 MICALL2 HIP1R ESAM ANG DIAPH3 SPTBN5 F2RL1 SLIT2 RICTOR PLEKHH2 TMOD4 SVIL PAK3 LATS1 AVIL SSH2 PRKCE EPS8
GOBP_ACTION_POTENTIAL	0.27968	0.584048	0.0802023	0.329055	1.12169	99	TNF KCNS3 SCN3A KCNQ1 RYR2 GPER1 KCND1 CACNA1C USP53 KCNS1 KCNG3
GOBP_ACTION_POTENTIAL_PROPAGATION	0.224299	0.519738	0.140406	-0.521918	-1.24013	8	ATP1A2 NTRK3 SCN1A
GOBP_ACTIVATED_T_CELL_PROLIFERATION	0.0113998	0.087055	0.38073	0.625125	1.70171	26	CD274 TNFSF9 ICOSLG BTN2A2 IL23A BTN3A1 LGALS9 CASP3 RC3H1 AGER
GOBP_ACTIVATION_INDUCED_CELL_DEATH_OF_T_CELLS	0.421603	0.712139	0.0808589	0.481917	1.03044	8	FAS TSC22D3 FADD
GOBP_ACTIVATION_OF_ADENYLATE_CYCLASE_ACTIVITY	0.268692	0.571538	0.126876	-0.502877	-1.19489	8	GLP1R AVPR2
GOBP_ACTIVATION_OF_GTPASE_ACTIVITY	0.692878	0.892195	0.048799	0.310343	0.832187	23	RHOG EPHA2 ARHGAP42 PIP5K1A TSC1 SYDE2 RALGAPA1
GOBP_ACTIVATION_OF_IMMUNE_RESPONSE	1.16245e-13	1.94955e-11	0.943632	0.524586	1.94903	406	OASL RSAD2 ITGAM UBASH3A C3 TNF GBP5 BIRC3 DHX58 IFIH1 NOD2 RIGI TNFAIP3 CD274 IRF1 GBP2 TIFA NFKBIZ NR4A3 DDX60 GBP1 NFATC2 IRAK2 ZC3H12A NMI ZC3HAV1 CASP1 NFKBIA MEFV CEACAM1 TICAM2 MICB BTN2A3P C1S ZNFX1 SLC15A3 IRF7 CYLD BCL10 ICOSLG CYBA TLR6 TRIM5 OAS3 NFKB1 FOSL2 ESR1 TICAM1 OAS1 PIK3CD FCER1G TNIP1 PELI1 C4B PRKD1 C4A HCFC2 BCAR1 SQSTM1 HEXIM1 TRIM11 BTN2A2 LATS2 BTN2A1 NFKBID IKBKE C1R C…
GOBP_ACTIVATION_OF_INNATE_IMMUNE_RESPONSE	4.27503e-10	3.9346e-08	0.814036	0.538223	1.96701	255	OASL RSAD2 TNF GBP5 BIRC3 DHX58 IFIH1 NOD2 RIGI TNFAIP3 CD274 IRF1 GBP2 TIFA NFKBIZ DDX60 IRAK2 NMI ZC3HAV1 CASP1 NFKBIA MEFV TICAM2 ZNFX1 SLC15A3 IRF7 CYLD BCL10 CYBA TLR6 TRIM5 OAS3 ESR1 TICAM1 OAS1 TNIP1 PELI1 PRKD1 HCFC2 SQSTM1 HEXIM1 TRIM11 LATS2 IKBKE CAV1 F2RL1 FOSL1 RIPK2 BIRC2 P2RX7 IFI16 WASHC4 ITCH EP300 NR1D1 LGALS9 RIOK3 PIK3R1 IRF5 SRC PAK3 USP15 MARCHF5
GOBP_ACTIVATION_OF_MEIOSIS	0.153846	0.425771	0.155242	0.710495	1.34565	5	MSX2 MSX1 PLCB1 NPR2
GOBP_ACTIVATION_OF_NF_KAPPAB_INDUCING_KINASE_ACTIVITY	0.0731707	0.278477	0.21925	0.695483	1.48709	8	TLR6 TNFRSF10B CARD14 TLR3 CHI3L1
GOBP_ACTIVATION_OF_PROTEIN_KINASE_ACTIVITY	0.522161	0.781739	0.0587186	0.338447	0.964822	32	TLR6 JAK2 TNFRSF10B FBN1 CARD14 PIBF1 TLR3 CHI3L1 ANGPT1
GOBP_ACTIVATION_OF_PROTEIN_KINASE_B_ACTIVITY	0.0666667	0.26287	0.257206	-0.695647	-1.49362	6	MT3 FGF1
GOBP_ACTIVATION_OF_STORE_OPERATED_CALCIUM_CHANNEL_ACTIVITY	0.33195	0.64127	0.104733	-0.557608	-1.13195	5	CRACR2A STIMATE STIM1 STIM2
GOBP_ACTIVIN_RECEPTOR_SIGNALING_PATHWAY	0.39749	0.694867	0.0723571	0.368846	1.05276	33	CITED2 ACVR1 SMURF1 SMAD7 GDF7
GOBP_ACTOMYOSIN_CONTRACTILE_RING_ORGANIZATION	0.645	0.863969	0.0774768	-0.340017	-0.865344	10	RTKN VPS4A
GOBP_ACTOMYOSIN_STRUCTURE_ORGANIZATION	0.50431	0.768707	0.0487011	0.278587	0.995536	166	SIX4 MYO18B SDC4 ZEB2 FHDC1 MYLK3 ACTN2 CCN2 CDC42BPG PRKD1 PROX1 SERPINF2 SYNPO BRAF LUZP1 SLC9A1 SORBS1 PIK3R1 TMOD4 SRC ASAP3 NEB WNT4 MEF2A PDGFRB CGNL1 LIMK1 PHACTR1 TSC1 S100A10 DNM2 NRP1 MYH3 EPB41L5 AKAP13
GOBP_ACUTE_INFLAMMATORY_RESPONSE	0.000994477	0.015193	0.45506	0.592225	1.84962	53	C3 TNF C2CD4A C2CD4B IL6 FN1 ACVR1 IL20RB APOL2 FCER1G HLA-E F3 IL6R SERPINF2 EXT1 SELENOS PLSCR1 IL6ST ORM1 RHBDD3 NUPR1
GOBP_ACUTE_INFLAMMATORY_RESPONSE_TO_ANTIGENIC_STIMULUS	0.00179361	0.0239317	0.45506	0.83199	1.8511	9	C3 IL20RB FCER1G HLA-E EXT1 SELENOS
GOBP_ACUTE_PHASE_RESPONSE	0.0457903	0.210847	0.257206	0.577745	1.55067	22	TNF IL6 FN1 APOL2 IL6R SERPINF2 PLSCR1 ORM1
GOBP_ACYLGLYCEROL_HOMEOSTASIS	0.683526	0.88544	0.048215	0.305607	0.838862	27	ANGPTL4 RORA SESN2 PNPLA8 MED13 SIRT1 MLXIPL XBP1 PNPLA2 ANGPTL8 MAP2K1 OSBPL11
GOBP_ACYLGLYCEROL_TRANSPORT	0.441176	0.727335	0.0886261	-0.563384	-1.05993	4	PRAP1 MTTP LPCAT3
GOBP_ACYL_COA_METABOLIC_PROCESS	0.00582612	0.056662	0.407018	-0.331669	-1.42605	81	DGAT2 SLC27A2 NUDT7 ACSS1 PDK2 ELOVL3 ELOVL2 GPAM HACD1 PPT1 FITM2 ACSBG1 PDK3 ACAT1 PMVK PDHA1 NUDT8 ELOVL1 CBR4 PIPOX ACOT11 ACOT1 ACOT2 PDK1 GCDH MLYCD HACD2 ACACB
GOBP_ADAPTIVE_IMMUNE_MEMORY_RESPONSE	0.107692	0.348224	0.188204	0.744792	1.41061	5	CD70 TNFRSF14
GOBP_ADAPTIVE_IMMUNE_RESPONSE	5.06795e-13	7.64956e-11	0.921426	0.559418	2.05551	290	IFNB1 RSAD2 C3 TNF ICAM1 NOD2 RAET1L TNFAIP3 CD274 IRF1 EBI3 NFKBIZ HLA-DOB ULBP2 AHR IL6 CD70 RELB RAET1G ZC3H12A HLA-B NFKB2 IL1R1 CEACAM1 TNFSF13B LTA MICB BCL6 DUSP10 C1S IRF7 IL20RB HLA-F TBX21 BCL10 CLEC4A ICOSLG UNC13D JUNB JAK2 BCL3 HLA-C TAP1 IL4R HPX RORA BACH2 PIK3CD B2M FCER1G ARID5A SECTM1 HLA-E C4B LAMP3 C4A SMAD7 HLA-G RNF19B IL6R JAG1 TNFRSF14 HLA-DPA1 IL23A TFEB NFKBID C1R HLA-H …
GOBP_ADAPTIVE_IMMUNE_RESPONSE_BASED_ON_SOMATIC_RECOMBINATION_OF_IMMUNE_RECEPTORS_BUILT_FROM_IMMUNOGLOBULIN_SUPERFAMILY_DOMAINS	1.54235e-12	2.19625e-10	0.91012	0.590802	2.13488	218	IFNB1 RSAD2 C3 TNF ICAM1 RAET1L TNFAIP3 CD274 EBI3 NFKBIZ ULBP2 AHR IL6 CD70 RELB RAET1G ZC3H12A HLA-B NFKB2 IL1R1 CEACAM1 TNFSF13B LTA BCL6 C1S IRF7 IL20RB HLA-F TBX21 BCL10 UNC13D JUNB JAK2 BCL3 HLA-C IL4R HPX RORA BACH2 B2M FCER1G ARID5A SECTM1 HLA-E C4B C4A SMAD7 HLA-G IL6R JAG1 IL23A NFKBID C1R HLA-H RIPK2 BTN3A3 P2RX7 MEF2C APLF ULBP1 SEMA4A EP300 NECTIN2 IL6ST LGALS9 BRD2 HLA-A
GOBP_ADAPTIVE_THERMOGENESIS	0.18192	0.466088	0.103576	0.339878	1.18629	121	IL15 OXTR GADD45G DDIT3 ACHE ADRB2 RB1 JAK2 IL4R KDM6B BMAL1 ARRDC3 FLCN CLSTN3 LPIN1 CAV1 TRPM8 NR1D1 FGF21 CNOT3 KDM3A
GOBP_ADENINE_TRANSPORT	0.0518672	0.22666	0.287857	-0.764991	-1.55293	5	SLC29A2 SLC29A1 SLC25A5 VDAC3 SLC25A4
GOBP_ADENOHYPOPHYSIS_DEVELOPMENT	0.139373	0.40343	0.155242	0.638531	1.36532	8	FGF2 PITX2 HES1 BMP2 WNT4
GOBP_ADENOSINE_METABOLIC_PROCESS	0.378327	0.68364	0.0916795	0.612388	1.10617	4	NT5E NT5C2 BLOC1S6
GOBP_ADENOSINE_TO_INOSINE_EDITING	0.964567	1	0.0466015	-0.303664	-0.518477	3	ADAT2 ADARB1
GOBP_ADENOSINE_TRANSPORT	0.0346235	0.177365	0.321776	-0.767657	-1.55835	5	SLC29A2 SLC29A3 SLC29A1 SLC29A4
GOBP_ADENYLATE_CYCLASE_ACTIVATING_ADRENERGIC_RECEPTOR_SIGNALING_PATHWAY	0.0842788	0.301018	0.195789	0.626234	1.48366	12	ADRA1D ADRB2 ARRDC3 RAPGEF2 ADRB1
GOBP_ADENYLATE_CYCLASE_ACTIVATING_DOPAMINE_RECEPTOR_SIGNALING_PATHWAY	0.665888	0.874601	0.0723571	-0.354735	-0.842886	8	GNG2 ADCY6 GNAL PTGER1
GOBP_ADENYLATE_CYCLASE_ACTIVATING_G_PROTEIN_COUPLED_RECEPTOR_SIGNALING_PATHWAY	0.00174936	0.0235757	0.45506	0.505898	1.71885	97	CXCL10 CXCL11 VIPR2 PTGER2 ADGRD1 PTHLH ADRA1D GPER1 ADRB2 ADORA2A GALR2 PDE3A ADCY5 PDE2A ARRDC3 S1PR3 ABCA1 UCN2 ADGRE5 ADGRE2 TBXA2R GIPR ADGRF3 PDE10A RAPGEF2
GOBP_ADENYLATE_CYCLASE_ACTIVATING_SEROTONIN_RECEPTOR_SIGNALING_PATHWAY	0.226923	0.521812	0.125033	-0.798713	-1.21941	2	ADCY6
GOBP_ADENYLATE_CYCLASE_INHIBITING_DOPAMINE_RECEPTOR_SIGNALING_PATHWAY	0.411538	0.705001	0.0875697	0.56741	1.07465	5	ADCY5 DRD4 DRD2
GOBP_ADENYLATE_CYCLASE_INHIBITING_G_PROTEIN_COUPLED_ACETYLCHOLINE_RECEPTOR_SIGNALING_PATHWAY	0.28937	0.594231	0.110122	-0.687465	-1.17378	3	CHRM1
GOBP_ADENYLATE_CYCLASE_INHIBITING_G_PROTEIN_COUPLED_GLUTAMATE_RECEPTOR_SIGNALING_PATHWAY	0.744231	0.918513	0.0574877	-0.535522	-0.817588	2	GRIK3
GOBP_ADENYLATE_CYCLASE_INHIBITING_G_PROTEIN_COUPLED_RECEPTOR_SIGNALING_PATHWAY	0.426862	0.715362	0.0664364	0.345804	1.03817	43	RGS2 MCHR1 SSTR2 GRM2 ADCY5 PDE2A GPR146 S1PR3
GOBP_ADENYLATE_CYCLASE_INHIBITING_SEROTONIN_RECEPTOR_SIGNALING_PATHWAY	0.316929	0.626306	0.104344	-0.674412	-1.15149	3	ADCY6 GNAO1
GOBP_ADENYLATE_CYCLASE_MODULATING_G_PROTEIN_COUPLED_RECEPTOR_SIGNALING_PATHWAY	0.00340952	0.0380646	0.431708	0.440608	1.55524	143	CXCL10 CXCL11 VIPR2 PTGER2 ADGRD1 PTHLH ADRA1D GPER1 ADRB2 RGS2 MCHR1 SSTR2 CRHR2 ADORA2A GALR2 GRM2 PDE3A ADCY5 PDE2A ARRDC3 GPR146 S1PR3 ABCA1 UCN2 ADGRE5 ADGRE2 TBXA2R RIMS2 DRD4
GOBP_ADHERENS_JUNCTION_ASSEMBLY	0.566456	0.812591	0.0611693	0.379377	0.914783	13	ZNF703 SMAD7 PIP5K1C FER
GOBP_ADHERENS_JUNCTION_MAINTENANCE	0.799097	0.94482	0.0617054	-0.313875	-0.719997	7	MTSS1 TJP1 KIFC3 FERMT2 PLEKHA7 CAMSAP3 INAVA
GOBP_ADHERENS_JUNCTION_ORGANIZATION	0.802891	0.946165	0.0364549	0.253614	0.769522	45	CDH15 ZNF703 SMAD7 CDH8 CDH22 PTPN23 NUMB
GOBP_ADHESION_OF_SYMBIONT_TO_HOST	0.118068	0.367124	0.172324	0.675604	1.40142	7	ICAM1 NECTIN2
GOBP_ADHESION_OF_SYMBIONT_TO_HOST_CELL	0.0788462	0.290411	0.222056	0.768882	1.45623	5	ICAM1 NECTIN2
GOBP_ADIPONECTIN_ACTIVATED_SIGNALING_PATHWAY	0.948081	0.998767	0.053677	-0.244608	-0.561106	7	SLC27A1 CSNK2B APPL2 APPL1 ADIPOR2 ADIPOR1 ACSL1
GOBP_ADIPOSE_TISSUE_DEVELOPMENT	0.206983	0.500464	0.102449	0.380255	1.20813	59	ARID5B CSF1 HMGA2 SELENOM FOSL2 UMODL1 ARRDC3 NAMPT ATF2 ID2 SLC25A25 KLF7 SIRT1 PPARG PGRMC2 XBP1 NCOA2 GHRL TRPM4 VPS13B PIK3CA IFRD1 NCOA1 PPARD
GOBP_ADP_BIOSYNTHETIC_PROCESS	0.590336	0.82935	0.0730744	-0.485551	-0.913499	4	AK4 AK2
GOBP_ADP_TRANSPORT	0.892916	0.984444	0.0419926	0.267147	0.621548	11	SLC35B1 SLC25A25 SLC25A42 SLC17A9 SLC25A41 SLC25A24 SLC25A17
GOBP_ADRENAL_GLAND_DEVELOPMENT	0.141566	0.407165	0.142057	0.513965	1.33934	19	CITED2 ARID5B HMGA2 CDKN1C NR3C1 WNT4
GOBP_ADRENERGIC_RECEPTOR_SIGNALING_PATHWAY	0.102526	0.339519	0.168238	0.526634	1.4012	21	KCNQ1 ADRA1D ADRB2 RGS2 ARRDC3
GOBP_ADRENOMEDULLIN_RECEPTOR_SIGNALING_PATHWAY	0.710526	0.900931	0.0621124	0.492344	0.824485	3	ADM2 ADM CALCRL
GOBP_ADULT_BEHAVIOR	0.45614	0.739049	0.195789	-0.221742	-1.00833	112	ATP1A2 KCNJ10 EFNB3 SLC1A2 CEND1 ZIC1 HOMER2 RNF170 CHRNA5 BBS2 NTSR1 DBH CHRNA3 SLC1A1 SPTBN2 NLGN4X PPT1 FXN CNTN2 AGRP ARRB2 EHMT2 HDAC2 AGTPBP1 SCN1A TPGS1 SEPTIN5 GLRB PARK7 APP SEZ6 CDK5 CCND2 FGF12
GOBP_ADULT_FEEDING_BEHAVIOR	0.94958	0.998952	0.0502948	-0.285837	-0.537764	4	AGRP USP46
GOBP_ADULT_HEART_DEVELOPMENT	0.369384	0.675489	0.0855357	0.488641	1.08718	9	HAND2 MEF2D TCAP
GOBP_ADULT_LOCOMOTORY_BEHAVIOR	0.519337	0.780609	0.142057	-0.236215	-0.971868	66	ATP1A2 KCNJ10 EFNB3 CEND1 ZIC1 RNF170 NTSR1 PPT1 FXN CNTN2 ARRB2 AGTPBP1 SCN1A GLRB PARK7 APP SEZ6 CCND2 FGF12 OPRD1 UCHL1 HEXA
GOBP_AEROBIC_RESPIRATION	0.0302789	0.164816	0.352488	-0.255562	-1.23932	165	ANTKMT OGDHL NDP BLOC1S1 MDH1B MSH2 ATPSCKMT FXN NDUFB10 TEFM ARL2 PDHA1 DNAJC30 UQCC3 PARK7 ADSL UQCRHL CCNB1 ATP5F1D UQCRH SLC25A23 AK4 NOP53 ATP5F1B COX5B NDUFS2 NDUFV1 SLC25A51 NDUFS5 MDH2 SLC25A14 SDHAF4 UQCRB CAT NDUFB6 UQCR11 COX5A ATP5F1A CYC1 ATP5PF IDH3G NDUFB7 ATP5IF1 UQCC2 MTCH2 IDH3A MTFR1L PDHB NDUFS6 NDUFB2 NDUFB1 CHCHD10 PPIF RHOA NIPSNAP2 CS STOML2 ATP5MG COL6A1 MDH1 IDH3B COX4I1…
GOBP_AGGREPHAGY	0.576803	0.82088	0.0598603	0.371758	0.926555	16	SQSTM1 BAG3 ATG4A ATG4D WDFY3 HTT
GOBP_AGGRESOME_ASSEMBLY	0.217308	0.511229	0.128143	0.662312	1.25439	5	BAG3 PRKN HDAC6 VCP
GOBP_AGGRESSIVE_BEHAVIOR	0.06639	0.262545	0.252961	0.904516	1.38374	2	GCNT4 KIRREL3
GOBP_AIM2_INFLAMMASOME_COMPLEX_ASSEMBLY	0.00608943	0.058321	0.407018	0.898009	1.70079	5	GBP5 GBP2 CASP1 TRIM11 IFI16
GOBP_ALANINE_METABOLIC_PROCESS	0.155769	0.429204	0.154191	-0.835924	-1.27622	2	GPT
GOBP_ALANINE_TRANSPORT	0.745946	0.919878	0.0739901	-0.282918	-0.777452	13	SLC6A17
GOBP_ALCOHOL_BIOSYNTHETIC_PROCESS	0.765766	0.929676	0.031349	0.244089	0.845848	112	ABCG1 BMP5 IP6K3 GPER1 ACER2 HSD17B7 GCH1 ITPKC GPR146 INSIG1 BMP2 MVD INSIG2 IDI1 PRKAA2 NSDHL GOT1 HMGCS1 WNT4 IP6K1 MVK REST IMPA1 SEC14L2 PAQR3 SREBF1 IPPK SPTLC1 DHDDS FDPS IPMK
GOBP_ALCOHOL_CATABOLIC_PROCESS	0.0261933	0.151951	0.352488	-0.458857	-1.5126	24	ACSS1 NUDT3 SRD5A3 NTSR1 ALDH1B1 TKFC SORD ALDH2 GK5 ALDH3B2 SCARB1
GOBP_ALCOHOL_METABOLIC_PROCESS	0.665638	0.874577	0.0337507	0.254278	0.928391	254	BCO1 APOL1 ABCG1 APOF BMP5 IP6K3 GPER1 ACER2 PLB1 CYP1A1 APOL2 DISP3 GALR2 HSD17B7 STARD4 GCH1 SYNJ1 ITPKC GPR146 ABCA1 SMPD1 ACSS2 CEL INSIG1 TTC39B LDLR SGPP2 BMP2 MVD INSIG2 TPK1 IDI1 PRKAA2 NSDHL GOT1 HMGCS1 WNT4 INPP5B IP6K1 MVK REST OSBPL5 PLA2G4A IMPA1 PLPP1 DPM1 SEC14L2 PAQR3 SREBF1 INPP5J IPPK SULT1A3 HDLBP SULT1A4 PNPLA2 SPTLC1 DHDDS FDPS PPARD NPC2 IPMK GDPD3
GOBP_ALDEHYDE_BIOSYNTHETIC_PROCESS	0.627608	0.854031	0.057006	0.351587	0.856783	14	BMP5 BMP2 KDM3A WNT4 REST PDXK
GOBP_ALDEHYDE_CATABOLIC_PROCESS	0.00282232	0.0328197	0.431708	-0.695341	-1.82225	11	GATD1 HOGA1 PDXP ALDH2 PARK7 HAGH ADH5 ESD PNKD
GOBP_ALDEHYDE_METABOLIC_PROCESS	0.588384	0.827486	0.0488971	0.29164	0.918827	55	BCO1 BMP5
GOBP_ALDITOL_BIOSYNTHETIC_PROCESS	0.736842	0.913428	0.0603786	0.467901	0.783553	3	GOT1 PGP
GOBP_ALDITOL_CATABOLIC_PROCESS	0.0688172	0.267713	0.252961	-0.692159	-1.48613	6	TKFC SORD GK5 TPI1
GOBP_ALDITOL_METABOLIC_PROCESS	0.0450643	0.208267	0.321776	-0.512242	-1.48596	15	DGAT2 COQ3 TKFC GALK1 SORD COQ2 GK5
GOBP_ALDITOL_PHOSPHATE_METABOLIC_PROCESS	0.104738	0.342475	0.21925	-0.566385	-1.39587	9	ACP6 GPAT3 GK5 GPD1L GPAT2
GOBP_ALDOSTERONE_SECRETION	0.496154	0.764646	0.0774768	0.528641	1.00123	5	WNK4 C1QTNF1
GOBP_ALKALOID_METABOLIC_PROCESS	0.248031	0.549688	0.120433	-0.705672	-1.20487	3	BCHE
GOBP_ALKANESULFONATE_METABOLIC_PROCESS	0.774674	0.933587	0.0541201	0.369148	0.732693	6	CSAD PTER STAT5A GHR STAT5B PHGDH
GOBP_ALKANESULFONATE_TRANSMEMBRANE_TRANSPORT	0.654628	0.868731	0.0714786	-0.36674	-0.841264	7	SLC6A11 LRRC8D
GOBP_ALLANTOIN_METABOLIC_PROCESS	0.780645	0.9356	0.0605093	-0.346819	-0.744655	6	DNPH1 NT5C
GOBP_ALPHA_AMINO_ACID_BIOSYNTHETIC_PROCESS	0.0161333	0.109791	0.352488	-0.385086	-1.48759	46	PYCR3 CBS ASS1 PCBD1 SEPHS1 SERINC5 ALDH18A1 CPS1 PSAT1 PYCR1 SHMT1 PARK7 CAD PYCR2 MTHFD1 ADI1 CLN3 PLOD3 SRR GOT2 APIP MTR GLUD1 ENOPH1 GLS2 PSPH GLUD2 PHGDH
GOBP_ALPHA_AMINO_ACID_METABOLIC_PROCESS	0.000153321	0.00329087	0.518848	-0.344973	-1.66331	147	PYCR3 HDC ALDH5A1 CBS HOGA1 ASS1 NDP PFAS PCBD1 NOS2 HIBCH UCP2 SEPHS1 NAT8L ATF4 GSTZ1 SARDH AFMID SERINC5 NOS3 GPT MPST GLDC ACAT1 ALDH18A1 FPGS CPS1 PSAT1 PYCR1 ALDH4A1 BPHL SHMT1 THAP4 PIPOX NIT2 PARK7 KYAT1 ATCAY CAD HIBADH PYCR2 ICMT TTC36 CARNS1 GCDH MTHFD1 SCLY ACADSB GCSH GCAT ADI1 SMS CLN3 GLYATL1 GCLC
GOBP_ALPHA_BETA_T_CELL_ACTIVATION	4.36794e-09	3.26385e-07	0.761461	0.620991	2.16253	122	RSAD2 IL15 CD274 IRF1 EBI3 NFKBIZ IL6 RELB ZC3H12A SOCS1 VSIR BCL6 CD83 TBX21 CLEC4A ICOSLG JUNB JAK2 BCL3 IL4R FOSL2 RORA ADORA2A HLA-E SMAD7 ELF4 IL6R LGALS9C TNFRSF14 IL23A NFKBID LGALS9B RIPK2 BRAF KMT2A ATF2 ITCH SEMA4A EP300 RUNX1 IL6ST LGALS9 BRD2 PIK3R1 HLA-A TYK2 SOCS5 RC3H1 AGER
GOBP_ALPHA_BETA_T_CELL_DIFFERENTIATION	4.4918e-06	0.000162199	0.610527	0.602359	2.02148	87	RSAD2 IRF1 NFKBIZ IL6 RELB ZC3H12A SOCS1 BCL6 CD83 TBX21 ICOSLG JUNB BCL3 IL4R FOSL2 RORA SMAD7 IL6R IL23A NFKBID RIPK2 BRAF KMT2A ATF2 SEMA4A EP300 RUNX1 IL6ST LGALS9 BRD2 PIK3R1
GOBP_ALPHA_BETA_T_CELL_PROLIFERATION	8.74067e-05	0.00208035	0.538434	0.701753	2.00294	33	IL15 CD274 IRF1 EBI3 VSIR JAK2 HLA-E ELF4 LGALS9C TNFRSF14 IL23A LGALS9B RIPK2 ITCH LGALS9 HLA-A TYK2
GOBP_ALPHA_KETOGLUTARATE_TRANSPORT	0.292308	0.598493	0.107972	-0.766184	-1.16974	2	SLC13A3 SLC25A11
GOBP_ALPHA_LINOLENIC_ACID_METABOLIC_PROCESS	0.456044	0.739049	0.102449	-0.339677	-1.01121	16	EHHADH ELOVL3 ELOVL2 FADS1 ELOVL1
GOBP_ALTERNATIVE_MRNA_SPLICING_VIA_SPLICEOSOME	0.631258	0.855258	0.0441523	0.277828	0.900932	67	THUMPD2 RBM47 WTAP RBM15 RBM5 BCAS2 CELF6 DYRK1A TRA2B RBPMS2 REST SRSF6 YTHDC1 CDK13 NSRP1 SCNM1 SLU7 ZBTB7A RBM25
GOBP_AMACRINE_CELL_DIFFERENTIATION	0.383275	0.688144	0.0860347	0.502064	1.07352	8	DLX2 HES1 TGIF2
GOBP_AMEBOIDAL_TYPE_CELL_MIGRATION	0.755789	0.925501	0.028645	0.24063	0.868596	204	SDC4 FN1 ZEB2 ARID5B SEMA3D DUSP10 ACVR1 TWIST1 FGF2 PML HAND2 PITX2 RET IRS2 PROX1 FAM114A1 CALR SNAI1 FAT2 BRAF HBEGF NRP2 PTPN23 SEMA4A PHACTR4 SRGAP2 RREB1 MACF1 SRC SEMA3A HIF1A CCN3 PRKCE PIP5K1A AGO2 JUN TPBG YTHDF3 AMOTL2 ILK ARF6 MAP4K4 PTEN NRP1 MCC EPB41L5 PPARD GNA13 RTN4 LAMA5 RFFL
GOBP_AMELOBLAST_DIFFERENTIATION	0.91498	0.990157	0.0502948	0.354652	0.593904	3	BMP2
GOBP_AMELOGENESIS	0.501319	0.768665	0.0943564	-0.339053	-0.957809	14	ROGDI TBX1 NECTIN1 SLC4A2 FAM20C STIM1 PERP
GOBP_AMIDE_BIOSYNTHETIC_PROCESS	0.00294143	0.0338916	0.431708	-0.302052	-1.45235	150	ST6GALNAC5 SLC27A2 PAQR4 SLC1A2 UGT8 ACSS1 ABCA8 CERS1 PDK2 ASS1 B3GALT4 ELOVL3 DCAKD ELOVL2 SPHK1 SLC1A1 SLC25A15 ST6GALNAC3 ASAH1 PEMT HACD1 PPT1 GBA1 ACSBG1 B4GALNT1 PDK3 TLCD3B ACAT1 CERS2 CPS1 SMPD2 PDHA1 DEGS2 ALOXE3 ELOVL1 CBR4 MECR MGST2 HAGH PDK1 CARNS1 GCDH SPHK2 MLYCD GSS HACD2 ACACB
GOBP_AMIDE_CATABOLIC_PROCESS	0.925865	0.994096	0.0403295	0.251345	0.584785	11	AMDHD1 FTCD NT5C2 DLST ALLC AASS NIT1
GOBP_AMIDE_METABOLIC_PROCESS				-0.21666		372	DGAT2 FOLR1 ST6GALNAC5 ST6GAL1 SLC27A2 PAQR4 SLC1A2 UGT8 GSTA4 NUDT7 DHFR ACSS1 SLC19A1 ABCA8 SMPD3 RTN1 NAAA CERS1 GM2A PDK2 SLC46A1 PSEN2 ASS1 GSTM1 B3GALT4 NDP ELOVL3 REN DCAKD ELOVL2 GPAM BCHE SPHK1 SLC1A1 SLC25A15 GSTM2 ST6GALNAC3 ASAH1 MLST8 PEMT HACD1 MGAT3 DHFR2 PPT1 FITM2 PM20D2 CERK GBA1 SGPL1 ATF4 GSR GSTZ1 SCARB2 DNPH1 PLAAT3 ACSBG1 B4GALNT1 PDK3 TLCD3B CLN6 ACAT1 AMDHD2 SLC25A32 FPGS…
GOBP_AMIDE_TRANSPORT	0.334724	0.642625	0.0664364	0.297799	1.07876	236	CCL5 TNF IL6 MAFA GPER1 PCLO SLC15A3 HMGA2 SIRT4 JAK2 TAP1 BMAL1 ADCY5 PRKD1 OSBP CCDC186 ABCA1 PTPRN IRS2 SNAP25 AACS C1QTNF12 RAB8B FOXO1 ABCG2 F2RL1 STX1A SERP1 SLC33A1 RIMS2 NR1D1 ORAI1 GIPR PRKN DISP1 STX4 HIF1A CCN3 ALOX5 CERT1 RFX3 PRKCE KLF7 SLC8B1 C2CD2L REST MLXIPL AQP3 RAB1A PIM3 TCF7L2 GHRL TRPM4
GOBP_AMINE_BIOSYNTHETIC_PROCESS	0.210983	0.504847	0.110565	0.451252	1.23864	27	ASMT SMOX NR4A2 GCH1 HAND2
GOBP_AMINE_CATABOLIC_PROCESS	0.278515	0.582096	0.133555	-0.39686	-1.15125	15	MAOB CHDH SLC44A1 DBH
GOBP_AMINE_METABOLIC_PROCESS	0.0611995	0.249796	0.199915	0.42512	1.38684	71	ITGAM VCAM1 CYP1A1 ASMT SMOX NR4A2 AOC3 GCH1 HAND2
GOBP_AMINE_TRANSPORT	0.57702	0.821035	0.0497903	0.29487	0.929002	55	TNF RGS2 CXCL12 ADORA2A GRM2 STX1A P2RX7 DRD4 SYT1 PRKN DTNBP1 FLVCR2
GOBP_AMINOACYL_TRNA_METABOLISM_INVOLVED_IN_TRANSLATIONAL_FIDELITY	0.031741	0.170014	0.321776	-0.585848	-1.60989	13	DTD2 IARS2 DTD1 LARS1 TARS2 VARS2 PRORSD1P VARS1 IARS1
GOBP_AMINOGLYCAN_BIOSYNTHETIC_PROCESS	0.712	0.902193	0.0982123	-0.223669	-0.859493	43	SMPD3 B3GALT6 SLC35B2 B4GAT1 B3GAT3 GCNT2 CYTL1 CHST12 PXYLP1 ABCC5 CHST7 B3GNT8 CHSY3
GOBP_AMINOGLYCAN_CATABOLIC_PROCESS	0.531758	0.78736	0.0609039	0.351764	0.944138	22	LYG1 OVGP1 FGF2 CHI3L2 CEMIP CTBS CHI3L1 HYAL1 HEXB TGFB1 SGSH
GOBP_AMINOGLYCAN_METABOLIC_PROCESS	0.663017	0.8736	0.0417397	0.270669	0.884329	70	TNFAIP6 NFKB1 LYG1 OVGP1 FGF2 EGF B3GNT2 EXT1 HS3ST3B1 CHI3L2 UGDH CEMIP CSGALNACT2 CSGALNACT1 CTBS CHI3L1 CHST11 B3GAT2 B3GAT1 HS3ST3A1 B4GALT5 CHSY1 HYAL1 HEXB TGFB1 CHPF2
GOBP_AMINOGLYCOSIDE_ANTIBIOTIC_METABOLIC_PROCESS	0.296218	0.603382	0.112843	-0.633863	-1.19253	4	CBR4 AKR1B1 AKR1A1 AKR7A2
GOBP_AMINOPHOSPHOLIPID_TRANSLOCATION	0.1639	0.440668	0.156312	-0.646661	-1.31272	5	ATP8A1 ATP11C ATP8B1 TMEM30A ATP11A
GOBP_AMINOPHOSPHOLIPID_TRANSPORT	0.0722348	0.275684	0.252961	-0.646132	-1.48216	7	ATP8A1 SCARB2 ATP11C ATP8B1 TMEM30A ATP11A
GOBP_AMINO_ACID_ACTIVATION	0.0165243	0.111447	0.352488	-0.371472	-1.43412	45	EARS2 IARS2 DARS2 SARS2 NARS1 DALRD3 GATC CARS2 GATB NARS2 LARS1 TARS2 PARS2 QARS1 WARS2 VARS2 VARS1 IARS1 DARS1 EPRS1 RARS1 FARSB LRRC47
GOBP_AMINO_ACID_BETAINE_BIOSYNTHETIC_PROCESS	0.0993228	0.333299	0.213928	-0.622208	-1.42728	7	CHDH SHMT1 ACADM ALDH7A1
GOBP_AMINO_ACID_BETAINE_METABOLIC_PROCESS	0.61008	0.840502	0.0835991	-0.308456	-0.894799	15	CHDH SHMT1 ACADM ALDH7A1
GOBP_AMINO_ACID_BETAINE_TRANSPORT	0.114809	0.360725	0.168238	0.633706	1.40994	9	SLC22A5 SLC22A15 PDZK1
GOBP_AMINO_ACID_BIOSYNTHETIC_PROCESS	0.0061572	0.0586722	0.407018	-0.38963	-1.54516	56	PYCR3 CBS ASS1 PCBD1 SEPHS1 SERINC5 MRI1 ALDH18A1 CPS1 PSAT1 PYCR1 SHMT1 PARK7 CAD PYCR2 CARNS1 BCAT1 MTHFD1 ADI1 CLN3 ABAT PLOD3 SRR GOT2 APIP MTR GLUD1 ENOPH1 GLS2 PSPH BCAT2 GLUD2 PHGDH OAT MTHFD2L
GOBP_AMINO_ACID_CATABOLIC_PROCESS	0.00775552	0.0679013	0.407018	-0.324286	-1.40306	82	HDC ALDH5A1 CBS HOGA1 NOS2 HIBCH GSTZ1 SARDH AFMID BCKDHB NOS3 GPT GLDC ACAT1 ALDH4A1 SHMT1 ENOSF1 PIPOX KYAT1 HIBADH CARNS1 BCAT1 SCLY ACADSB GCSH GCAT
GOBP_AMINO_ACID_IMPORT_ACROSS_PLASMA_MEMBRANE	0.00733449	0.0650387	0.407018	-0.436178	-1.63675	40	ATP1A2 KCNJ10 SLC1A6 SLC1A2 SLC7A2 RGS4 SLC47A1 SLC43A1 SLC16A2 NTSR1 SLC1A1 ITGB1
GOBP_AMINO_ACID_METABOLIC_PROCESS	1.60482e-05	0.000476835	0.57561	-0.322191	-1.63168	219	HPDL PYCR3 HDC ALDH5A1 CBS HOGA1 ASS1 NDP PFAS SLC16A2 PCBD1 EARS2 NOS2 HIBCH UCP2 SEPHS1 ACY1 IARS2 NAT8L ATF4 DARS2 GSTZ1 SARDH AFMID SERINC5 BCKDHB NOS3 GPT MRI1 SARS2 MPST GLDC ACAT1 ALDH18A1 FPGS CPS1 PSAT1 PYCR1 ALDH4A1 BPHL SHMT1 ENOSF1 NARS1 THAP4 PIPOX DALRD3 NIT2 PARK7 KYAT1 ATCAY GATC CAD HIBADH CARS2 PYCR2 GATB ICMT TTC36 CARNS1 GCDH BCAT1 MTHFD1 SCLY ACADSB GSS GCSH GCAT ADI1 PCCB SM…
GOBP_AMINO_ACID_NEUROTRANSMITTER_REUPTAKE	0.000159059	0.00339101	0.518848	-0.88665	-1.90372	6	ATP1A2 KCNJ10 SLC6A11 ITGB1
GOBP_AMINO_ACID_SALVAGE	0.92437	0.993763	0.0515309	-0.309932	-0.583095	4	ADI1 APIP ENOPH1
GOBP_AMINO_ACID_TRANSMEMBRANE_TRANSPORT	0.000172227	0.00364088	0.518848	-0.408021	-1.75434	81	ATP1A2 KCNJ10 SLC1A6 SLC1A2 SLC7A2 RGS4 SLC47A1 SLC43A1 TTYH1 SLC6A11 SLC16A2 NTSR1 SLC11A1 SFXN2 SLC1A1 SLC25A15 SLC6A15 UCP2 SLC7A4 ITGB1 TTYH2
GOBP_AMINO_ACID_TRANSPORT	0.000166388	0.00352733	0.518848	-0.350843	-1.62918	120	ATP1A2 KCNJ10 XK SLC1A6 SLC1A2 SLC7A2 ADORA1 RGS4 SFXN4 SLC47A1 SLC43A1 TTYH1 SLC6A17 SLC6A11 KCNJ8 SLC16A2 NTSR1 SLC11A1 SFXN2 SLC1A1 SLC25A15 PDPN SLC6A15 UCP2 SLC7A4 ITGB1 TTYH2 SFXN5 SERINC5 SLC3A1
GOBP_AMINO_SUGAR_BIOSYNTHETIC_PROCESS	0.148734	0.418998	0.142057	0.558476	1.34664	13	GFPT2 PGM3 GFPT1 NANS UAP1L1 UAP1 NAGK
GOBP_AMINO_SUGAR_CATABOLIC_PROCESS	0.248764	0.550726	0.108394	0.527323	1.22688	11	OVGP1 CHI3L2 RENBP CTBS CHI3L1 NAGK
GOBP_AMINO_SUGAR_METABOLIC_PROCESS	0.319672	0.6286	0.0826646	0.386398	1.12616	38	GFPT2 OVGP1 PGM3 GFPT1 CHST1 NANS CHI3L2 RENBP UAP1L1 CSGALNACT1 UAP1 CTBS CHI3L1
GOBP_AMMONIUM_HOMEOSTASIS	0.751923	0.923777	0.057006	-0.530922	-0.810567	2	RHCE
GOBP_AMMONIUM_ION_METABOLIC_PROCESS	0.127027	0.38301	0.206588	-0.482672	-1.32637	13	HDC CHDH SLC44A1 BCHE ALDH2 SLC29A4 ALDH7A1
GOBP_AMMONIUM_TRANSMEMBRANE_TRANSPORT	0.859615	0.971765	0.0508054	0.346104	0.655507	5	HCN2 AQP1 SLC12A5
GOBP_AMPA_GLUTAMATE_RECEPTOR_CLUSTERING	0.296729	0.603382	0.119888	-0.489726	-1.16364	8	CHRDL1 ZDHHC2 NLGN1
GOBP_AMPA_SELECTIVE_GLUTAMATE_RECEPTOR_SIGNALING_PATHWAY	0.188213	0.47497	0.138022	0.713377	1.28858	4	ADRB2 MEF2C SHANK1
GOBP_AMP_BIOSYNTHETIC_PROCESS	0.0184078	0.119146	0.352488	-0.612284	-1.68254	13	PFAS GART PAICS APRT ADSL NUDT2 HPRT1 ATIC ADSS2 PPAT ADSS1
GOBP_AMP_CATABOLIC_PROCESS	0.0748988	0.281185	0.234393	0.83917	1.40528	3	NT5E AMPD3 ADA
GOBP_AMP_METABOLIC_PROCESS	0.103858	0.342318	0.24134	-0.427837	-1.35297	20	PFAS GART PAICS APRT ADSL AK4 NUDT2 AK2 HPRT1 AMPD2 ATIC ADSS2 PPAT ADSS1
GOBP_AMP_SALVAGE	0.333333	0.641915	0.10673	-0.525282	-1.12783	6	APRT ADSL HPRT1 ADSS1
GOBP_AMYLIN_RECEPTOR_SIGNALING_PATHWAY	0.206	0.499095	0.135002	-0.901881	-1.21241	1	RAMP1
GOBP_AMYLOID_BETA_CLEARANCE	0.000815084	0.0130604	0.477271	0.689559	1.91074	28	ITGAM C3 TNF RAB5A
GOBP_AMYLOID_BETA_CLEARANCE_BY_CELLULAR_CATABOLIC_PROCESS	0.257692	0.560293	0.116234	0.635599	1.2038	5	LDLR IDE LRP1 ABCA7
GOBP_AMYLOID_BETA_CLEARANCE_BY_TRANSCYTOSIS	0.216458	0.510822	0.123257	0.614276	1.2742	7	RAB5A LRP1 PICALM RAB11B CLTC
GOBP_AMYLOID_BETA_FORMATION	0.08166	0.296577	0.179782	0.466046	1.37644	40	TNF ABCG1 SLC2A13 EFNA1 CASP3 CHRNA7 DYRK1A RELA GGA3 RTN4 SORL1 EPHA4 PICALM
GOBP_AMYLOID_BETA_METABOLIC_PROCESS	0.117347	0.365697	0.143759	0.428082	1.32157	48	TNF ABCG1 SLC2A13 EFNA1 LDLR CASP3 CHRNA7 DYRK1A IDE RELA GGA3 LRP1
GOBP_AMYLOID_FIBRIL_FORMATION	0.903581	0.986724	0.0330894	0.226226	0.657392	37	B2M MDM2 LDLR PRKN CHRNA7 RIPK1 FUS
GOBP_AMYLOID_PRECURSOR_PROTEIN_BIOSYNTHETIC_PROCESS	0.277922	0.581019	0.132147	-0.430353	-1.17084	12	NECAB2 ITM2C ABCA2 AATF NECAB3
GOBP_AMYLOID_PRECURSOR_PROTEIN_CATABOLIC_PROCESS	0.287548	0.59356	0.0850427	0.364845	1.13948	53	TNF ABCG1 SLC2A13 EFNA1 CASP3 CHRNA7 AGER DYRK1A RELA GGA3
GOBP_AMYLOID_PRECURSOR_PROTEIN_METABOLIC_PROCESS	0.395859	0.694251	0.0658312	0.323232	1.0505	68	TNF ABCG1 ACHE SLC2A13 EFNA1 CASP3 CHRNA7 AGER DYRK1A AGO2 RELA GGA3
GOBP_ANAGEN	0.000809759	0.0130027	0.477271	-0.932222	-1.75385	4	WNT10B FERMT1
GOBP_ANAPHASE_PROMOTING_COMPLEX_DEPENDENT_CATABOLIC_PROCESS	0.0830769	0.29944	0.276501	-0.432828	-1.40134	22	ANAPC15 PLK1 ANAPC16 ANAPC11 ANAPC5 CDK2 ANAPC13 ANAPC1 CDC20 UBE2C CDC23 CDC26 ANAPC4
GOBP_ANATOMICAL_STRUCTURE_ARRANGEMENT	0.0834671	0.300108	0.195789	0.597181	1.45527	14	EGR2 DLL1 HSPA5 NRP2 TFAP2A SEMA3A PLXNA4 NRP1 PLXNA3
GOBP_ANATOMICAL_STRUCTURE_FORMATION_INVOLVED_IN_MORPHOGENESIS	1.94329e-06	7.63856e-05	0.627257	0.384815	1.44851	876	CXCL8 CXCL10 C3 TNF TNFSF14 SIX4 GATA6 TNFAIP3 PLK2 NR4A3 IL6 CCL2 LAMA3 NFATC2 ZC3H12A RIPOR2 MAFB NFKB2 FLT4 BMP5 SDC4 FN1 ZEB2 KLF4 CEACAM1 ANGPTL4 CITED2 EGR2 MIR320A TNFSF13B DUSP1 VEGFD TNFAIP2 KLF2 BCL6 HOXA1 ACVR1 PDGFA SP100 PGF NKX3-1 HMGA2 STAT1 BCL10 MYLK3 TWIST1 TMEM100 UNC13D JUNB ACTN2 CX3CL1 BCL3 IL4R KLF5 RORA CDK5R2 ANGPT2 DLL4 TBX3 PIK3CD SLC9A8 CCN2 TBX19 FGF2 PML KDM6B SIX1 M…
GOBP_ANATOMICAL_STRUCTURE_MATURATION	0.157783	0.432384	0.109684	0.331261	1.19045	186	C3 IL15 RND1 HID1 TDRD7 DDIT3 KLF2 RB1 CX3CL1 CDK5R2 NR4A2 PDE3A NPPC PLA2G10 HES1 CDKN1C RET ANG PTPRN DIAPH3 EXT1 NEMP1 MSX2 H3-3B LRRK2 ZAR1 BMP2 PLA2G3 RAB24 BRCA2 ID2 ARCN1 AGRN HIF1A TUT7 FUT6 RUNX2
GOBP_ANATOMICAL_STRUCTURE_REGRESSION	0.87957	0.979099	0.0549074	-0.30005	-0.644236	6	LRP5 BMPR1A SMAD5 DRD2 GLI1 AMH
GOBP_ANDROGEN_BIOSYNTHETIC_PROCESS	0.873118	0.978568	0.0552496	-0.30316	-0.650915	6	SRD5A3
GOBP_ANDROGEN_CATABOLIC_PROCESS	0.969231	1	0.0453152	0.264642	0.501221	5	CYP19A1
GOBP_ANDROGEN_METABOLIC_PROCESS	0.416918	0.709307	0.0739901	0.403375	1.03869	18	TIPARP ESR1 HSD17B7 CYP19A1 PLEKHA1 WNT4
GOBP_ANDROGEN_RECEPTOR_SIGNALING_PATHWAY	0.734043	0.913056	0.0411544	0.27028	0.811429	43	NKX3-1 TMF1 PMEPA1 EP300 SAFB2 KDM3A SIRT1 KDM4C TCF7L2 PLPP1 ZMIZ1 RNF6 SAFB NCOR2 ZBTB7A
GOBP_ANGIOGENESIS_INVOLVED_IN_WOUND_HEALING	0.0173474	0.114843	0.352488	0.635511	1.70572	22	TNF TNFAIP3 CX3CL1 SERPINE1 ALOX5 XBP1 B4GALT1
GOBP_ANGIOTENSIN_ACTIVATED_SIGNALING_PATHWAY	0.1376	0.400269	0.149208	0.552028	1.35683	15	ACTN2 FAM114A1 CAV1 SRC CA2 PRKCA
GOBP_ANIMAL_ORGAN_FORMATION	0.0246956	0.146079	0.352488	0.520605	1.57963	45	GATA6 CITED2 FGF2 SIX1 HAND2 GATA5 HES1 NKX3-2 HOXA3 EXT1 PIM1 FRS2 MEF2C BMP2
GOBP_ANIMAL_ORGAN_MATURATION	0.793675	0.942371	0.0432769	0.288584	0.752019	19	RET EXT1 BMP2
GOBP_ANIMAL_ORGAN_MORPHOGENESIS	0.00457784	0.0475881	0.407018	0.342782	1.28512	723	TNF HOXD10 SIX4 IL7 GATA6 TNFAIP3 NR4A3 HOXB9 RSPO2 KCNQ1 TDRD7 IL6 CCL2 SFRP4 MAFB BMP5 RYR2 SMTNL1 WNT9A CEACAM1 MATN1 CITED2 ARID5B HOXA1 ACVR1 CSF1 PDGFA TIPARP NKX3-1 HMGA2 STAT1 CSRNP1 TWIST1 TMEM100 LIF WNK4 NFKB1 FOSL2 ESR1 DLL4 TBX3 CCN2 GCNT4 TBX19 FGF2 MYO15A PML DLX2 SIX1 DLL1 NPPC HOXA4 COL1A1 HAND2 GATA5 HOXA2 PAPPA2 COL5A1 TNC PITX2 STK40 NGFR SMAD7 VDR DLX3 HES1 VANGL2 ID4 SLC44A4…
GOBP_ANIMAL_ORGAN_REGENERATION	0.0316623	0.169713	0.321776	0.517239	1.54773	42	TNF IL6 CXCL12 ANGPT2 TOP1 LCP1 LPIN1 SULF2
GOBP_ANOIKIS	0.706371	0.899289	0.0447749	0.285101	0.812749	32	ITGA5 CAV1 BMF CHEK2 SRC ZNF304 MCL1 PIK3CA ANKRD13C
GOBP_ANTERIOR_COMMISSURE_MORPHOGENESIS	0.993548	1	0.0492918	-0.214628	-0.460827	6	TSKU
GOBP_ANTERIOR_HEAD_DEVELOPMENT	0.385475	0.6884	0.0894367	0.553715	1.09903	6	BMP5 COL2A1
GOBP_ANTERIOR_POSTERIOR_AXIS_SPECIFICATION	0.319386	0.628429	0.0838361	0.39727	1.13388	33	TDRD7 DDIT3 TBX3 ETS2 FRS2 RNF2 TMED2 WLS SKI EPB41L5 HEY2
GOBP_ANTERIOR_POSTERIOR_AXON_GUIDANCE	0.531513	0.787224	0.0785029	-0.515502	-0.969847	4	UNC5C NTN1
GOBP_ANTERIOR_POSTERIOR_PATTERN_SPECIFICATION	0.0282916	0.157741	0.282013	0.384783	1.3635	147	HOXD10 HOXB9 TDRD7 ZEB2 DDIT3 BHLHE41 NKX3-1 TBX3 DLL1 HOXA4 ETS2 HOXA2 BHLHE40 PCDH8 HES1 VANGL2 TULP3 HOXA3 MLLT3 MSX2 PCSK5 BTG2 HES4 KMT2A FRS2 EP300 MSX1 BARX1 BMP2 RNF2 PLXNA2 HOXA9 AXIN2 CRKL TMED2
GOBP_ANTEROGRADE_AXONAL_TRANSPORT	0.48	0.753932	0.123842	-0.249373	-0.958266	43	SYBU AP3M2 BLOC1S1 KIF1C NEFL SPAST AGTPBP1
GOBP_ANTEROGRADE_DENDRITIC_TRANSPORT	0.6725	0.878241	0.0753094	-0.327195	-0.832713	10	KIFC2 FLOT2
GOBP_ANTEROGRADE_DENDRITIC_TRANSPORT_OF_NEUROTRANSMITTER_RECEPTOR_COMPLEX	0.889391	0.982757	0.0566484	-0.285995	-0.656043	7	KIFC2
GOBP_ANTEROGRADE_NEURONAL_DENSE_CORE_VESICLE_TRANSPORT	0.101075	0.336487	0.206588	-0.671115	-1.44095	6	SYBU KIF1C
GOBP_ANTIBACTERIAL_HUMORAL_RESPONSE	0.0389982	0.189639	0.321776	-0.448461	-1.47117	23	CAMP H2BC10 H2BC8 SPON2 H2BC7 H2BC11 H2BC21 H2BC4 H2BC6 H2BC12L H2BC12 APP WFDC3
GOBP_ANTIBACTERIAL_INNATE_IMMUNE_RESPONSE	0.11449	0.360174	0.175204	0.67855	1.40753	7	NOD2 NFKB1 TFEB
GOBP_ANTIBODY_DEPENDENT_CELLULAR_CYTOTOXICITY	0.10757	0.348126	0.191892	0.947091	1.27657	1	HLA-E
GOBP_ANTIFUNGAL_HUMORAL_RESPONSE	0.443983	0.729056	0.0875697	-0.503418	-1.02194	5	CAMP APP FAM3A
GOBP_ANTIFUNGAL_INNATE_IMMUNE_RESPONSE	0.250447	0.552992	0.113313	0.599456	1.24346	7	BCL10 CLEC4A USP15 PLCG2
GOBP_ANTIGEN_PROCESSING_AND_PRESENTATION	2.07975e-06	8.13257e-05	0.627257	0.612524	2.02995	79	ICAM1 NOD2 RAET1L HLA-DOB ULBP2 RELB RAET1G HLA-B HLA-F CLEC4A HLA-C TAP1 TAPBPL B2M FCER1G HLA-E PSMB8 HLA-G CALR HLA-DPA1 EXT1 RAB8B HLA-H IFI30
GOBP_ANTIGEN_PROCESSING_AND_PRESENTATION_OF_ENDOGENOUS_ANTIGEN	0.000213822	0.00439705	0.518848	0.754557	2.02335	23	RAET1L ULBP2 RAET1G HLA-B HLA-F HLA-C TAP1 B2M HLA-E HLA-G HLA-H ULBP1 HLA-A ULBP3 ERAP2 IDE RAET1E
GOBP_ANTIGEN_PROCESSING_AND_PRESENTATION_OF_ENDOGENOUS_PEPTIDE_ANTIGEN	0.00024449	0.00492044	0.498493	0.772629	2.05571	21	RAET1L ULBP2 RAET1G HLA-B HLA-F HLA-C TAP1 B2M HLA-E HLA-G HLA-H ULBP1 HLA-A ULBP3 ERAP2 IDE RAET1E
GOBP_ANTIGEN_PROCESSING_AND_PRESENTATION_OF_EXOGENOUS_ANTIGEN	0.057423	0.242107	0.222056	0.520732	1.46445	29	HLA-DOB HLA-F CLEC4A B2M FCER1G HLA-E HLA-DPA1 IFI30 HLA-A
GOBP_ANTIGEN_PROCESSING_AND_PRESENTATION_OF_EXOGENOUS_PEPTIDE_ANTIGEN	0.0362845	0.18147	0.287857	0.568879	1.54409	25	HLA-DOB HLA-F CLEC4A B2M FCER1G HLA-E HLA-DPA1 IFI30 HLA-A
GOBP_ANTIGEN_PROCESSING_AND_PRESENTATION_OF_EXOGENOUS_PEPTIDE_ANTIGEN_VIA_MHC_CLASS_I	0.166369	0.445011	0.142901	0.6469	1.34187	7	CLEC4A FCER1G IFI30 HLA-A
GOBP_ANTIGEN_PROCESSING_AND_PRESENTATION_OF_EXOGENOUS_PEPTIDE_ANTIGEN_VIA_MHC_CLASS_II	0.0914634	0.317252	0.181383	0.556465	1.41273	17	HLA-DOB B2M FCER1G HLA-DPA1 IFI30
GOBP_ANTIGEN_PROCESSING_AND_PRESENTATION_OF_LIPID_ANTIGEN_VIA_MHC_CLASS_IB	0.307054	0.616641	0.109684	0.756229	1.15689	2	AP3D1 AP3B1
GOBP_ANTIGEN_PROCESSING_AND_PRESENTATION_OF_PEPTIDE_ANTIGEN	0.000295709	0.00581734	0.498493	0.62491	1.93726	50	RAET1L HLA-DOB ULBP2 RAET1G HLA-B HLA-F CLEC4A HLA-C TAP1 TAPBPL B2M FCER1G HLA-E HLA-G CALR HLA-DPA1 HLA-H IFI30 ULBP1 HLA-A ULBP3 ERAP2 IDE RAET1E PDIA3 MR1
GOBP_ANTIGEN_PROCESSING_AND_PRESENTATION_OF_PEPTIDE_ANTIGEN_VIA_MHC_CLASS_I	2.12476e-05	0.000608137	0.57561	0.724253	2.06716	33	RAET1L ULBP2 RAET1G HLA-B HLA-F CLEC4A HLA-C TAP1 TAPBPL B2M FCER1G HLA-E HLA-G CALR HLA-H IFI30 ULBP1 HLA-A ULBP3 ERAP2 IDE RAET1E PDIA3 MR1
GOBP_ANTIGEN_PROCESSING_AND_PRESENTATION_OF_PEPTIDE_ANTIGEN_VIA_MHC_CLASS_IB	3.24256e-05	0.000870875	0.557332	0.830346	2.04091	15	RAET1L ULBP2 RAET1G HLA-B HLA-F HLA-C B2M HLA-E HLA-G HLA-H ULBP1 HLA-A ULBP3
GOBP_ANTIGEN_PROCESSING_AND_PRESENTATION_OF_PEPTIDE_OR_POLYSACCHARIDE_ANTIGEN_VIA_MHC_CLASS_II	0.121842	0.373797	0.153159	0.511834	1.36182	21	HLA-DOB B2M FCER1G HLA-DPA1 IFI30
GOBP_ANTIGEN_PROCESSING_AND_PRESENTATION_VIA_MHC_CLASS_IB	0.000112747	0.0025515	0.538434	0.801078	2.03374	17	RAET1L ULBP2 RAET1G HLA-B HLA-F HLA-C B2M HLA-E HLA-G HLA-H ULBP1 HLA-A ULBP3
GOBP_ANTIGEN_RECEPTOR_MEDIATED_SIGNALING_PATHWAY	0.00131039	0.0190549	0.45506	0.468771	1.64695	129	UBASH3A NFKBIZ GBP1 NFATC2 ZC3H12A NFKBIA CEACAM1 BTN2A3P CYLD BCL10 ICOSLG NFKB1 FOSL2 PIK3CD BCAR1 BTN2A2 BTN2A1 NFKBID ELF1 GCSAM RIPK2 BRAF BTN3A3 BTNL9 MEF2C BTN3A1 NECTIN2 HLA-A PLEKHA1 LPXN LAT2 RC3H1 CRKL NFAM1 THEMIS2 UBR2 RELA CACNB4 PTPN6 SHB RNF31 PIK3CA
GOBP_ANTIMICROBIAL_HUMORAL_IMMUNE_RESPONSE_MEDIATED_BY_ANTIMICROBIAL_PEPTIDE	3.71822e-07	1.76487e-05	0.674963	0.741855	2.19102	40	CXCL8 CXCL10 CCL5 CXCL11 CXCL3 CCL20 CXCL2 CCL2 CCL26 CXCL12 CX3CL1 B2M CXCL5 ANG TSLP
GOBP_ANTIMICROBIAL_HUMORAL_RESPONSE	3.66964e-07	1.75283e-05	0.674963	0.719857	2.24611	52	CXCL8 CXCL10 CCL5 CXCL11 CXCL3 CCL20 CXCL2 GATA6 CCL2 CCL26 CXCL12 CX3CL1 BCL3 B2M HLA-E CXCL5 ANG TSLP
GOBP_ANTIVIRAL_INNATE_IMMUNE_RESPONSE	3.41185e-10	3.2594e-08	0.814036	0.748413	2.37912	60	CXCL10 OASL TNF OAS2 DHX58 IFIH1 IFIT1 IFIT2 IFIT3 RIGI USP18 OAS3 MX1 TRIM21 OAS1
GOBP_ANTRAL_OVARIAN_FOLLICLE_GROWTH	0.00662623	0.0612845	0.407018	0.787619	1.75238	9	TNFAIP6 ESR1 NPPC PTX3 SCAPER
GOBP_AORTA_DEVELOPMENT	0.135508	0.395927	0.131458	0.399982	1.26561	56	EGR2 NKX3-1 DLL4 SIX1 PDE2A NGFR HES1 PROX1 JAG1 ADAMTS6
GOBP_AORTA_MORPHOGENESIS	0.538036	0.789934	0.0572461	0.335214	0.953663	31	DLL4 SIX1 HES1 PROX1 JAG1 ADAMTS9 EFNB2 PDGFRB LRP1 HEY2
GOBP_AORTA_SMOOTH_MUSCLE_TISSUE_MORPHOGENESIS	0.890688	0.983115	0.0515309	0.374478	0.627105	3	PROX1
GOBP_AORTIC_VALVE_MORPHOGENESIS	0.0581717	0.243226	0.21925	0.516069	1.47118	32	RB1 TWIST1 DLL4 GATA5 JAG1 NFATC1 EFNA1 SNAI1 SLIT2 NPPA
GOBP_APICAL_CONSTRICTION	0.763462	0.92861	0.0562941	0.392608	0.743585	5	LUZP1 EPB41L5 ROCK1 FRMD6
GOBP_APICAL_JUNCTION_ASSEMBLY	0.185567	0.470906	0.111463	0.393391	1.22177	51	TNF MICALL2 ESAM CLDN4 SNAI1 EPHA2 CLDN5
GOBP_APICAL_PROTEIN_LOCALIZATION	0.805405	0.947824	0.0701132	-0.267859	-0.73607	13	SHROOM3 ACTB JAM3 ATP8B1 SHROOM2 CELSR1
GOBP_APOLIPOPROTEIN_A_I_MEDIATED_SIGNALING_PATHWAY	0.611538	0.841283	0.0668966	0.463489	0.87783	5	ABCA1 ITGAV
GOBP_APOPTOTIC_CELL_CLEARANCE	0.0668563	0.263101	0.206588	0.522376	1.44748	28	C3 CCL2 C4B C4A JMJD6 ITGAV TGM2 ANXA1 RARA LRP1
GOBP_APOPTOTIC_CHROMOSOME_CONDENSATION	0.530769	0.786996	0.0739901	0.507901	0.961945	5	GPER1 ACIN1
GOBP_APOPTOTIC_DNA_FRAGMENTATION	0.460674	0.741777	0.0720033	0.416209	1.01426	14	IL6 GATA5 DICER1 CECR2 APAF1
GOBP_APOPTOTIC_MITOCHONDRIAL_CHANGES	0.0318238	0.170336	0.321776	0.425579	1.45034	98	IFIT2 IFI6 PMAIP1 NPTX1 AIFM2 GPER1 PPM1K IER3 HIP1R SOD2 PLAUR BBC3 BCL2L11 BMF BLOC1S2 LRRK2 ATF2
GOBP_APOPTOTIC_PROCESS	7.29766e-09	5.1958e-07	0.761461	0.373506	1.40861	1496	IFNB1 CXCL10 CCL5 TNF IFI27 BIRC3 TNFRSF9 ICAM1 IFIT2 NOD2 TNFSF14 SIX4 IL7 TRAF1 IFIT3 GATA6 XAF1 TNFAIP3 CD274 PLK2 IRF1 IFI6 NFKBIZ BDKRB2 LTB ZFP36 NR4A3 AHR NUAK2 TP53AIP1 IL6 CCL2 ATF3 PMAIP1 CD70 TNFSF9 ZC3H12A TRIM69 DHRS2 PPP1R15A GADD45B SFRP4 CASP1 NPTX1 FLT4 BMP5 RYR2 AIFM2 ZEB2 EN2 GADD45G RAPSN IL11 KLF4 ANGPTL4 CITED2 GPER1 MIR320A DUSP1 ACER2 CPEB4 DDIT3 LTA BCL6 PPM1K PTPRH ACVR1…
GOBP_APOPTOTIC_PROCESS_INVOLVED_IN_BLOOD_VESSEL_MORPHOGENESIS	0.893701	0.98462	0.0500923	-0.368974	-0.629987	3	LRP5 BAX
GOBP_APOPTOTIC_PROCESS_INVOLVED_IN_DEVELOPMENT	0.261735	0.564861	0.0962406	0.424142	1.17528	28	PML HAND2 VDR BCL2L11 SLIT2 CCN1 ATF2
GOBP_APOPTOTIC_PROCESS_INVOLVED_IN_HEART_MORPHOGENESIS	0.217308	0.511229	0.128143	0.662586	1.25491	5	HAND2 CCN1 FOXC1
GOBP_APOPTOTIC_PROCESS_INVOLVED_IN_MORPHOGENESIS	0.369276	0.675489	0.0791317	0.400578	1.07515	22	PML HAND2 VDR BCL2L11 CCN1
GOBP_APOPTOTIC_PROCESS_IN_BONE_MARROW_CELL	0.00934317	0.0753343	0.38073	0.979275	1.4981	2	PLK2 BCL2L1
GOBP_APOPTOTIC_SIGNALING_PATHWAY	2.22227e-05	0.000632885	0.57561	0.406582	1.5186	521	IFNB1 TNF IFI27 ICAM1 TNFSF14 IL7 TRAF1 TNFAIP3 IFI6 NFKBIZ BDKRB2 LTB ATF3 PMAIP1 CD70 PPP1R15A BMP5 KLF4 GPER1 DDIT3 LTA ACVR1 SP100 FAS NKX3-1 CYLD BCL10 RB1 IER3 CXCL12 TLR6 SELENOK CX3CL1 SYVN1 JAK2 BCL3 TICAM1 TNFRSF10C ADORA2A FGF2 NR4A2 PML P2RX4 PDE3A EIF2AK3 HERPUD1 HIP1R SOD2 NGFR TNFRSF10B PLAUR SKIL CREB3 DAP FLCN RET BBC3 IL6R HYOU1 BAG3 MDM2 WFS1 ZNF385A BCL2L11 IKBKE SELENOS CAV1 …
GOBP_APPENDAGE_DEVELOPMENT	0.493421	0.762553	0.0504983	0.282504	0.998905	144	HOXD10 RSPO2 TWIST1 CACNA1C TBX3 HAND2 PITX2 MUSTN1 MYCN TULP3 BCL2L11 EXT1 MSX2 PCSK5 SHOX2 MSX1 TFAP2A PLXNA2 HOXA9 RUNX2 PRKAB1 NIPBL RARA CREBBP TTBK2 TBC1D32 SP9 GLI3 CHST11 MYH3 SKI C2CD3 EN1 COL2A1 BAK1 AFF3 WDPCP PIAS4 FBN2 SALL1 HOXA13 NOG MEGF8 BMPR2 RC3H2
GOBP_APPENDAGE_MORPHOGENESIS	0.0917226	0.317683	0.153159	0.367971	1.28136	115	HOXD10 RSPO2 TWIST1 CACNA1C TBX3 HAND2 PITX2 MUSTN1 MYCN TULP3 BCL2L11 EXT1 MSX2 PCSK5 SHOX2 MSX1 TFAP2A PLXNA2 HOXA9 RUNX2 NIPBL CREBBP TTBK2 TBC1D32 SP9 GLI3 CHST11 MYH3 SKI C2CD3 EN1 COL2A1 BAK1 AFF3 WDPCP FBN2 SALL1 HOXA13 NOG MEGF8
GOBP_ARACHIDONATE_METABOLIC_PROCESS	0.0502176	0.221422	0.321776	0.562609	1.54431	27	PLA2G4C CYP4F2 CYP1A1 PTGS1 PLA2G10 PNPLA8 ALOX5 PLA2G4A PLA2G4B
GOBP_ARACHIDONATE_SECRETION	0.251582	0.553659	0.105125	0.505909	1.21989	13	BDKRB2 PLA2G10 DRD4 PNPLA8 PLA2G3 ANXA1 PLA2G4A
GOBP_ARF_PROTEIN_SIGNAL_TRANSDUCTION	0.609212	0.840381	0.054794	0.332455	0.884554	21	CYTH4 GBF1 FBXO8 MYO9B ARFGAP1 MAP4K4 GIT2 CYTH1 PSD2 ARFGEF2
GOBP_ARGININE_CATABOLIC_PROCESS	0.221219	0.51643	0.138805	-0.538105	-1.23436	7	NOS2 NOS3 ARG2 OAT DDAH1 ATP2B4
GOBP_ARGININE_METABOLIC_PROCESS	0.33815	0.646291	0.12564	-0.367717	-1.09737	17	ASS1 NOS2 NOS3 CLN3 ODC1 ARG2 FH OAT DDAH1 SLC7A7 ASL
GOBP_AROMATIC_AMINO_ACID_FAMILY_CATABOLIC_PROCESS	0.423377	0.713372	0.103576	-0.380801	-1.03602	12	HDC GSTZ1 AFMID
GOBP_AROMATIC_AMINO_ACID_METABOLIC_PROCESS	0.0851064	0.302685	0.271289	-0.439213	-1.39645	21	HPDL HDC PCBD1 GSTZ1 AFMID THAP4 PARK7 TTC36 CARNS1 GCDH
GOBP_AROMATIC_AMINO_ACID_TRANSPORT	0.901153	0.986675	0.0415718	0.263317	0.612639	11	SLC66A1 SLC38A5 SLC25A29 SLC3A2 SLC36A4 SLC16A10 SLC15A4 SLC7A5 SLC38A3 SLC7A8 SLC7A1
GOBP_ARP2_3_COMPLEX_MEDIATED_ACTIN_NUCLEATION	0.93842	0.995501	0.0298485	0.211225	0.623839	40	WHAMM HIP1R WASHC4
GOBP_ARTERIAL_ENDOTHELIAL_CELL_DIFFERENTIATION	0.106145	0.345144	0.186433	0.717989	1.42508	6	TMEM100 DLL1 HEY2
GOBP_ARTERY_DEVELOPMENT	0.0654971	0.261399	0.188204	0.401329	1.34683	87	CITED2 EGR2 DDIT3 HOXA1 NKX3-1 DLL4 SIX1 HAND2 PDE2A NGFR SMAD7 HES1 PROX1 JAG1 ADAMTS6 LDLR LUZP1
GOBP_ARTERY_MORPHOGENESIS	0.34625	0.653305	0.0738053	0.342751	1.08569	58	CITED2 HOXA1 DLL4 SIX1 HAND2 SMAD7 HES1 PROX1 JAG1 LDLR ADAMTS9 EFNB2 PDGFRB LRP1 ZMIZ1 NRP1 HEY2 RTN4
GOBP_ARTERY_SMOOTH_MUSCLE_CONTRACTION	0.0040462	0.0436862	0.407018	-0.925686	-1.58052	3	GRIP2 BBS2
GOBP_ARTICULAR_CARTILAGE_DEVELOPMENT	0.167308	0.446372	0.148262	-0.831604	-1.26962	2	PBXIP1
GOBP_ASCENDING_AORTA_DEVELOPMENT	0.798077	0.944353	0.0542316	0.377143	0.714293	5	HES1 HEY2
GOBP_ASPARAGINE_METABOLIC_PROCESS	0.33195	0.64127	0.104733	-0.557418	-1.13156	5	ATF4 NIT2
GOBP_ASPARTATE_FAMILY_AMINO_ACID_BIOSYNTHETIC_PROCESS	0.918919	0.991154	0.0636424	-0.222639	-0.611806	13	MTHFD1 ADI1 PLOD3 GOT2 APIP MTR ENOPH1
GOBP_ASPARTATE_FAMILY_AMINO_ACID_CATABOLIC_PROCESS	0.93	0.994582	0.0593488	-0.237919	-0.605504	10	PIPOX GCAT GOT2 AADAT RIDA
GOBP_ASPARTATE_FAMILY_AMINO_ACID_METABOLIC_PROCESS	0.197133	0.487311	0.190023	-0.349104	-1.20616	31	ASS1 NAT8L ATF4 PIPOX NIT2 MTHFD1 GCAT ADI1 SMS PLOD3 GOT2 APIP MTR ADSS2 ENOPH1 ADSS1 AADAT RIDA
GOBP_ASPARTATE_METABOLIC_PROCESS	0.68172	0.88538	0.0670513	-0.378564	-0.812813	6	ASS1 GOT2 ADSS2 ADSS1
GOBP_ASPARTATE_TRANSMEMBRANE_TRANSPORT	0.00794395	0.0685201	0.38073	-0.551789	-1.71874	19	SLC1A6 SLC1A2 NTSR1 SLC1A1 UCP2 SLC3A1 LRRC8D SLC25A22
GOBP_ASSOCIATIVE_LEARNING	0.801105	0.945712	0.111011	-0.201971	-0.844722	68	ATP1A2 ASIC1 NRGN DBH ADCY3 SLC1A1 ITGB1 PPT1
GOBP_ASTRAL_MICROTUBULE_ORGANIZATION	0.540362	0.790513	0.0653834	0.400125	0.930939	11	TPPP PDE4DIP LIMK2 CEP120 DLG1 CLASP1
GOBP_ASTROCYTE_ACTIVATION	0.0150286	0.10541	0.38073	0.668657	1.72179	18	TNF IL6 ZEB2 ADORA2A LDLR NR1D1 AGER C5AR1 LRP1
GOBP_ASTROCYTE_CELL_MIGRATION	0.205769	0.498782	0.132147	0.67334	1.27528	5	CCL2 MMP14 HEXB
GOBP_ASTROCYTE_DEVELOPMENT	0.0279275	0.157056	0.352488	0.547176	1.54593	30	TNF IL6 ZEB2 ADORA2A DLL1 LDLR NR1D1 AGER CDK6 C5AR1 LRP1
GOBP_ASTROCYTE_DIFFERENTIATION	0.0155803	0.107575	0.38073	0.467992	1.52097	68	TNF IL6 ZEB2 HMGA2 LIF ADORA2A DLL1 HES1 ID4 MYCN LDLR NR1D1 BMP2 NR3C1 IL6ST ID2 AGER CDK6
GOBP_ASYMMETRIC_CELL_DIVISION	0.888594	0.982165	0.0643583	-0.235654	-0.683609	15	WNT9B TEAD3 RGS14
GOBP_ASYMMETRIC_NEUROBLAST_DIVISION	0.995851	1	0.0475434	-0.216254	-0.438997	5	TEAD3
GOBP_ATF6_MEDIATED_UNFOLDED_PROTEIN_RESPONSE	0.114618	0.360426	0.168238	0.625284	1.41003	10	DDIT3 HSPA5 MANF WFS1 XBP1
GOBP_ATP_BIOSYNTHETIC_PROCESS	0.000102066	0.00233345	0.538434	-0.402222	-1.77245	89	ANTKMT DMAC2L TMSB4X ATPSCKMT ATP5MC1 PARP1 NDUFB10 ATP5MC2 LETMD1 DNAJC30 UQCC3 COX11 FAM3A ATP5F1D ATP5F1B SPHK2 NUDT2 ENO1 NDUFS2 PRKAG2 NDUFV1 ATP5MGL NDUFS5 LIPA ATP5MC3 ATP5MJ NDUFB6 ATP5F1A ATP5PF NDUFB7 ATP5IF1 NDUFS6 NDUFB2 NDUFB1 STOML2 ATP5MG SLC25A13 ATP5PB SDHD NDUFA11 SDHC NDUFB5 ATP5ME ATP5MF SDHB NDUFB9 NDUFA10 NDUFS8 NDUFA7 ATP5PO TAFAZZIN ALDOA ATP5MK SDHA NDUFB4 NDUFA13 NDUFA1 …
GOBP_ATP_EXPORT	0.413866	0.706571	0.0922597	-0.573246	-1.07849	4	CALHM2 ANKH
GOBP_ATP_METABOLIC_PROCESS	0.0214387	0.13165	0.352488	-0.240622	-1.2002	203	ATP1A2 BEND3 ANTKMT DMAC2L OGDHL DDIT4 TMSB4X HSPA8 MLST8 UCP2 ATPSCKMT ATP5MC1 GCK PARP1 PFKFB2 GIT1 SELENON GALK1 JMJD8 ATP1B1 GAPDHS NDUFB10 ATP5MC2 PFKFB1 PFKM ARL2 LETMD1 DNAJC30 UQCC3 TSPO HK2 ENO4 COX11 APP FAM3A PRKAG1 ATP5F1D AK4 ATP5F1B UCHL1 ADPGK SPHK2 NUDT2 PFKL ENO1 AK2 NDUFS2 INSR PRKAG2 NDUFV1 ATP5MGL NDUFS5 FIS1 OGT AMPD2 LDHA LIPA GPI ATP5MC3 SLC4A4 ATP5MJ NDUFB6 ATP5F1A TPI1 AT…
GOBP_ATP_SYNTHESIS_COUPLED_ELECTRON_TRANSPORT	0.000130157	0.00288909	0.518848	-0.416866	-1.7889	80	NDUFB10 UQCC3 PARK7 UQCRHL CCNB1 UQCRH COX5B NDUFS2 NDUFV1 NDUFS5 UQCRB NDUFB6 UQCR11 COX5A CYC1 NDUFB7 MTCH2 NDUFS6 NDUFB2 NDUFB1 COX4I1 COA6 SDHD BID NDUFA11 SDHC NDUFB5 SDHB NDUFB9 NDUFA10 NDUFS8 COX6C NDUFA7 UQCRFS1 CYCS UQCRC1 CDK1 COX7C UQCRC2 SDHA NDUFB4 NDUFA1 NDUFAB1 NDUFV3 COX6A1 NDUFA8 NDUFA4 COQ9 NDUFC2 SDHAF2 COX6B1 NDUFS7
GOBP_ATP_TRANSPORT	0.818681	0.95378	0.0701132	-0.241712	-0.719573	16	CALHM2 SLC25A6 ANKH SLC25A5 SLC25A23 SLC25A4
GOBP_ATRIAL_CARDIAC_MUSCLE_CELL_MEMBRANE_REPOLARIZATION	0.435754	0.723477	0.0826646	0.530758	1.05346	6	KCNQ1 NPPA
GOBP_ATRIAL_CARDIAC_MUSCLE_CELL_TO_AV_NODE_CELL_COMMUNICATION	0.0615883	0.250165	0.231127	0.648184	1.53566	12	KCNQ1 RYR2 CACNA1C
GOBP_ATRIAL_CARDIAC_MUSCLE_TISSUE_DEVELOPMENT	0.0340183	0.176209	0.321776	0.701619	1.6918	13	GATA6 TBX3 PITX2 PROX1 BVES SHOX2 CACNA1G
GOBP_ATRIAL_CARDIAC_MUSCLE_TISSUE_MORPHOGENESIS	0.298077	0.604497	0.10673	0.615696	1.1661	5	PITX2 PROX1 NOG
GOBP_ATRIAL_SEPTUM_DEVELOPMENT	0.396341	0.694251	0.0770737	0.421505	1.0701	17	ACVR1 MDM2 CCN1 HEY2 BMPR2 TBX20 NPHP3
GOBP_ATRIAL_SEPTUM_MORPHOGENESIS	0.536467	0.789834	0.0649408	0.398287	0.943611	12	ACVR1 CCN1 HEY2 BMPR2 TBX20
GOBP_ATRIAL_SEPTUM_PRIMUM_MORPHOGENESIS	0.36692	0.673267	0.0934449	0.62167	1.12293	4	ACVR1 NSD2 TGFB2 SOX4
GOBP_ATRIOVENTRICULAR_CANAL_DEVELOPMENT	0.0691928	0.268758	0.21925	0.644858	1.50034	11	GATA6 TBX3 BMP2
GOBP_ATRIOVENTRICULAR_NODE_DEVELOPMENT	0.0858676	0.304047	0.204295	0.707784	1.46817	7	GATA6 MAML1
GOBP_ATRIOVENTRICULAR_VALVE_DEVELOPMENT	0.191582	0.479698	0.11725	0.463422	1.25785	25	ACVR1 TWIST1 PITX2 MDM2 EFNA1 CCN1 BMP2 AXIN2
GOBP_ATRIOVENTRICULAR_VALVE_FORMATION	0.608229	0.839639	0.0636424	0.42347	0.878411	7	HEY2 OLFM1 DCHS1 SMAD4 ZFPM1
GOBP_ATTACHMENT_OF_GPI_ANCHOR_TO_PROTEIN	0.189247	0.476693	0.147331	-0.602684	-1.29402	6	PIGU PIGK GPAA1 PIGT
GOBP_ATTACHMENT_OF_MITOTIC_SPINDLE_MICROTUBULES_TO_KINETOCHORE	0.98722	1	0.0683111	-0.168458	-0.564422	26	RMDN1 SEH1L HNRNPU SKA2 BIRC5 MAD1L1 AURKB KAT5 INCENP
GOBP_ATTACHMENT_OF_SPINDLE_MICROTUBULES_TO_KINETOCHORE	0.994917	1	0.0240742	0.173134	0.542885	54	RB1 RAB24 MIS12 DSN1 ABRAXAS2 ZW10 SIRT1 CHAMP1 SIRT2 KIF2C APC CENPC SGO1
GOBP_AUDITORY_RECEPTOR_CELL_DEVELOPMENT	0.438336	0.725412	0.0706196	0.386822	1.02921	21	KCNQ1 TECTA ANKRD24 ELMOD3 REST CDH23 WHRN WDPCP
GOBP_AUDITORY_RECEPTOR_CELL_MORPHOGENESIS	0.877743	0.979099	0.0404935	0.257971	0.642956	16	TECTA ANKRD24 REST CDH23 WHRN WDPCP SEC24B
GOBP_AUDITORY_RECEPTOR_CELL_STEREOCILIUM_ORGANIZATION	0.9374	0.995295	0.0385579	0.237784	0.579458	14	TECTA ANKRD24 REST CDH23 WHRN SEC24B
GOBP_AUTOCRINE_SIGNALING	0.161597	0.43775	0.15017	0.736429	1.33022	4	CX3CL1 CD68
GOBP_AUTONOMIC_NERVOUS_SYSTEM_DEVELOPMENT	0.0112775	0.0864956	0.38073	0.599264	1.70487	31	VCAM1 FN1 EGR2 NAV2 SIX1 HAND2 HES1 RET SOX11 NRP2 PHACTR4 TFAP2A SEMA3A PLXNA4
GOBP_AUTOPHAGIC_CELL_DEATH	0.161002	0.436922	0.145516	0.648046	1.34425	7	TP53INP1 CDKN1B CDKN2D BNIP3 SH3GLB1 ATG5
GOBP_AUTOPHAGOSOME_LYSOSOME_FUSION	0.683386	0.88544	0.0519512	0.327348	0.81587	16	DIAPH3 PLEKHM1 ZNRF2 ARL8B PIP4K2A VPS39
GOBP_AUTOPHAGOSOME_MATURATION	0.728606	0.911138	0.0376143	0.25755	0.830589	65	ADRB2 TMEM39A UVRAG MAP1LC3B MAP1LC3B2 GABARAPL1 GABARAPL3 VPS33B CHMP4B CLEC16A SMCR8 VPS16 EPG5 VMP1 IRGM MCOLN1 CALCOCO2 ATG5 VAMP7 ATG12 MFSD8 RUBCN TBC1D25 PIK3R4 CHMP2B CALM1 VCP FYCO1
GOBP_AUTOPHAGOSOME_MEMBRANE_DOCKING	0.426443	0.715352	0.0838361	0.535393	1.06266	6	VMP1 CALM1 ATG14 SNAP29 STX17 ATP2A2
GOBP_AUTOPHAGOSOME_ORGANIZATION	0.267481	0.569925	0.0810802	0.322432	1.12976	127	RUFY4 WIPI1 TMEM39A RAB5A SMURF1 MAP1LC3B MAP1LC3B2 GABARAPL1 BAG3 SCFD1 TP53INP1 LRRK2 CHEK2 GABARAPL3 ATG4A AMBRA1 ATG2A TMEM41B NUPR1 ATG4D AP5Z1 ATG13 MTMR3 RAB1A ULK1 TBC1D12 PIP4K2A ARFIP2 SMCR8 RAB3GAP1 WDR45B BNIP3 EMC6 ZFYVE26 VMP1 SH3GLB1 MTOR RAB7A IRGM
GOBP_AUTOPHAGY_OF_MITOCHONDRION	0.53386	0.788617	0.048215	0.279215	0.968238	113	NOD2 OPTN WIPI1 CTSK MAP1LC3B SQSTM1 MAP1LC3B2 PPTC7 GABARAPL1 ARHGAP26 GABARAPL3 ATG4A AMBRA1 PRKN ATG2A ATG4D TIGAR RIMOC1
GOBP_AUTOPHAGY_OF_PEROXISOME	0.470219	0.747349	0.0697793	0.402608	1.00345	16	WIPI1 SQSTM1 ATG2A WDR45B USP30 WDR45 ATG2B PIK3R4
GOBP_AUTOSOME_GENOMIC_IMPRINTING	0.269962	0.572126	0.112379	0.672042	1.21392	4	MYCN PIK3CA GSK3A
GOBP_AV_NODE_CELL_TO_BUNDLE_OF_HIS_CELL_COMMUNICATION	0.63289	0.856325	0.0582216	0.376646	0.849343	10	RYR2 CACNA1C CACNA1G TRPM4
GOBP_AV_NODE_CELL_TO_BUNDLE_OF_HIS_CELL_SIGNALING	0.458188	0.740301	0.0764767	0.46854	1.00184	8	RYR2 CACNA1C CACNA1G TRPM4
GOBP_AXIAL_MESODERM_DEVELOPMENT	0.902439	0.986709	0.044064	0.291296	0.622855	8	EPHA2 EPB41L5 NOG POGLUT1
GOBP_AXIS_ELONGATION	0.0520059	0.226842	0.24134	0.56816	1.51169	21	SIX4 ESR1 SIX1 TNC VANGL2
GOBP_AXIS_ELONGATION_INVOLVED_IN_SOMITOGENESIS	0.331933	0.64127	0.105521	-0.611885	-1.15118	4	SFRP1 NKD1
GOBP_AXIS_SPECIFICATION	0.258222	0.560644	0.0880945	0.357868	1.15757	66	TDRD7 CITED2 DDIT3 TBX3 DLL1 ETS2 PITX2 CXXC4 FRS2 RNF2 AXIN2 ARL13B FUT6 TMED2 BCOR WLS STIL SKI EPB41L5 HEY2 C2CD3
GOBP_AXONAL_FASCICULATION	0.710031	0.900758	0.0501934	0.320152	0.797936	16	CRTAC1 CASP3 NRP1 RTN4 EPHA4
GOBP_AXONAL_TRANSPORT	0.973105	1	0.0231538	0.192732	0.621553	65	RUFY4 BLOC1S2 NDEL1 AP3B2 HIF1A ARMCX3 DTNBP1 MAPK8IP3 RAB21 ARL8B RUFY3 AP3D1 AP3B1 AP3S2 TERF2 ARL8A
GOBP_AXONAL_TRANSPORT_OF_MITOCHONDRION	0.168865	0.449851	0.175204	-0.451984	-1.27683	14	SYBU NEFL SPAST AGTPBP1 MAPT UCHL1
GOBP_AXONEMAL_CENTRAL_APPARATUS_ASSEMBLY	0.985477	1	0.048022	-0.256829	-0.521365	5	SPAG17 SPEF1
GOBP_AXONEMAL_DYNEIN_COMPLEX_ASSEMBLY	0.333333	0.641915	0.140406	-0.319039	-1.08744	29	DNAAF10 DNAAF4 CCDC39 DNAH5 TEKT2 CFAP73 DNAAF3 CCDC40 DNAAF5 DNAAF8
GOBP_AXONEME_ASSEMBLY	0.062637	0.253334	0.287805	-0.280145	-1.20546	79	DRC7 DNAAF10 NEURL1 BBS2 IQCG RSPH1 DNAAF4 CCDC39 CFAP157 DNAH5 TEKT2 TTLL1 CFAP74 TPGS1 SPACA9 CC2D2A CFAP73 DNAAF3 SPAG17 CPLANE2 RSPH4A ARMC2 CCDC40 DNAAF5 DNAAF8 LRRC23 OFD1 SPEF1
GOBP_AXONOGENESIS_INVOLVED_IN_INNERVATION	0.121154	0.372292	0.176694	0.739799	1.40115	5	NPTX1 SEMA3A NRP1
GOBP_AXON_CHOICE_POINT_RECOGNITION	0.423656	0.713372	0.0922597	-0.490471	-1.05309	6	EFNB3 APP GAP43
GOBP_AXON_DEVELOPMENT	0.972919	1	0.00815592	0.196054	0.728336	410	CRTAC1 NR4A3 TIAM2 NPTX1 FN1 ZEB2 KLF4 EGR2 SEMA3D PTPRH DCLK1 CXCL12 LAMA2 JAK2 CDK5R2 CDKL5 NR4A2 EPHA7 SMURF1 HOXA2 B3GNT2 TNC NGFR PRDM8 PLA2G10 GOLGA4 BRSK1 SKIL RET VANGL2 EXT1 GDF7 EFNA1 KIF13B SCN1B BRAF ARHGEF28 SLIT2 NDEL1 PCDHAC2 NRP2 ISL2 SHOX2 SEMA4A RAPH1 NUMB PALLD CASP3 MAP1S TNFRSF12A MACF1 FOXD1 PAK3 FOXG1
GOBP_AXON_ENSHEATHMENT_IN_CENTRAL_NERVOUS_SYSTEM	0.0499683	0.221422	0.321776	-0.465296	-1.41597	18	KCNJ10 PLP1 GPM6B CNTN2 CCDC39
GOBP_AXON_EXTENSION	0.875719	0.978974	0.0256225	0.223492	0.759345	97	FN1 DCLK1 CXCL12 CDKL5 SMURF1 GOLGA4 SLIT2 NRP2 RAPH1 TNFRSF12A MACF1 SEMA3A PLXNA4 RAB21 LIMK1 DIP2B ISLR2 MAP1B RNF6 IFRD1 DNM2 NRP1 CDKL3 PLXNA3 RUFY3 ULK1 OLFM1 RTN4 NLGN3
GOBP_AXON_MIDLINE_CHOICE_POINT_RECOGNITION	0.853612	0.969345	0.0506004	0.360048	0.650361	4	FOXG1 ROBO3
GOBP_AXO_DENDRITIC_PROTEIN_TRANSPORT	0.765653	0.929676	0.052805	0.356789	0.740094	7	MAPK8IP3 DLG2 KIF5B HSPB1 MAP1A KIF5C KIF5A
GOBP_AXO_DENDRITIC_TRANSPORT	0.993548	1	0.10714	-0.144796	-0.622568	81	SYBU AP3M2 KLC3 BLOC1S1 KIF1C KIFC2 NEFL SPAST AGTPBP1 FLOT2 APP SNAPIN TMEM230 MAPT HNRNPU UCHL1 AP3M1
GOBP_AZOLE_TRANSMEMBRANE_TRANSPORT	0.522078	0.781739	0.0911073	-0.346738	-0.943352	12	SLC47A1 SLC19A3 SLC25A19
GOBP_BARBED_END_ACTIN_FILAMENT_CAPPING	0.958991	1	0.0691198	-0.191187	-0.630239	24	ADD3 ADD2 CRACD
GOBP_BASEMENT_MEMBRANE_ORGANIZATION	0.272727	0.575097	0.157403	-0.332474	-1.13744	30	FERMT1 MMP11 FKTN DAG1 POMGNT1 ITGB1 NID2 LAMC1 LAMB1
GOBP_BASE_CONVERSION_OR_SUBSTITUTION_EDITING	0.530478	0.786854	0.0662842	0.403512	0.938818	11	RBM47 APOBEC3G ADAR APOBEC3A APOBEC3D APOBEC3B
GOBP_BASE_EXCISION_REPAIR	0.0315841	0.169655	0.321776	-0.356462	-1.36982	48	UNG PRMT6 OGG1 APEX1 NTHL1 POLD1 NEIL2 PARP1 RPS3 LIG3 FAM168A NEIL1 APEX2 SMUG1 HMGA1 NEIL3
GOBP_BASE_EXCISION_REPAIR_AP_SITE_FORMATION	0.0153706	0.106771	0.38073	-0.605763	-1.64807	12	UNG OGG1 NTHL1 NEIL2 NEIL1 SMUG1 NEIL3
GOBP_BASE_EXCISION_REPAIR_GAP_FILLING	0.182058	0.466088	0.168238	-0.445933	-1.25974	14	APEX1 POLD1 LIG3 NEIL1
GOBP_BASIC_AMINO_ACID_TRANSPORT	0.011275	0.0864956	0.38073	-0.545329	-1.65953	18	SLC7A2 SLC47A1 SLC11A1 SLC25A15 SLC7A4 SLC3A1
GOBP_BASOLATERAL_PROTEIN_SECRETION	0.172269	0.454052	0.153159	-0.692066	-1.30203	4	AP1S1 SLC4A8
GOBP_BEHAVIOR	0.937876	0.995501	0.0120227	0.212354	0.790841	483	HOXD10 PLK2 SCN3A NR4A3 KCNQ1 FOSB EGR2 NAV2 HOXA1 MCHR1 LYPD1 SGK1 CXCL12 CPEB3 FOS ADORA2A GALR2 GCNT4 FGF2 MYO15A NR4A2 B2M GRM2 P2RX4 C14orf28 SYNJ1 HAND2 ADCY5 FZD4 SOD2 GRPR ARRDC3 BRSK1 DERL2 CREBRF RCAN1 TAFA2 SNAP25 ITGA5 ACSS2 GRIN2D WFS1 ZNF385A EXT1 ZFHX2 ARF4 BTG2 KIRREL3 GMPPA BRAF ABL2 LDLR KMT2A LRRK2 MEF2C DRD4 EP300 NR1D1 NR3C1 C1QTNF4
GOBP_BEHAVIORAL_RESPONSE_TO_COCAINE	0.538206	0.789934	0.0659816	0.416941	0.940208	10	FOSB DRD4 HOMER1 FADD
GOBP_BEHAVIORAL_RESPONSE_TO_ETHANOL	0.636852	0.858836	0.0614364	0.405917	0.842	7	FGF2 DRD4 EPS8
GOBP_BEHAVIORAL_RESPONSE_TO_NICOTINE	0.578495	0.821359	0.0753094	-0.412433	-0.885533	6	CHRNA5 CHRNA3
GOBP_BEHAVIORAL_RESPONSE_TO_PAIN	0.259319	0.561321	0.104733	0.512616	1.21448	12	SCN3A P2RX4
GOBP_BENZENE_CONTAINING_COMPOUND_METABOLIC_PROCESS	0.0753247	0.281811	0.266351	-0.538705	-1.46563	12	GSTM1 GSTM2 AFMID KYAT1 GSTM4
GOBP_BERGMANN_GLIAL_CELL_DIFFERENTIATION	0.877076	0.979099	0.0431902	0.28845	0.650459	10	MAP2K1 MAPK1 TTC21B ABL1 GFAP PLPP3 MAPK3 GPR37L1 PTPN11 VIM
GOBP_BICARBONATE_TRANSPORT	0.162939	0.440218	0.197822	-0.378453	-1.26801	26	SLC39A10 SLC26A4 CYB5RL SLC4A5 SLC26A1 SLC39A6 SLC4A8
GOBP_BILE_ACID_AND_BILE_SALT_TRANSPORT	0.791332	0.941366	0.0463228	0.293987	0.716417	14	CEACAM1 ABCC2 SLC51A
GOBP_BILE_ACID_BIOSYNTHETIC_PROCESS	0.596439	0.832572	0.0557104	0.337261	0.904368	23	STARD4 OSBP PROX1 NR1D1 ACOT8 SIRT1 OSBPL7 OSBPL2
GOBP_BILE_ACID_METABOLIC_PROCESS	0.663866	0.87369	0.0481184	0.301364	0.847527	29	STARD4 OSBP PROX1 NR1D1 ACOT8 SIRT1 PANK2 OSBPL7 OSBPL2
GOBP_BILE_ACID_SECRETION	0.0722433	0.275684	0.231127	0.810485	1.46399	4	TNF SLC51A
GOBP_BINDING_OF_SPERM_TO_ZONA_PELLUCIDA	0.759878	0.92721	0.0791317	-0.25962	-0.825446	21	CCT3 IZUMO1 ASTL CCT5 CCT7 ZP3 TCP1 CCT2 PCSK4 SPA17
GOBP_BIOLOGICAL_PHASE	0.107527	0.348126	0.199915	-0.666087	-1.43015	6	WNT10B FERMT1
GOBP_BIOLOGICAL_PROCESS_INVOLVED_IN_INTERACTION_WITH_HOST	0.0233983	0.140935	0.352488	0.413669	1.45446	130	CXCL8 IFIT1 ICAM1 NECTIN4 TRIM5 TRIM21 TRIM38 SELPLG TNFRSF4 UVRAG LAMP3 SMPD1 TRIM11 ITGA5 TNFRSF14 CAV1 LDLR ITCH NECTIN2 ITGAV PLSCR1 LGALS9 EPHA2 CAV2
GOBP_BIOLOGICAL_PROCESS_INVOLVED_IN_INTERACTION_WITH_SYMBIONT	0.162119	0.438849	0.13649	0.53993	1.31576	14	APOL1 FN1 F2RL1
GOBP_BIOLOGICAL_PROCESS_INVOLVED_IN_INTERSPECIES_INTERACTION_BETWEEN_ORGANISMS	1.33669e-44	1.0088e-40	1.73878	0.54487	2.05074	1169	CXCL8 IFNL2 SELE GBP4 IFNB1 IFNL3 IFNL1 CXCL10 OASL CCL5 CXCL11 RSAD2 ITGAM CXCL3 C3 VCAM1 TNF GBP5 NEURL3 CCL20 MX2 IL15 IFI27 OAS2 BIRC3 DHX58 IFIH1 IFIT1 IFI44 CXCL2 ICAM1 RTP4 IFIT1B IFIT2 NOD2 IFITM1 IFI44L IFIT3 PTGER2 RIGI GATA6 TNFAIP3 CD274 IRF1 IFI6 HERC5 CMPK2 HERC6 HEATR9 TRIML2 GBP2 TRIM22 TIFA APOL1 NFKBIZ IL10RA ISG15 NCF2 ZFP36 DDX60 IFITM3 GBP1 OPTN ULBP2 AHR IL6 ISG20 GBP3 CCL2 …
GOBP_BIOLOGICAL_PROCESS_INVOLVED_IN_INTRASPECIES_INTERACTION_BETWEEN_ORGANISMS	0.881649	0.979099	0.0325785	0.232059	0.696682	43	KCNQ1 GRPR EXT1 DRD4 CIC SHANK1 VPS13B SHANK2 PTEN NLGN3 EN1 ATXN1 NRXN2 RPTOR ATXN1L
GOBP_BIOLOGICAL_PROCESS_INVOLVED_IN_SYMBIOTIC_INTERACTION	0.00805917	0.0688817	0.38073	0.434068	1.53814	147	CXCL8 IFIT1 ICAM1 APOL1 FN1 NECTIN4 TRIM5 BST2 TRIM21 TRIM38 SELPLG TNFRSF4 UVRAG LAMP3 SMPD1 TRIM11 ITGA5 TNFRSF14 CAV1 F2RL1 LDLR ITCH NECTIN2 ITGAV PLSCR1 LGALS9 EPHA2 CAV2
GOBP_BIOMINERAL_TISSUE_DEVELOPMENT	0.153846	0.425771	0.114267	0.350389	1.22267	124	ISG15 RSPO2 TENT5A PTHLH MATN1 ADRB2 ACVR1 TWIST1 FOSL2 SGMS2 EIF2AK3 COL1A1 VDR TUFT1 NOTUM MSX2 KLF10 P2RX7 ECM1 CCN1 MEF2C BMP2 TFAP2A SBNO2 AXIN2 HIF1A RUNX2 ALOX5 WNT4 BCOR
GOBP_BLASTOCYST_DEVELOPMENT	0.392978	0.692946	0.0626618	0.305432	1.04842	103	PPP4R4 KLF4 CITED2 KPNA7 SMIM14 JUNB SLC25A34 SKIL LATS2 NDEL1 CNOT3 BRCA2 LATS1 TAF8 BCOR
GOBP_BLASTOCYST_FORMATION	0.646006	0.864079	0.0486034	0.30252	0.879097	37	CITED2 JUNB SKIL LATS2 CNOT3 LATS1 KDM4C SUPT6H RTN4 CNOT2
GOBP_BLASTOCYST_GROWTH	0.87218	0.978206	0.0388759	0.250862	0.660004	20	NDEL1 BRCA2 TAF8 SBDS PELO COPS2 ZNF830
GOBP_BLASTODERM_SEGMENTATION	0.162975	0.440218	0.135002	0.551947	1.3309	13	TDRD7 TBX3 FRS2 NRP2 NRP1 LAMA5
GOBP_BLEB_ASSEMBLY	0.658228	0.870448	0.0770737	-0.32793	-0.85939	11	LPAR3 MYLK
GOBP_BLOOD_COAGULATION_FIBRIN_CLOT_FORMATION	0.17833	0.462735	0.156312	-0.566294	-1.29902	7	ITGB3 GP1BB FLNA F8 F12
GOBP_BLOOD_COAGULATION_INTRINSIC_PATHWAY	0.346473	0.653305	0.10208	-0.550793	-1.11811	5	GP1BB FLNA F8 F12
GOBP_BLOOD_VESSEL_ENDOTHELIAL_CELL_DIFFERENTIATION	0.0988655	0.3328	0.179782	0.608887	1.44256	12	TMEM100 DLL1 PROX1 FOXJ2 NRP1 HEY2
GOBP_BLOOD_VESSEL_ENDOTHELIAL_CELL_MIGRATION	0.00874558	0.07212	0.38073	0.44589	1.53501	107	TNF PLK2 KLF4 MIR320A MAP2K3 ANGPT2 DLL4 FGF2 P2RX4 PRKD1 EFNA1 STARD13 EGR3 SLIT2 TBXA2R MEF2C NR4A1 GADD45A EPHA2 JUP HIF1A MIA3 CD40 ANXA1 SIRT1 HMOX1 EFNB2 PPARG NFE2L2 TGFBR3
GOBP_BLOOD_VESSEL_ENDOTHELIAL_CELL_PROLIFERATION_INVOLVED_IN_SPROUTING_ANGIOGENESIS	0.349085	0.656091	0.0838361	0.435707	1.10615	17	DLL4 FGF2 NGFR EPHA2 HMOX1 IL12A
GOBP_BLOOD_VESSEL_MATURATION	0.437616	0.725069	0.0824344	0.529052	1.05007	6	DDIT3 RECK
GOBP_BLOOD_VESSEL_MORPHOGENESIS	3.77885e-06	0.000138442	0.627257	0.423	1.57518	486	CXCL8 CXCL10 C3 TNF GATA6 TNFAIP3 PLK2 IL6 CCL2 MYO18B ZC3H12A FLT4 FN1 KLF4 CEACAM1 ANGPTL4 CITED2 MIR320A VEGFD TNFAIP2 KLF2 HOXA1 ACVR1 PDGFA TIPARP SP100 PGF HMGA2 STAT1 TWIST1 TMEM100 JUNB CX3CL1 KLF5 RORA ANGPT2 DLL4 PIK3CD CCN2 FGF2 PML SIX1 MMP19 DLL1 NPPC EGF EIF2AK3 HAND2 ZFP36L1 FZD4 WARS1 PITX2 PRKD1 NGFR F3 SMAD7 HES1 HLA-G ANG E2F7 TGFA LAMA1 ITGA5 PROX1 JAG1 SERPINF2 HOXA3 CAV1 EFN…
GOBP_BLOOD_VESSEL_REMODELING	0.053719	0.231271	0.227987	0.511961	1.4731	34	FLT4 CEACAM1 LIF DLL4 NPPC JAG1 MDM2 HOXA3 EXT1 MEF2C
GOBP_BODY_FLUID_SECRETION	0.1475	0.417861	0.125033	0.402696	1.27557	58	OAS2 OXTR CYBA WNK4 FOSL2 VDR GUCA1B CEL CAV1 COPA VAMP2
GOBP_BODY_MORPHOGENESIS	0.164238	0.441106	0.121543	0.420872	1.25937	42	CRISPLD2 ARID5B TIPARP CSRNP1 COL1A1 BRAF EP300 MSX1 RRAS PLEKHA1 CLDN5
GOBP_BONE_CELL_DEVELOPMENT	0.969937	1	0.0363018	0.209767	0.505807	13	FBN1 SRC FBXW7 LRRK1 FOXP1
GOBP_BONE_DEVELOPMENT	0.0321017	0.171338	0.321776	0.388183	1.39008	164	RANBP3L SFRP4 MATN1 CITED2 CCN4 PDGFA TWIST1 SLC10A7 FOSL2 NPPC COL1A1 PAPPA2 PITX2 TULP3 EXT1 NOTUM MSX2 INSIG1 FBN1 LRRC17 ECM1 MMP14 ATF2 MEF2C SHOX2 MSX1 SULF2 BMP2 TGM2 TFAP2A INSIG2 TRIP11 SRC PPIB MCPH1 AXIN2 CSGALNACT1 RUNX2 SERPINH1
GOBP_BONE_GROWTH	0.133527	0.393408	0.143759	0.494458	1.34601	26	MATN1 FOSL2 NPPC EXT1 MSX2 ECM1 ATF2
GOBP_BONE_MARROW_DEVELOPMENT	0.928571	0.994582	0.0427591	0.278386	0.59525	8	LRRC17 SBDS ASXL1 TP53
GOBP_BONE_MATURATION	0.984894	1	0.0333827	0.177784	0.457794	18	EXT1 BMP2 DCHS1 CCDC154 PLXNB1
GOBP_BONE_MINERALIZATION	0.04662	0.212208	0.224966	0.409114	1.38112	93	ISG15 RSPO2 TENT5A PTHLH MATN1 ADRB2 ACVR1 TWIST1 FOSL2 SGMS2 EIF2AK3 VDR TUFT1 NOTUM KLF10 P2RX7 ECM1 CCN1 MEF2C BMP2 TFAP2A SBNO2 AXIN2 HIF1A RUNX2 ALOX5 WNT4 BCOR
GOBP_BONE_MINERALIZATION_INVOLVED_IN_BONE_MATURATION	0.802151	0.946165	0.0592219	-0.336182	-0.721816	6	RFLNB RFLNA
GOBP_BONE_MORPHOGENESIS	0.0485437	0.217553	0.224966	0.428622	1.40966	74	SFRP4 MATN1 CITED2 TWIST1 FOSL2 NPPC COL1A1 PAPPA2 EXT1 MSX2 INSIG1 MMP14 ATF2 MEF2C SHOX2 MSX1 TFAP2A INSIG2 TRIP11 AXIN2 CSGALNACT1 RUNX2 SERPINH1
GOBP_BONE_REMODELING	0.0473815	0.214125	0.231127	0.446533	1.4187	59	IL7 TNFAIP3 RUFY4 IL6 ADRB2 CTSK PLEKHM1 EXT1 P2RX7 EPHA2 SRC
GOBP_BONE_RESORPTION	0.00931682	0.0753343	0.38073	0.565357	1.69171	42	IL7 TNFAIP3 RUFY4 IL6 ADRB2 CTSK PLEKHM1 EXT1 P2RX7
GOBP_BONE_TRABECULA_FORMATION	0.478803	0.753603	0.0937465	-0.402774	-0.992649	9	WNT10B SFRP1
GOBP_BONE_TRABECULA_MORPHOGENESIS	0.579221	0.821865	0.0852885	-0.334244	-0.90936	12	WNT10B SFRP1
GOBP_BOX_C_D_SNORNP_ASSEMBLY	0.115	0.360965	0.208955	-0.537581	-1.36815	10	RUVBL1 RUVBL2 TAF9 PIH1D2 NOPCHAP1
GOBP_BRADYKININ_CATABOLIC_PROCESS	0.880228	0.979099	0.0491928	0.348119	0.628811	4	IDE XPNPEP1
GOBP_BRAINSTEM_DEVELOPMENT	0.223476	0.518673	0.138022	-0.535388	-1.22812	7	GART NLGN4X CNTFR SCN5A
GOBP_BRAIN_DERIVED_NEUROTROPHIC_FACTOR_RECEPTOR_SIGNALING_PATHWAY	0.355042	0.662359	0.101351	-0.603613	-1.13562	4	SLC2A4
GOBP_BRAIN_MORPHOGENESIS	0.294314	0.601297	0.147331	-0.327927	-1.1106	28	SLIT1 BBS2 GBA1 CDH2 HESX1 FZD3 VPS51 SMO SOS1 TUBA1A OTX1 AKT3 PAFAH1B1 FANCD2 SHANK3
GOBP_BRANCHED_CHAIN_AMINO_ACID_METABOLIC_PROCESS	0.983942	1	0.0317813	0.182497	0.494357	24	PPM1K PCCA SLC25A44 AUH HMGCL
GOBP_BRANCHED_CHAIN_AMINO_ACID_TRANSPORT	0.194805	0.484254	0.160801	-0.466524	-1.26925	12	SLC43A1 SLC6A17 SLC6A15
GOBP_BRANCHING_INVOLVED_IN_BLOOD_VESSEL_MORPHOGENESIS	0.128023	0.38486	0.145516	0.483929	1.34095	28	ACVR1 DLL4 FGF2 PITX2 RBM15
GOBP_BRANCHING_INVOLVED_IN_LABYRINTHINE_LAYER_MORPHOGENESIS	0.719626	0.906378	0.0684715	-0.334374	-0.794508	8	ST14 SPINT2 FZD5 LLGL2
GOBP_BRANCHING_INVOLVED_IN_MAMMARY_GLAND_DUCT_MORPHOGENESIS	0.0138359	0.0996372	0.38073	0.646122	1.69991	20	CSF1 ESR1 TBX3 PML VDR KDM5B MSX2 EPHA2 SRC WNT4
GOBP_BRANCHING_INVOLVED_IN_PROSTATE_GLAND_MORPHOGENESIS	0.339893	0.648214	0.0943564	0.539386	1.11886	7	NKX3-1 ESR1 FRS2
GOBP_BRANCHING_INVOLVED_IN_SALIVARY_GLAND_MORPHOGENESIS	0.0736	0.279266	0.208955	0.604844	1.48664	15	TNF PDGFA LAMA1 TGM2
GOBP_BRANCHING_MORPHOGENESIS_OF_AN_EPITHELIAL_TUBE	0.00125359	0.0183349	0.45506	0.479168	1.67791	125	TNF SIX4 RSPO2 ACVR1 CSF1 NKX3-1 HMGA2 ESR1 DLL4 TBX3 FGF2 PML SIX1 EGF TNC PITX2 VDR VANGL2 LAMA1 MYCN EXT1 GDF7 KDM5B MSX2 RBM15 SLIT2 MMP14 HS3ST3B1 BMP2 EPHA2 FOXD1 SRC
GOBP_BRANCHING_MORPHOGENESIS_OF_A_NERVE	0.169717	0.450802	0.135741	0.600986	1.33714	9	DLX2 EPHA7 LRRK2 SHOX2 RTN4 RERE
GOBP_BRANCHIOMOTOR_NEURON_AXON_GUIDANCE	0.121043	0.372102	0.173748	0.709303	1.40784	6	NRP2 SEMA3A PLXNA4 NRP1 PLXNA3 MYCBP2
GOBP_BRANCH_ELONGATION_INVOLVED_IN_MAMMARY_GLAND_DUCT_BRANCHING	0.313462	0.623822	0.103576	0.611873	1.15886	5	ESR1 TGFB1 TFAP2C MED1
GOBP_BRANCH_ELONGATION_OF_AN_EPITHELIUM	0.00526101	0.0531524	0.407018	0.734713	1.79042	14	SIX4 ESR1 SIX1 TNC
GOBP_BRONCHIOLE_DEVELOPMENT	0.350622	0.657428	0.101351	0.730488	1.11751	2	HOXA5 TGFB1
GOBP_BRONCHUS_DEVELOPMENT	0.318426	0.627949	0.0982123	0.550238	1.14137	7	ADAMTSL2 TULP3 HOXA5
GOBP_BROWN_FAT_CELL_DIFFERENTIATION	0.193767	0.483105	0.111918	0.43599	1.26778	35	ADRB2 RGS2 DUSP10 SIX1 FLCN PIM1 LAMB3 SOX13 RREB1 SIRT1 TFE3 METRNL CEBPB ADRB1 ZBTB7B
GOBP_BRUSH_BORDER_ASSEMBLY	0.730315	0.911138	0.059476	-0.472649	-0.807002	3	CDHR2 CALML4
GOBP_BUD_ELONGATION_INVOLVED_IN_LUNG_BRANCHING	0.697479	0.894635	0.0647943	-0.424831	-0.799262	4	SPRY1 SPRY2 RDH10 YAP1
GOBP_BUNDLE_OF_HIS_CELL_TO_PURKINJE_MYOCYTE_COMMUNICATION	0.792531	0.941366	0.0580984	-0.356333	-0.723357	5	RANGRF SCN5A
GOBP_BUNDLE_OF_HIS_CELL_TO_PURKINJE_MYOCYTE_SIGNALING	0.491597	0.761523	0.0826646	-0.537582	-1.01139	4	RANGRF SCN5A
GOBP_B_1_B_CELL_DIFFERENTIATION	0.53937	0.790485	0.0743625	-0.585246	-0.999251	3	CMTM7
GOBP_B_CELL_ACTIVATION	4.88944e-07	2.26384e-05	0.659444	0.518354	1.8712	202	IFNB1 C3 VCAM1 NOD2 IL7 TNFAIP3 NFKBIZ AHR IL6 CD70 NFATC2 IL11 TNFSF13B BCL6 DNAJB9 CYLD TBX21 ICOSLG SYVN1 SPIB BCL3 BST2 IKZF3 FOSL2 AKAP17A TICAM1 ZFP36L2 PIK3CD DLL1 ZFP36L1 TNFRSF4 PELI1 FLT3LG KLF6 FNIP1 IRS2
GOBP_B_CELL_ACTIVATION_INVOLVED_IN_IMMUNE_RESPONSE	0.032967	0.173866	0.276501	0.458178	1.48577	67	IFNB1 NFKBIZ IL6 BCL6 TBX21 BCL3 DLL1
GOBP_B_CELL_APOPTOTIC_PROCESS	0.104499	0.342475	0.164406	0.510803	1.38645	25	NFKBIZ BCL6 BCL10 FNIP1 IRS2
GOBP_B_CELL_CHEMOTAXIS	0.431559	0.719774	0.0843144	0.584211	1.05527	4	PIK3CD HSD3B7
GOBP_B_CELL_DIFFERENTIATION	0.000128812	0.00286769	0.518848	0.526769	1.81345	107	VCAM1 IL7 NFKBIZ IL6 IL11 TNFSF13B BCL6 DNAJB9 CYLD SYVN1 SPIB BCL3 IKZF3 FOSL2 ZFP36L2 PIK3CD DLL1 ZFP36L1 FLT3LG KLF6 FNIP1
GOBP_B_CELL_HOMEOSTASIS	0.0734072	0.278955	0.193813	0.500543	1.42692	32	TNFAIP3 TNFSF13B BCL10 BCL2L11 MEF2C CASP3 RC3H1 HIF1A
GOBP_B_CELL_LINEAGE_COMMITMENT	0.10084	0.336149	0.204295	-0.742063	-1.39609	4	BCL2 TCF3 PRKDC
GOBP_B_CELL_MEDIATED_IMMUNITY	0.000181829	0.00381184	0.518848	0.55506	1.86275	87	C3 TNF NFKBIZ CD70 LTA BCL6 C1S IRF7 TBX21 BCL10 BCL3 IL4R HPX FCER1G HLA-E C4B C4A HLA-G
GOBP_B_CELL_PROLIFERATION	8.62582e-05	0.0020601	0.538434	0.62864	1.98056	55	IFNB1 IL7 NFKBIZ AHR CD70 NFATC2 TNFSF13B BCL6 IKZF3 FOSL2 TICAM1 TNFRSF4 PELI1 IRS2 CDKN1A MEF2C
GOBP_B_CELL_PROLIFERATION_INVOLVED_IN_IMMUNE_RESPONSE	0.771784	0.931945	0.0593488	0.496892	0.76015	2	PLCL2 ABL1
GOBP_B_CELL_RECEPTOR_SIGNALING_PATHWAY	0.104683	0.342475	0.159647	0.468629	1.36179	37	NFKBIZ NFATC2 NFKBIA NFKB1 PIK3CD BCAR1 GCSAM MEF2C PLEKHA1 LPXN LAT2
GOBP_C21_STEROID_HORMONE_BIOSYNTHETIC_PROCESS	0.594044	0.831416	0.0584693	0.364273	0.907901	16	BMP5 BMP2 WNT4 REST EGR1
GOBP_C21_STEROID_HORMONE_METABOLIC_PROCESS	0.392273	0.692535	0.0762797	0.401128	1.06727	21	DHRS2 BMP5 BMP2 WNT4 REST EGR1
GOBP_C4_DICARBOXYLATE_TRANSPORT	0.00810516	0.06907	0.38073	-0.519726	-1.72567	25	SLC1A6 SLC1A2 SLC25A10 NTSR1 SLC1A1 UCP2 SLC3A1 LRRC8D SLC13A3
GOBP_CADMIUM_ION_TRANSMEMBRANE_TRANSPORT	0.628631	0.854031	0.0692836	-0.426593	-0.865986	5	SLC11A1
GOBP_CALCINEURIN_MEDIATED_SIGNALING	0.0649007	0.259568	0.202072	0.472298	1.41325	42	TNF NFATC2 NFAT5 EFHB RCAN1 NFATC1 SLC9A1 ORAI1 FHL2 NFAM1 PPP3CC
GOBP_CALCITONIN_FAMILY_RECEPTOR_SIGNALING_PATHWAY	0.910788	0.988029	0.0516356	-0.303483	-0.616071	5	RAMP1
GOBP_CALCITONIN_GENE_RELATED_PEPTIDE_RECEPTOR_SIGNALING_PATHWAY	0.507874	0.771152	0.0774768	-0.595045	-1.01598	3	RAMP1
GOBP_CALCITRIOL_BIOSYNTHETIC_PROCESS_FROM_CALCIOL	0.780083	0.9356	0.0588438	0.491007	0.751147	2	CYP27B1 CYP2R1
GOBP_CALCIUM_ACTIVATED_PHOSPHATIDYLCHOLINE_SCRAMBLING	0.0505917	0.222555	0.321776	0.850234	1.53579	4	ANO9 ANO6
GOBP_CALCIUM_ACTIVATED_PHOSPHOLIPID_SCRAMBLING	0.0413453	0.197572	0.321776	0.823458	1.5596	5	ANO9 ANO7 ANO6
GOBP_CALCIUM_DEPENDENT_CELL_CELL_ADHESION_VIA_PLASMA_MEMBRANE_CELL_ADHESION_MOLECULES	0.0180088	0.117571	0.352488	-0.452869	-1.56467	31	CDH6 CDH10 CDH24 PCDH12 PCDHGB4 CDHR3 PCDHB16 PCDHB3 PCDHB2 CDH5 PCDHGC3 CDH2 CDH4 PCDHB11 PCDHB6 PCDHB10
GOBP_CALCIUM_IMPORT_INTO_THE_MITOCHONDRION	0.274725	0.577053	0.137251	-0.388808	-1.15748	16	PSEN2 UCP2 SLC25A23 MICU2 MCUB AFG3L2 VDAC1 HSPA9
GOBP_CALCIUM_INDEPENDENT_CELL_CELL_ADHESION_VIA_PLASMA_MEMBRANE_CELL_ADHESION_MOLECULES	0.314476	0.624401	0.0946646	0.510203	1.13515	9	CX3CL1 CLDN4 BMP2 CLDN5
GOBP_CALCIUM_ION_EXPORT_ACROSS_PLASMA_MEMBRANE	0.724739	0.90827	0.0541201	0.357271	0.763924	8	RGS9 CALM1
GOBP_CALCIUM_ION_HOMEOSTASIS	0.0992685	0.333265	0.141225	0.342733	1.24053	216	CXCL10 CCL5 CXCL11 CLIC2 RYR2 GPER1 DDIT3 CXCL12 CYBA SELENOK CX3CL1 SLC10A7 WNK4 CACNA1C FGF2 PML NPPC HERPUD1 PRKD1 VDR MYH7B WFS1 CALR CAV1 ERC2 P2RX7 TRPM8 DRD4 TRPC1 RYR3 TGM2 CAV2 NT5E PLCB4 CEMIP CHRNA7 TRIM24 TRPC3 GP1BA CD40 GRID2IP PRKCE MICU3 HSP90B1 SLC8B1 ITPR2 SLC30A1 CACNB4 ATP2C2 PTPN6 TMEM38B C19orf12
GOBP_CALCIUM_ION_IMPORT	0.467949	0.747242	0.0602484	0.323913	1.01068	52	CCL2 DDIT3 CXCL12 CACNA1C EGF HES1 ORAI1 CACNA1G PDGFRB PPP3CC SLC30A1 ATP2C2
GOBP_CALCIUM_ION_IMPORT_ACROSS_PLASMA_MEMBRANE	0.0490463	0.218895	0.321776	-0.435625	-1.42907	23	CACNA1E CACNA1D P2RX5 CACNA1H NALF2
GOBP_CALCIUM_ION_IMPORT_INTO_SARCOPLASMIC_RETICULUM	0.91498	0.990157	0.0502948	0.352695	0.590628	3	ATP2A1 ATP2A2
GOBP_CALCIUM_ION_REGULATED_EXOCYTOSIS	0.826701	0.957933	0.0339724	0.244615	0.758321	50	CADPS2 CDK5R2 SNAP25 STX1A VAMP2 RIMS2 SYT1 SYT2 REST ARL8B CADPS DOC2B RAB3GAP1 CACNA1B RAP1B
GOBP_CALCIUM_ION_REGULATED_EXOCYTOSIS_OF_NEUROTRANSMITTER	0.579454	0.821865	0.0607719	0.372827	0.908544	14	SNAP25 RIMS2 SYT1 DOC2B RAB3GAP1 CACNA1B STXBP3
GOBP_CALCIUM_ION_TRANSMEMBRANE_IMPORT_INTO_CYTOSOL	0.0826816	0.29944	0.161979	0.372187	1.29946	119	CXCL10 CXCL11 CLIC2 RYR2 GPER1 DDIT3 CYBA CX3CL1 CACNA1C FGF2 PML P2RX4 PRKD1 GRIN2D CAV1 P2RX7 TRPC1 RYR3 PLCB4 CEMIP CACNA1G TRPC3 GP1BA PRKCE SLC8B1 ITPR2 PPP3CC
GOBP_CALCIUM_ION_TRANSMEMBRANE_TRANSPORT	0.445369	0.729865	0.052805	0.281896	1.02062	231	CXCL10 CXCL11 ANO9 CLIC2 RYR2 GPER1 DDIT3 RGS9 CYBA CX3CL1 CACNA1C FGF2 PML P2RX4 GPR35 PRKD1 GRIN2D PKD2L1 CAV1 P2RX7 TRPM8 CHRNA10 NPPA TRPC1 RYR3 ITGAV LETM2 ORAI1 PLCB4 CEMIP CHRNA7 SLC25A25 CACNA1G TRPC3 GP1BA PRKCE MICU3 SLC8B1 ITPR2 PPP3CC CACNB4 CACNB1 ATP2C2 TRPM4 PTPN6 TMEM38B
GOBP_CALCIUM_ION_TRANSMEMBRANE_TRANSPORT_VIA_HIGH_VOLTAGE_GATED_CALCIUM_CHANNEL	0.6816	0.885376	0.0530213	0.332622	0.81755	15	CACNA1C NPPA CACNB1 CAMK2D UBR3
GOBP_CALCIUM_ION_TRANSPORT	0.136595	0.398333	0.116234	0.319977	1.17571	290	CXCL10 CCL5 CXCL11 ANO9 CCL2 CLIC2 RYR2 GPER1 DDIT3 MCHR1 RGS9 CXCL12 CYBA SELENOK CX3CL1 CACNA1C ADORA2A FGF2 PML P2RX4 EGF EFHB GPR35 PRKD1 VDR HES1 CREB3 GRIN2D WFS1 PKD2L1 IL16 CAV1 P2RX7 TRPM8 CHRNA10 NPPA TRPC1 RYR3 ITGAV LETM2
GOBP_CALCIUM_ION_TRANSPORT_INTO_CYTOSOL	0.281203	0.585768	0.095288	0.446345	1.17431	20	RYR2 CACNA1C PML P2RX4 CAV1 P2RX7
GOBP_CALCIUM_MEDIATED_SIGNALING	0.00266866	0.031568	0.431708	0.452672	1.59683	141	CXCL8 SELE TNF CCL20 GBP1 CLIC2 NFATC2 RYR2 TMEM100 SELENOK NFAT5 CACNA1C P2RX4 EIF2AK3 EFHB PRKD1 MYH7B RCAN1 GRIN2D NFATC1 P2RX7 TRPM8 LRRK2 SLC9A1 RYR3 NCALD ORAI1 BNIP1 LAT2 MCTP1
GOBP_CAMERA_TYPE_EYE_MORPHOGENESIS	0.798414	0.944605	0.0295645	0.236752	0.812672	103	TDRD7 WNT9A CITED2 TWIST1 DLL1 PITX2 SDK2 PROX1 JAG1 SOX11 FRS2 PHACTR4 EPHA2 TFAP2A HIF1A ZHX2 MFSD2A ADAMTS9 GLI3 TBC1D20 SKI HIPK2 TSPAN12 WNT2B BAK1 STAT3 NF1 IRX5 AQP1 MEIS1 AHI1 GNAT2
GOBP_CAMERA_TYPE_EYE_PHOTORECEPTOR_CELL_DIFFERENTIATION	0.0256926	0.149616	0.352488	-0.493672	-1.5696	21	DSCAM RPGRIP1 NDP SOX8 BBS10 RPGRIP1L SAMD11
GOBP_CAMKK_AMPK_SIGNALING_CASCADE	0.441397	0.727335	0.09855	-0.419549	-1.03399	9	KCNJ11 KCNJ8 CAMKK2
GOBP_CAMP_BIOSYNTHETIC_PROCESS	0.553047	0.801236	0.0802023	-0.395329	-0.906844	7	ADCY3 ADCY1 ADCY6 ADCY2
GOBP_CAMP_CATABOLIC_PROCESS	0.65653	0.869421	0.0599892	0.395401	0.820187	7	PDE10A PDE4C PDE4B PDE8A PDE7A PDE8B
GOBP_CAMP_MEDIATED_SIGNALING	0.247734	0.549688	0.103197	0.470016	1.21029	18	PDE3A C14orf28 PDE2A PDE10A RAPGEF2 PDE4C PDE9A CAP2 PDE5A
GOBP_CAMP_METABOLIC_PROCESS	0.411585	0.705001	0.0751182	0.417679	1.06038	17	PTHLH ADCY5 EPHA2 PDE10A PDE4C CACNB4
GOBP_CAMP_PKA_SIGNAL_TRANSDUCTION	0.502216	0.768665	0.0636424	0.36337	0.975286	22	ADRB2 PDE3A SESN2 LRRK2 PDE10A CREB1
GOBP_CANNABINOID_SIGNALING_PATHWAY	0.925311	0.994067	0.0509083	0.395413	0.604906	2	ABHD6 MGLL
GOBP_CANONICAL_NF_KAPPAB_SIGNAL_TRANSDUCTION	6.22536e-12	7.45759e-10	0.887075	0.555047	2.03573	271	TNF BIRC3 NOD2 TNFSF14 TRAF1 TNFAIP3 PLK2 TRIM22 TIFA LTB OPTN IRAK2 LURAP1L RELB ZC3H12A APOL3 ZC3HAV1 NFKB2 CASP1 NFKBIA IL1R1 KLF4 TICAM2 LTA STAT1 CYLD BCL10 TLR6 REL PELI2 CX3CL1 TRIM5 NFAT5 BCL3 BST2 NFKB1 RORA ESR1 TICAM1 TRIM38 SECTM1 TNIP1 PELI1 UNC5CL PRKD1 TNFRSF10B SQSTM1 IKBKE CAV1 F2RL1 IFIT5 NFKBIB PIDD1 RIPK2 BIRC2 TMC8 NAMPT ECM1 ITCH LITAF EP300 NR1D1 TAB2 LGALS9 RIOK3 AZI2 PER1…
GOBP_CANONICAL_WNT_SIGNALING_PATHWAY	0.395469	0.694175	0.057853	0.284447	1.04206	260	RSPO2 IGFBP6 SFRP4 ZEB2 WNT9A KLF4 DDIT3 CYLD NFKB1 ZNF703 TCF7L1 RAB5A PLEKHA4 FGF2 NR4A2 EGF COL1A1 BMAL1 FZD4 TCF7 SMAD7 CCNYL1 LATS2 EXT1 FOXO1 NOTUM MLLT3 CAV1 SNAI1 NPPA SOX13 LRRK2 SULF2 BAMBI BMP2 FOXD1 SRC PRKN JUP UBE2B LATS1 AXIN2 KPNA1 BCL9L WNT4 TLE4 PPM1B SCYL2 TPBG TMEM88 WLS CSNK1G1 ILK LGR6 TCF7L2 TRPM4 CCNYL2 STK3
GOBP_CAP_DEPENDENT_TRANSLATIONAL_INITIATION	0.142523	0.4088	0.179782	-0.556114	-1.32138	8	AKT2 NCBP2 MIF4GD NCBP1
GOBP_CARBOHYDRATE_BIOSYNTHETIC_PROCESS	0.677778	0.881777	0.179782	-0.196248	-0.947444	144	DGAT2 ST6GALNAC5 SLC25A10 P2RY1 SMPD3 PPP1R3E AKT2 NLN ADCYAP1R1 PDK2 CHST10 B3GALT4 NTSR1 FBP2 ERFE CHST12 ST3GAL4 ATF4 GCK SLC37A4 GYG2 PARP1 PTH1R SORD PFKFB1 MPDU1 FUT10 SDHAF3 CHST14 ACADM WDR5 FUT8 PRKAG1 GYS1 SLC35B4 AKT1 ENO1 PGM2 INSR PRKAG2 MDH2 SLC25A11 OGT ARPP19 INPP5K NDST1 GPI
GOBP_CARBOHYDRATE_CATABOLIC_PROCESS	0.776316	0.934363	0.183024	-0.190809	-0.917464	150	GLYCTK OGDHL GM2A GLB1L2 DDIT4 NAGA MLST8 UCP2 GAA GLB1L GCK SCARB2 TKFC GLB1L3 PHKA1 PFKFB2 GIT1 GALK1 JMJD8 GAPDHS SORD PFKFB1 PFKM ARL2 FUT10 MPI ENOSF1 HK2 ENO4 APP FUT8 PRKAG1 GK5 GALM UCHL1 ADPGK PFKL ENO1 PGM2 NEU3 INSR PRKAG2 MANBA PYGL OGT LDHA LIPA GPI SLC4A4 HMGB1 LRP5 TPI1 WIPI2 MTCH2
GOBP_CARBOHYDRATE_DERIVATIVE_BIOSYNTHETIC_PROCESS				-0.25644		517	SLC2A4 ST6GALNAC5 ST6GAL1 NECAB2 EXTL1 UGT8 SLC25A10 PGAP3 GALNT12 C1GALT1C1 ANTKMT PIGZ DMAC2L SMPD3 AQP11 GALNT16 B3GALT6 PGAP2 GALNT11 SLC35B2 B4GAT1 FPGT NME4 TMTC4 B3GAT3 PIGU FKTN TMSB4X FAM20B CHST10 GCNT2 B3GALT4 PIGM ALG10 PFAS GUCY1A1 B3GALT9 NME5 SRD5A3 NAGPA SLC51B GART HS6ST2 ADCY3 PIGQ ALG10B DHODH XXYLT1 LCMT2 ITM2C POMGNT1 ST6GALNAC3 ALG3 PAICS PIGO CYTL1 PIGX CHST12 ATPSCKMT ADCY…
GOBP_CARBOHYDRATE_DERIVATIVE_CATABOLIC_PROCESS	0.66	0.871795	0.248911	-0.190942	-0.954418	209	FBXO2 HYAL2 ENTPD1 UNG IDUA OGDHL OGG1 NUDT3 GM2A DDIT4 NTHL1 NAGA DCTPP1 FUCA2 MLST8 UCP2 NEIL2 GPC1 SUMF1 NUDT15 HYAL3 MAN1B1 GBA1 GCK SCARB2 MTAP DNPH1 NUDT10 PFKFB2 GIT1 GALK1 AMDHD2 JMJD8 NUDT11 GAPDHS PFKFB1 PFKM ARL2 APOBEC3C HK2 ENO4 FBXO44 APP NT5M NEIL1 PRKAG1 HINT1 NUDT18 HPSE GNPDA1 GALM SMUG1 UCHL1 ADPGK HEXA GPD1L PFKL ENO1 NEU3 INSR PRKAG2 PDE4A MANBA OGT NT5C FBXO17 HPRT1 DUT LDHA…
GOBP_CARBOHYDRATE_DERIVATIVE_METABOLIC_PROCESS				-0.218847		819	ATP1A2 SLC2A4 FBXO2 ST6GALNAC5 ST6GAL1 NECAB2 EXTL1 HYAL2 UGT8 EDNRB SLC25A10 PGAP3 BEND3 GALNT12 C1GALT1C1 GLYCTK ANTKMT PIGZ DMAC2L ABHD14B SMPD3 ENTPD1 AQP11 UNG GALNT16 IDUA B3GALT6 PGAP2 GALNT11 OGDHL OGG1 NUDT3 SLC35B2 B4GAT1 FPGT NME4 TMTC4 GM2A B3GAT3 PIGU FKTN DDIT4 TMSB4X FAM20B CHST10 GCNT2 B3GALT4 PIGM ALG10 HSPA8 PFAS GUCY1A1 B3GALT9 NME5 SRD5A3 NTHL1 NAGPA SLC51B NAGA GART DCTPP1 HS…
GOBP_CARBOHYDRATE_DERIVATIVE_TRANSPORT	0.270115	0.572146	0.206588	-0.254747	-1.08853	75	SLC19A1 ADORA1 SLC35B2 SLC29A2 ABCC4 SLC15A2 SLC29A3 SLC29A1 CALHM2 SLC25A19 SLC37A4 SLC25A6 ANKH SLC25A5 LRRC8D ABCC5 SLC35A1 SLC35C2 CPTP SLC25A26 SLC35C1 SLC29A4 SLC25A23 SLC35B4 RALBP1 SCARB1 SLC35A4 SLC25A4 CLN3 SLC35E3
GOBP_CARBOHYDRATE_HOMEOSTASIS	0.0339343	0.176015	0.252961	0.371504	1.33927	194	ICAM1 IL6 CMKLR2 NPTX1 GPER1 MIR320A CCN4 ERO1B CYBA FOSL2 OAS1 COL1A1 ADCY5 NGFR SESN2 OSBP CCDC186 PTPRN IRS2 MUSTN1 SLC12A7 C1QTNF12 WFS1 FOXO1 FBN1 HECTD4 HKDC1 NR1D1 ERN1 CRY2 PIK3R1 MBD5 PRKN PRKAA2 STX4 AGER HIF1A ZBTB20 ALOX5 TRA2B PRKCE KLF7 GCLM SLC8B1 SIRT1 C2CD2L PPARG MLXIPL PIM3 XBP1 TCF7L2 GHRL TRPM4
GOBP_CARBOHYDRATE_IMPORT_ACROSS_PLASMA_MEMBRANE	0.05	0.221422	0.282013	0.798767	1.51283	5	SLC2A5 SLC2A3 SLC2A1 SLC5A2 SLC2A10
GOBP_CARBOHYDRATE_MEDIATED_SIGNALING	0.613466	0.84286	0.0799859	-0.358094	-0.882535	9	UBTF
GOBP_CARBOHYDRATE_METABOLIC_PROCESS	0.98392	1	0.00683907	0.191551	0.711874	449	TNF KCNQ1 ATF3 PMAIP1 GPER1 MAN1A1 IER3 WIPI1 NFKB1 RORA OAS1 FUT5 GCNT4 OVGP1 EGF NEU1 SLC2A5 GMPPB CHST8 PGM3 STK40 SESN2 FLCN EDEM1 IRS2 CLSTN3 GABARAPL1 CHST1 C1QTNF12 NANS EXT1 FOXO1 SELENOS FBN1 GALK2 MGAT2 PHLDA2 P2RX7 HECTD4 EDEM2 SERP1 PGM2L1 HKDC1 SLC2A3 PFKFB4 EP300 NR1D1 SLC23A1 HSD17B14 SORBS1 CHI3L2 NR3C1 IL6ST C1QTNF1 SLC2A6 SRC PRKN ME1 RENBP PRKAA2 ATG2A NUPR1 PYGM GOT1 HIF1A PPP…
GOBP_CARBOHYDRATE_PHOSPHORYLATION	0.161585	0.43775	0.193813	-0.381672	-1.25207	23	KHK GCK TKFC PFKFB2 GALK1 PFKFB1 PFKM HK2 POMK GNPTAB FGGY GNPTG
GOBP_CARBOHYDRATE_TRANSPORT	0.164196	0.441106	0.111463	0.355816	1.21578	100	C3 TNF NR4A3 SLC2A5 SESN2 IRS2 C1QTNF12 SLC5A10 SELENOS BRAF SLC5A9 SLC2A14 SLC2A3 SLC23A1 SORBS1 FGF21 PIK3R1 SLC2A6 PID1 MEF2A MFSD2A MFSD12 AQP3 SLC45A4 RNASEL NFE2L2 TSC1
GOBP_CARBON_CATABOLITE_REGULATION_OF_TRANSCRIPTION	0.867621	0.975586	0.04707	0.312229	0.647661	7	MLXIPL NCOA1 USF1
GOBP_CARBON_DIOXIDE_TRANSMEMBRANE_TRANSPORT	0.468127	0.747242	0.0824344	0.740348	0.997903	1	AQP1
GOBP_CARBON_DIOXIDE_TRANSPORT	0.75	0.922315	0.0613026	-0.400917	-0.754271	4	HBA2 HBA1
GOBP_CARDIAC_ATRIUM_DEVELOPMENT	0.0952381	0.325085	0.169571	0.500254	1.40686	29	ACVR1 DLL4 PITX2 PROX1 MDM2 CCN1 SHOX2 BMP2
GOBP_CARDIAC_ATRIUM_MORPHOGENESIS	0.110949	0.354467	0.159647	0.502683	1.3617	24	ACVR1 DLL4 PITX2 PROX1 CCN1 SHOX2 BMP2
GOBP_CARDIAC_CELL_DEVELOPMENT	0.127004	0.38301	0.135002	0.396894	1.27447	64	MYO18B RGS2 MYLK3 ACTN2 TBX3 PITX2 PROX1 JAG1 BVES NPPA SHOX2 NEB MEF2A FHL2 PDGFRB TGFBR3 ALPK2 SGCB LMNA PARP2 HEY2 MAML1
GOBP_CARDIAC_CELL_FATE_COMMITMENT	0.205769	0.498782	0.132147	0.673316	1.27524	5	ACVR1 TBX3
GOBP_CARDIAC_CHAMBER_DEVELOPMENT	0.0458962	0.211078	0.321776	0.392709	1.38117	133	GATA6 BMP5 RYR2 CITED2 ACVR1 DLL4 TBX3 HAND2 PDE2A PITX2 SMAD7 HES1 VANGL2 PROX1 JAG1 ADAMTS6 MDM2 MSX2 SOX11 RBM15 SLIT2 LUZP1 FRS2 CCN1 MEF2C NRP2 SHOX2 ADAMTS1 BMP2
GOBP_CARDIAC_CHAMBER_FORMATION	0.249584	0.551521	0.10882	0.550581	1.22499	9	HAND2 MEF2C BMP2
GOBP_CARDIAC_CHAMBER_MORPHOGENESIS	0.0125249	0.0926719	0.38073	0.457778	1.55498	96	GATA6 BMP5 RYR2 CITED2 ACVR1 DLL4 TBX3 HAND2 PITX2 SMAD7 HES1 VANGL2 PROX1 JAG1 MDM2 MSX2 SOX11 RBM15 SLIT2 CCN1 MEF2C NRP2 SHOX2 ADAMTS1 BMP2
GOBP_CARDIAC_CONDUCTION	0.469072	0.747349	0.144631	-0.244063	-0.993619	62	ATP1A2 SCN2B GJD3 SCN4B ATP2B2 CACNA1D ATP2B3
GOBP_CARDIAC_CONDUCTION_SYSTEM_DEVELOPMENT	0.0360045	0.180429	0.321776	0.588134	1.59635	25	GATA6 TBX3 BVES MSX2 NPPA SHOX2 MSX1 ID2 CACNA1G
GOBP_CARDIAC_EPITHELIAL_TO_MESENCHYMAL_TRANSITION	0.0872576	0.307438	0.176694	0.492438	1.40381	32	ACVR1 TWIST1 TMEM100 TBX3 JAG1 MSX2 EFNA1 SNAI1 MSX1 BMP2
GOBP_CARDIAC_FIBROBLAST_CELL_DIFFERENTIATION	0.980315	1	0.045862	-0.283519	-0.484081	3	PDCD4
GOBP_CARDIAC_LEFT_VENTRICLE_MORPHOGENESIS	0.289517	0.594231	0.0995791	0.522351	1.16218	9	RYR2 HEY2 RBPJ GSK3A SMAD4
GOBP_CARDIAC_MUSCLE_CELL_ACTION_POTENTIAL	0.801768	0.946165	0.034641	0.244849	0.77141	55	SCN3A KCNQ1 RYR2 CACNA1C CAV1 SCN1B SLMAP JUP CACNA1G HCN2
GOBP_CARDIAC_MUSCLE_CELL_ACTION_POTENTIAL_INVOLVED_IN_CONTRACTION	0.486339	0.759288	0.0614364	0.336086	0.979527	38	SCN3A KCNQ1 RYR2 CACNA1C CAV1 SCN1B
GOBP_CARDIAC_MUSCLE_CELL_CARDIAC_MUSCLE_CELL_ADHESION	0.869295	0.976549	0.0537873	0.440346	0.673645	2	JUP
GOBP_CARDIAC_MUSCLE_CELL_CONTRACTION	0.711563	0.901791	0.0404935	0.267061	0.837407	54	SCN3A KCNQ1 RYR2 CACNA1C MYH7B CAV1 SCN1B SLC9A1
GOBP_CARDIAC_MUSCLE_CELL_DIFFERENTIATION	0.0337995	0.175921	0.266351	0.419289	1.41326	92	GATA6 MYO18B RGS2 ACVR1 MYLK3 ACTN2 TBX3 KDM6B DLL1 PITX2 PROX1 CALR BVES FRS2 NPPA MEF2C SHOX2 SLC9A1 BMP2 NEB MEF2A FHL2 EFNB2 PDGFRB RARA TSC1 ALPK2 SGCB LMNA PARP2 HEY2 AKAP13 MAML1
GOBP_CARDIAC_MUSCLE_CELL_FATE_COMMITMENT	0.0118284	0.0890021	0.38073	0.927264	1.55281	3	ACVR1 TBX3
GOBP_CARDIAC_MUSCLE_CELL_MEMBRANE_REPOLARIZATION	0.107023	0.347298	0.252961	-0.385106	-1.30425	28	SCN2B RNF207 SCN4B CACNA1D KCNIP2 KCNJ8 KCND3 ATP1B1 SCN5A KCNH2 FLNA WDR1
GOBP_CARDIAC_MUSCLE_CELL_MYOBLAST_DIFFERENTIATION	0.89486	0.98462	0.0579755	-0.269987	-0.641517	8	ITGB1 PRICKLE1 NOTCH1
GOBP_CARDIAC_MUSCLE_CELL_PROLIFERATION	0.38543	0.6884	0.0713053	0.359417	1.07548	42	GATA6 FGF2 PIM1 MEF2C RUNX1 JARID2 TGFBR3 SAV1 SKI HEY2
GOBP_CARDIAC_MUSCLE_CONTRACTION	0.30254	0.609848	0.0766747	0.327686	1.11308	96	SCN3A KCNQ1 CLIC2 ZC3H12A RYR2 RGS2 MAP2K3 CACNA1C P2RX4 SMAD7 MYH7B CAV1 SCN1B NPPA SLC9A1
GOBP_CARDIAC_MUSCLE_MYOBLAST_PROLIFERATION	0.0798479	0.292619	0.21925	0.800436	1.44584	4	GATA6 ATF2
GOBP_CARDIAC_MUSCLE_TISSUE_DEVELOPMENT	0.0481283	0.216093	0.2114	0.368182	1.32137	172	GATA6 MYO18B BMP5 RYR2 RGS2 ACVR1 MYLK3 ACTN2 DLL4 TBX3 FGF2 SGCG KDM6B DLL1 GATA5 PITX2 SMAD7 PROX1 CALR BVES MSX2 PIM1 FRS2 NPPA MEF2C SHOX2 SLC9A1 MSX1 BMP2 RUNX1 ID2 NEB CACNA1G MEF2A CREB1 FHL2 ADAMTS9 JARID2 EFNB2 PDGFRB RARA TGFBR3 SAV1 TSC1 ALPK2
GOBP_CARDIAC_MUSCLE_TISSUE_MORPHOGENESIS	0.441767	0.727633	0.0650878	0.342814	1.01761	41	RYR2 DLL4 PITX2 SMAD7 PROX1 BMP2
GOBP_CARDIAC_MUSCLE_TISSUE_REGENERATION	0.0722433	0.275684	0.231127	0.811191	1.46527	4	CDKN1A RUNX1 CDKN1B
GOBP_CARDIAC_MYOFIBRIL_ASSEMBLY	0.5088	0.771842	0.0668966	0.398372	0.979158	15	MYLK3 PROX1 NEB MEF2A PDGFRB
GOBP_CARDIAC_NEURAL_CREST_CELL_DEVELOPMENT_INVOLVED_IN_OUTFLOW_TRACT_MORPHOGENESIS	0.1797	0.463534	0.131458	0.594418	1.32253	9	TWIST1 HAND2 PITX2 HES1 JAG1
GOBP_CARDIAC_NEURAL_CREST_CELL_DIFFERENTIATION_INVOLVED_IN_HEART_DEVELOPMENT	0.0696921	0.269865	0.216543	0.635897	1.50655	12	CITED2 TWIST1 HAND2 PITX2 HES1 JAG1
GOBP_CARDIAC_NEURAL_CREST_CELL_MIGRATION_INVOLVED_IN_OUTFLOW_TRACT_MORPHOGENESIS	0.381038	0.685668	0.0878313	0.518722	1.07599	7	TWIST1 HAND2 PITX2
GOBP_CARDIAC_PACEMAKER_CELL_DEVELOPMENT	0.119181	0.368592	0.175204	0.710447	1.41011	6	TBX3 BVES SHOX2 MAML1
GOBP_CARDIAC_PACEMAKER_CELL_DIFFERENTIATION	0.385017	0.688398	0.0857844	0.50007	1.06926	8	TBX3 BVES SHOX2 MAML1
GOBP_CARDIAC_RIGHT_VENTRICLE_MORPHOGENESIS	0.8096	0.949049	0.0451344	0.284619	0.699564	15	HAND2 JAG1 HEY2
GOBP_CARDIAC_SEPTUM_CELL_DIFFERENTIATION	0.539916	0.790513	0.0776799	-0.509694	-0.958922	4	KCNJ8
GOBP_CARDIAC_SEPTUM_DEVELOPMENT	0.0348955	0.178393	0.321776	0.424443	1.44083	95	GATA6 BMP5 CITED2 ACVR1 TBX3 PDE2A PITX2 SMAD7 HES1 VANGL2 PROX1 JAG1 ADAMTS6 MDM2 MSX2 SOX11 RBM15 SLIT2 LUZP1 FRS2 CCN1 NRP2
GOBP_CARDIAC_SEPTUM_MORPHOGENESIS	0.00686324	0.0628603	0.407018	0.506957	1.62389	62	GATA6 BMP5 CITED2 ACVR1 TBX3 PITX2 SMAD7 HES1 VANGL2 PROX1 JAG1 MDM2 MSX2 SOX11 RBM15 SLIT2 CCN1 NRP2
GOBP_CARDIAC_VASCULAR_SMOOTH_MUSCLE_CELL_DIFFERENTIATION	0.00805619	0.0688817	0.38073	0.831038	1.72384	7	GATA6 GPER1 HEY2
GOBP_CARDIAC_VENTRICLE_DEVELOPMENT	0.0540849	0.232051	0.321776	0.413534	1.40469	96	RYR2 CITED2 ACVR1 DLL4 TBX3 HAND2 PDE2A PITX2 SMAD7 HES1 VANGL2 PROX1 JAG1 MDM2 SOX11 RBM15 SLIT2 LUZP1 FRS2 CCN1 MEF2C TRIP11 ID2 HIF1A
GOBP_CARDIAC_VENTRICLE_FORMATION	0.385475	0.6884	0.0894367	0.555897	1.10336	6	HAND2 MEF2C
GOBP_CARDIAC_VENTRICLE_MORPHOGENESIS	0.534439	0.788882	0.0537873	0.308543	0.952529	48	RYR2 DLL4 HAND2 SMAD7 PROX1 JAG1 MEF2C
GOBP_CARDIOBLAST_DIFFERENTIATION	0.4	0.695256	0.10714	-0.392922	-1.069	12	EEF1AKMT4-ECE2 ITGB1
GOBP_CARDIOBLAST_PROLIFERATION	0.0487805	0.218225	0.271289	0.729447	1.55972	8	SIX1 HAND2 HES1 PIM1
GOBP_CARDIOCYTE_DIFFERENTIATION	0.00892315	0.0730401	0.38073	0.446192	1.55815	117	VCAM1 GATA6 MYO18B CITED2 GPER1 RGS2 ACVR1 MYLK3 TWIST1 ACTN2 TBX3 KDM6B DLL1 HAND2 PITX2 HES1 PROX1 JAG1 CALR BVES FRS2 NPPA MEF2C SHOX2 SLC9A1 BMP2
GOBP_CARDIOLIPIN_ACYL_CHAIN_REMODELING	0.542017	0.791985	0.0774768	-0.508829	-0.957293	4	TAFAZZIN HADHA LCLAT1 PLA2G6
GOBP_CARDIOLIPIN_METABOLIC_PROCESS	0.948052	0.998767	0.0602484	-0.204591	-0.556621	12	DNAJC19 PHB2 PTPMT1 TAFAZZIN HADHA CRLS1 TAMM41
GOBP_CARNITINE_BIOSYNTHETIC_PROCESS	0.319502	0.628429	0.10714	-0.566697	-1.1504	5	SHMT1 ACADM
GOBP_CARNITINE_METABOLIC_PROCESS	0.867532	0.975586	0.0645031	-0.247954	-0.674595	12	SHMT1 ACADM
GOBP_CARNITINE_TRANSPORT	0.385475	0.6884	0.0894367	0.555766	1.1031	6	SLC22A5 PDZK1 SLC25A29
GOBP_CARTILAGE_CONDENSATION	0.504052	0.768665	0.0679923	0.409859	0.971026	12	CCN2 MYCN COL2A1
GOBP_CARTILAGE_DEVELOPMENT	0.00240412	0.029359	0.431708	0.438729	1.56424	158	RSPO2 NFATC2 BMP5 WNT9A PTHLH MATN1 CCN4 HMGA2 RB1 CTSK FOSL2 CREB3L2 CCN2 FGF2 DLX2 COL11A2 ARID5A NPPC EIF2AK3 COL1A1 HAND2 SNORC SMAD7 MUSTN1 MAF NKX3-2 MYCN HOXA3 EXT1 MSX2 SNAI1 ECM1 CCN1 ATF2 MEF2C SHOX2 MSX1 SULF2 BMP2 RUNX1 TRIP11 TGFBI AXIN2 HIF1A CCN3 CSGALNACT1 RUNX2
GOBP_CARTILAGE_DEVELOPMENT_INVOLVED_IN_ENDOCHONDRAL_BONE_MORPHOGENESIS	0.179272	0.463534	0.119348	0.459635	1.29263	29	MATN1 FOSL2 NPPC COL1A1 EXT1 ATF2 SHOX2 TRIP11 AXIN2 SERPINH1 RARA
GOBP_CARTILAGE_HOMEOSTASIS	0.331933	0.64127	0.105521	-0.613334	-1.15391	4	CYTL1
GOBP_CARTILAGE_MORPHOGENESIS	0.01979	0.125193	0.352488	0.742989	1.65308	9	RSPO2 MATN1 HAND2 SNAI1 MSX1
GOBP_CATECHOLAMINE_SECRETION	0.605491	0.839237	0.0537873	0.326084	0.895069	27	CXCL12 ADORA2A GRM2 STX1A SYT1 TGM2 PRKN DTNBP1
GOBP_CATECHOLAMINE_TRANSPORT	0.424242	0.713881	0.128789	-0.283012	-1.01527	35	ADRA2B KCNA2 MAPK15 P2RY1 ADRA2C SLC29A3 ACTB
GOBP_CATECHOLAMINE_UPTAKE	0.488778	0.759981	0.0925529	-0.397772	-0.980323	9	MAPK15 ACTB PARK7 SLC29A4 TOR1A
GOBP_CATECHOLAMINE_UPTAKE_INVOLVED_IN_SYNAPTIC_TRANSMISSION	0.633147	0.856408	0.0636424	0.430116	0.853705	6	DRD4 PRKN DRD2
GOBP_CATECHOL_CONTAINING_COMPOUND_BIOSYNTHETIC_PROCESS	0.444811	0.729779	0.0751182	0.440648	1.02522	11	NR4A2 GCH1 HAND2
GOBP_CATECHOL_CONTAINING_COMPOUND_CATABOLIC_PROCESS	0.417607	0.709335	0.0959207	-0.456396	-1.04692	7	MAOB DBH
GOBP_CATECHOL_CONTAINING_COMPOUND_METABOLIC_PROCESS	0.317992	0.627606	0.0840746	0.397873	1.13561	33	ITGAM NR4A2 GCH1 HAND2 DRD4 MAOA PRKN AOC2 RNF180
GOBP_CAVEOLA_ASSEMBLY	0.314848	0.624811	0.0988903	0.55232	1.14569	7	CAV1 CAV2 ILK IQGAP1
GOBP_CAVEOLIN_MEDIATED_ENDOCYTOSIS	0.81519	0.951023	0.0662842	-0.274287	-0.71881	11	MLC1
GOBP_CD27_SIGNALING_PATHWAY	0.0475285	0.214532	0.287857	0.847608	1.53105	4	CD70 PTPN6
GOBP_CD40_SIGNALING_PATHWAY	0.156646	0.430675	0.138022	0.554262	1.33648	13	TNFAIP3 ITGA5 CD40 RNF31
GOBP_CD4_POSITIVE_ALPHA_BETA_T_CELL_ACTIVATION	3.06091e-07	1.50873e-05	0.674963	0.631499	2.11153	85	RSAD2 CD274 NFKBIZ IL6 RELB ZC3H12A SOCS1 VSIR BCL6 CD83 TBX21 ICOSLG JUNB BCL3 IL4R RORA SMAD7 IL6R LGALS9C IL23A NFKBID LGALS9B RIPK2 BRAF KMT2A ITCH SEMA4A EP300 RUNX1 IL6ST LGALS9 BRD2 PIK3R1 SOCS5 RC3H1 AGER SOCS3 ANXA1 PRKCQ JAK1
GOBP_CD4_POSITIVE_ALPHA_BETA_T_CELL_CYTOKINE_PRODUCTION	4.11621e-05	0.00106387	0.557332	0.908398	2.0211	9	IFNB1 RSAD2 IL6 IL1R1 TBX21 ARID5A
GOBP_CD4_POSITIVE_ALPHA_BETA_T_CELL_DIFFERENTIATION	6.02635e-06	0.000210559	0.610527	0.636654	2.06912	68	RSAD2 NFKBIZ IL6 RELB ZC3H12A SOCS1 BCL6 CD83 TBX21 ICOSLG JUNB BCL3 IL4R RORA SMAD7 IL6R IL23A NFKBID RIPK2 BRAF KMT2A SEMA4A EP300 RUNX1 IL6ST LGALS9 BRD2 PIK3R1 SOCS5 RC3H1 SOCS3 ANXA1
GOBP_CD4_POSITIVE_ALPHA_BETA_T_CELL_PROLIFERATION	0.0209872	0.130148	0.352488	0.674457	1.68099	16	CD274 VSIR LGALS9C LGALS9B RIPK2 ITCH LGALS9 PRKCQ
GOBP_CD4_POSITIVE_CD25_POSITIVE_ALPHA_BETA_REGULATORY_T_CELL_DIFFERENTIATION	0.502024	0.768665	0.0795565	0.609231	1.02022	3	LGALS9 FOXP3
GOBP_CD4_POSITIVE_OR_CD8_POSITIVE_ALPHA_BETA_T_CELL_LINEAGE_COMMITMENT	0.0239239	0.142956	0.352488	0.614512	1.66462	24	IL6 CYLD TBX21 IL6R IL23A BRAF EP300 IL6ST BRD2 SOCS3 JAK1 LGALS1 BRD4 STAT3 MTOR
GOBP_CD8_POSITIVE_ALPHA_BETA_T_CELL_ACTIVATION	0.00565975	0.0557626	0.407018	0.727743	1.8138	16	CD274 IRF1 SOCS1 VSIR CLEC4A HLA-E RUNX1 HLA-A
GOBP_CD8_POSITIVE_ALPHA_BETA_T_CELL_DIFFERENTIATION	0.0662021	0.262225	0.231127	0.69955	1.49579	8	IRF1 SOCS1 RUNX1 ZBTB7B RUNX3
GOBP_CD8_POSITIVE_ALPHA_BETA_T_CELL_PROLIFERATION	0.0447227	0.207578	0.287857	0.756647	1.56953	7	IRF1 VSIR HLA-E HLA-A
GOBP_CDC42_PROTEIN_SIGNAL_TRANSDUCTION	0.815	0.951023	0.0656814	-0.279086	-0.710275	10	WAS RALBP1 NTN1 SHTN1 TAX1BP3
GOBP_CDP_CHOLINE_PATHWAY	0.72067	0.906922	0.0574877	0.390355	0.774786	6	PCYT1A CHKB CHKA CEPT1
GOBP_CDP_DIACYLGLYCEROL_METABOLIC_PROCESS	0.0325497	0.173117	0.321776	-0.584409	-1.60594	13	GPAM AGPAT1 AGPAT5 GPAT3 AGPAT3 AGPAT2 CDIPT GPAT2 CDS2
GOBP_CELLULAR_COMPONENT_ASSEMBLY_INVOLVED_IN_MORPHOGENESIS	0.401408	0.696101	0.0633597	0.310426	1.03797	85	SIX4 MYLK3 ACTN2 SLC9A8 TMF1 PRKD1 PROX1 TPPP RFX2 CCDC38 NECTIN2 MFSD14A TMOD4 PLA2G3 DICER1 NEB
GOBP_CELLULAR_COMPONENT_DISASSEMBLY	0.516097	0.777752	0.0445071	0.268059	0.994596	399	ITGAM C3 TNF IL6 GPER1 ADRB2 STMN4 LTN1 MYLK3 ACTN2 CX3CL1 TMEM39A CTSK TRIM21 MMP19 PLK3 SYNJ1 GATA5 UVRAG STX5 ADAMTS4 GBF1 SMAD7 MAP1LC3B DNAJC6 MAP1LC3B2 VANGL2 DIAPH3 LCP1 EXOC8 GABARAPL1 SPTBN5 NEMP1 LPIN1 F2RL1 ADAMTS15 GOLGA2 ARID1A AKAP8L ATAD2B NAPB MMP14 GSPT2 NAV3 SCAF4 NCKAP5L PLEKHH2 PIK3R1 GABARAPL3 TMOD4 MAP1S SETX SVIL
GOBP_CELLULAR_COMPONENT_DISASSEMBLY_INVOLVED_IN_EXECUTION_PHASE_OF_APOPTOSIS	0.489115	0.759981	0.0640704	0.363351	0.986229	25	IL6 GPER1 GATA5 DICER1 DEDD2 CECR2
GOBP_CELLULAR_COMPONENT_MAINTENANCE	0.992602	1	0.0225129	0.177468	0.569871	64	RAPSN PCLO ERC2 F2RL1 RIMS2 BSN PLXNA4 ELMOD3 SHANK1 ARF6 HOMER1 ABHD17B ERC1 DLG1 WHRN
GOBP_CELLULAR_DEFENSE_RESPONSE	0.205052	0.498559	0.114267	0.473267	1.25921	21	NCF2 BCL10 ADORA2A HLA-G FOSL1
GOBP_CELLULAR_DETOXIFICATION_OF_ALDEHYDE	0.251037	0.553275	0.123257	-0.596362	-1.21062	5	PARK7 ADH5 ESD AKR1A1
GOBP_CELLULAR_EXTRAVASATION	7.9269e-07	3.5399e-05	0.659444	0.719283	2.17407	44	SELE VCAM1 TNF ICAM1 CCL2 RIPOR2 IL1R1 TRIM55 CXCL12 CX3CL1 PIK3CD SELPLG
GOBP_CELLULAR_HOMEOSTASIS	0.374	0.679812	0.0590955	0.278237	1.04037	614	IFNB1 CXCL10 CCL5 CXCL11 ICAM1 ATP4A KCNQ1 IL6 CCL2 CLIC2 NPTX1 RYR2 GPER1 MIR320A DDIT3 ERO1B CXCL12 CYBA SELENOK CX3CL1 SLC10A7 WNK4 CACNA1C HPX SLC9A8 FGF2 B2M GRM2 PML NPPC COL1A1 ADCY5 SLC31A2 HERPUD1 FRRS1 SOD2 PRKD1 NGFR VDR MYH7B OSBP CCDC186 PTPRN IRS2 BAG3 SLC12A7 C1QTNF12 WFS1 CALR FOXO1 SELENOS CAV1 ERC2 TMC8 P2RX7 SLC30A7 TRPM8 LRRC8E LRRK2 HKDC1 DRD4 TRPC1 SLC9A1 NR1D1 ERN1 ERP44 RY…
GOBP_CELLULAR_HYPEROSMOTIC_RESPONSE	0.463415	0.744126	0.0691198	0.397371	1.00882	17	NFAT5 EFHD1 ARHGEF2 AQP1 NINJ1 WNK1 YBX3 WNK3 OXSR1 SLC2A1 STK39
GOBP_CELLULAR_HYPOTONIC_RESPONSE	0.238318	0.537693	0.135741	-0.515923	-1.22589	8	MYLK CLCN2 TSPO
GOBP_CELLULAR_OXIDANT_DETOXIFICATION	0.387435	0.688465	0.161979	-0.250027	-1.03189	64	HBQ1 DHFR SOD3 MT3 GSTM2 GSR GSTZ1 PRDX3 BMP7 NOS3 TXNRD1 HBA2 HBA1 SELENOW PTGES GSTK1 PARK7 MGST2 GPX7 AMBP PRDX2 UBIAD1 SRXN1 CP NQO1 PRDX1 TXN SOD1 CAT TXNRD3 PRXL2A NXN TXNDC17 TXNRD2
GOBP_CELLULAR_PIGMENTATION	0.947236	0.998767	0.026114	0.204012	0.644935	57	ZEB2 MREG LYST BLOC1S2 RAB27A DTNBP1 RAB1A AP1G1 VPS33B RAB32 AP3D1 AP3B1 AP3S2 ASIP RAB11B MAP2K1
GOBP_CELLULAR_PROCESS_INVOLVED_IN_REPRODUCTION_IN_MULTICELLULAR_ORGANISM	0.391837	0.692227	0.057853	0.283761	1.04312	278	TNFAIP6 IQCN TDRD7 GARIN4 ZDBF2 ACVR1 MOV10L1 CFAP54 ANGPT2 DNHD1 SLC9A8 SMARCA2 PDE3A TMF1 NPPC FZD4 FNDC3A CDKN1C ANG CHD5 MYCN AFF4 KMT2D ARID4B PMFBP1 H3-3B RFX2 EPC1 ZGLP1 CCDC38 NECTIN2 ZAR1 MFSD14A RNF2 CFAP43 PTX3 KDM3A SRC PLA2G3 FSIP2 RAB24 BRCA2 BCAS2 SPACA6 ARID4A UBE2B TUT7 FUT6 OSBP2 DRC1 WNT4 NANOS3 CATSPERD AXDND1 TMEM95 RPS6KB1 PANK2 RARA UBE2J1 PSME4 VPS13B YTHDC1 SHB
GOBP_CELLULAR_RESPIRATION	0.759259	0.927011	0.222056	-0.188942	-0.939181	200	ANTKMT LYRM7 OGDHL OPN3 NDP BLOC1S1 MDH1B MYBBP1A MSH2 NOS2 ATPSCKMT FXN GBA1 NDUFB10 TEFM ARL2 PDHA1 DNAJC30 TRAP1 UQCC3 PARK7 ADSL UQCRHL CCNB1 ATP5F1D UQCRH SLC25A23 AK4 NOP53 ATP5F1B ETFDH COX5B NDUFS2 NDUFV1 SLC25A51 NDUFS5 MDH2 SLC25A14 PRELID1 SDHAF4 IFNAR1 UQCRB CAT NDUFB6 UQCR11 COX5A ATP5F1A CYC1 ATP5PF IDH3G NDUFB7 ATP5IF1 UQCC2 MTCH2 IDH3A MTFR1L PDHB NDUFS6 SCO2 NDUFB2 NDUFB1 CHCHD10…
GOBP_CELLULAR_RESPONSE_TO_ABIOTIC_STIMULUS	0.228571	0.524165	0.0850427	0.306074	1.12531	275	TNF TNFSF14 IRF1 BDKRB2 RELB CASP1 RGS9 FAS BCL10 CYBA NFAT5 NFKB1 MAP3K14 FGF2 COL1A1 ZFP36L1 EFHD1 PDE2A N4BP1 TNFRSF10B SMPD1 BBC3 BAG3 MDM2 CALR PKD2L1 RRH BMF CDKN1A RHOB IFI16 TP53INP1 LRRC8E NPPA SLC9A1 EP300 CHEK2 CRY2 RAD9A GADD45A PIK3R1 CASP3 NEDD4 POLH USP15 POLK BRCA2
GOBP_CELLULAR_RESPONSE_TO_ACIDIC_PH	0.371048	0.676458	0.0852885	0.485985	1.08127	9	PKD2L1 SLC9A1 RAB11B RAB11FIP5 PKD1L3
GOBP_CELLULAR_RESPONSE_TO_ACID_CHEMICAL	0.0526946	0.22895	0.213928	0.419321	1.39109	78	TNF SOCS1 CPEB4 KLF2 CYBA CPEB3 SIX1 COL1A1 RRAGC SESN2 GRIN2D EP300 PRKN UBR1 PNPLA3 GCLM UBR2 NFE2L2 XBP1 PIK3CA RRAGB CEBPB
GOBP_CELLULAR_RESPONSE_TO_ALCOHOL	0.123501	0.377201	0.135002	0.388684	1.28847	77	PTGER2 AHR KLF4 KLF2 SGK1 FOS GRAMD1B ADCY5 SOD2 TNC PRKD1 ABCA1 MDM2 BTG2 TP53INP1 JUP PRKAA2 HCN2 CREB1 PRKCE ITPR2 PIM3 KLF9 OSBPL7 ANKRD13C XRN1
GOBP_CELLULAR_RESPONSE_TO_ALDEHYDE	0.767442	0.930722	0.0492918	0.326209	0.735605	10	SGK1 HCN2 TGFB1
GOBP_CELLULAR_RESPONSE_TO_ALDOSTERONE	0.313688	0.623822	0.102822	0.647986	1.17047	4	SGK1 HCN2
GOBP_CELLULAR_RESPONSE_TO_ALKALOID	0.654572	0.868731	0.0503964	0.316131	0.860569	26	RYR2 MDM2 CASP7 RYR3 TGM2 CASP3
GOBP_CELLULAR_RESPONSE_TO_AMMONIUM_ION	0.021057	0.130367	0.352488	-0.869252	-1.48416	3	ASS1 SLC1A1 CPS1
GOBP_CELLULAR_RESPONSE_TO_AMYLOID_BETA	0.000561264	0.00974217	0.477271	0.699237	1.93756	28	VCAM1 TNF ICAM1 ADRB2 TLR6 NGFR
GOBP_CELLULAR_RESPONSE_TO_ANGIOTENSIN	0.0133055	0.0967403	0.38073	0.587658	1.65267	29	CYBA ACTN2 NFKB1 CDC6 PRKD1 FAM114A1 CAV1 NPPA SRC NFE2L2 RELA CA2
GOBP_CELLULAR_RESPONSE_TO_ANTIBIOTIC	0.156406	0.430487	0.142057	0.605634	1.34748	9	MDM2 MEF2C SLC9A1 CDKN1B PLA2G4A EZH2
GOBP_CELLULAR_RESPONSE_TO_ARSENIC_CONTAINING_SUBSTANCE	0.205329	0.498782	0.117766	0.503803	1.25566	16	ZC3H12A ZFAND2A MKNK2 HMOX1 GSTO2
GOBP_CELLULAR_RESPONSE_TO_ATP	0.670947	0.876999	0.0538979	0.334126	0.814233	14	P2RX4 P2RX7 RYR3 HSP90B1 TRPM4
GOBP_CELLULAR_RESPONSE_TO_BIOTIC_STIMULUS	3.36861e-12	4.46016e-10	0.898671	0.62539	2.23952	164	CXCL8 CXCL10 TNF GBP5 NOD2 TNFAIP3 CD274 CMPK2 GBP2 NFKBIZ ZFP36 AHR IL6 GBP3 CCL2 IRAK2 ZC3H12A CASP1 NFKBIA DDIT3 TICAM2 BCL10 MAP2K3 TLR6 CX3CL1 TRIM5 JAK2 NFKB1 TICAM1 B2M ARID5A EIF2AK3 HSPA5 TNIP1 CXCL5 ABCA1 PPP1R15B WFS1 SELENOS NFKBIB RIPK2 TBXA2R MEF2C LITAF NR1D1 CASP7
GOBP_CELLULAR_RESPONSE_TO_BRAIN_DERIVED_NEUROTROPHIC_FACTOR_STIMULUS	0.685152	0.886329	0.0579755	0.384307	0.797174	7	SH3GL2 WASF1 EIF4A3 TMEM108 EEF2 MAPT EEF2K
GOBP_CELLULAR_RESPONSE_TO_CADMIUM_ION	0.846154	0.966685	0.0667426	-0.248878	-0.721969	15	MT3 SLC11A1
GOBP_CELLULAR_RESPONSE_TO_CAFFEINE	0.454383	0.737944	0.0782955	0.489055	1.01446	7	RYR2 RYR3 TMEM38B
GOBP_CELLULAR_RESPONSE_TO_CALCIUM_ION	0.139447	0.40343	0.129443	0.402685	1.27299	57	NFATC2 FOSB JUNB FOS ITPKC SMPD1 JUND BRAF MEF2C SYT1 RYR3 PRKAA2 CPNE8 MEF2A MICU3 JUN
GOBP_CELLULAR_RESPONSE_TO_CAMP	0.423497	0.713372	0.0681513	0.358245	1.04411	38	KCNQ1 AHR ZFP36L1 PDE2A
GOBP_CELLULAR_RESPONSE_TO_CARBOHYDRATE_STIMULUS	0.0247214	0.146079	0.352488	0.420673	1.46591	116	ICAM1 NPTX1 GPER1 MIR320A CYBA MAP2K3 SLC2A5 COL1A1 ADCY5 ZFP36L1 OSBP CCDC186 PTPRN IRS2 SLC12A7 C1QTNF12 NR1D1 ERN1 PRKN PRKAA2 STX4 AGER HIF1A ZBTB20 TRA2B PRKCE KLF7 GCLM C2CD2L MLXIPL PIM3 XBP1 GHRL TRPM4
GOBP_CELLULAR_RESPONSE_TO_CGMP	0.0372976	0.184822	0.321776	0.826364	1.5651	5	PDE3A PDE2A RAPGEF2 HCN2
GOBP_CELLULAR_RESPONSE_TO_CHEMICAL_STRESS	0.0471311	0.213377	0.208955	0.346397	1.27071	269	TNFAIP3 BDKRB2 IL6 RELB ZC3H12A DHRS2 CASP1 AIFM2 KLF4 DDIT3 KLF2 FAS NFAT5 FOS TRIM21 NR4A2 PML KDM6B EIF2AK3 BMAL1 GCH1 ZFP36L1 EFHD1 GATA5 SOD2 PRKD1 SESN2 MDM2 FOXO1 SELENOS CAV1 RHOB ABL2 TP53INP1 LRRC8E NPPA LRRK2 ATF2 HM13 ERN1 PLEKHA1 CASP3 SETX PNPLA8 SRC PRKN USP15 PRKAA2 IL18BP STX4 NCOA7 HIF1A BRF2 GDF15 ALOX5
GOBP_CELLULAR_RESPONSE_TO_CHOLESTEROL	0.443272	0.728759	0.101714	-0.36353	-1.02695	14	MLC1 GPLD1 DAG1 GPR155
GOBP_CELLULAR_RESPONSE_TO_COCAINE	0.242991	0.54338	0.134273	-0.514115	-1.22159	8	SLC1A2 SLC1A1 EHMT2 COMT CCNA2
GOBP_CELLULAR_RESPONSE_TO_COLD	0.0234848	0.14134	0.352488	0.734281	1.65581	10	NFKBIA DNAJC3 EIF2AK3 FOXO1 SLC9A1
GOBP_CELLULAR_RESPONSE_TO_COPPER_ION	0.481191	0.754059	0.0686326	0.395749	0.98635	16	CYP1A1 MT1E NFE2L2 MT2A AQP1 MT1G NFE2L1 MT1X PRNP
GOBP_CELLULAR_RESPONSE_TO_CORTICOSTEROID_STIMULUS	0.0819462	0.297188	0.175204	0.447988	1.3764	47	ZFP36 GPER1 SGK1 SSTR2 JAK2 ZFP36L2 ZFP36L1 BCL2L11 SMYD3 NR3C1 AXIN2 HCN2 ANXA1 REST FBXO32 RPS6KB1 KLF9 ZNF764
GOBP_CELLULAR_RESPONSE_TO_DEXAMETHASONE_STIMULUS	0.946299	0.998767	0.0333827	0.214123	0.581185	25	JAK2 SMYD3 NR3C1 AXIN2 FBXO32 RPS6KB1 CFLAR AQP1 TGFB1
GOBP_CELLULAR_RESPONSE_TO_DSRNA	8.09121e-05	0.00195094	0.538434	0.770571	2.06822	22	IFNB1 IFIH1 IFIT1 RIGI OAS3 NFKB1 OAS1 CAV1 P2RX7 RIOK3
GOBP_CELLULAR_RESPONSE_TO_ELECTRICAL_STIMULUS	0.576655	0.82088	0.0649408	0.42256	0.903527	8	CALR SLC9A1 REST PTEN
GOBP_CELLULAR_RESPONSE_TO_ENDOGENOUS_STIMULUS	0.00179479	0.0239317	0.45506	0.341219	1.28404	945	CXCL8 CCL5 VCAM1 RXRG PTGER2 GATA6 TNFAIP6 NFKBIZ ZFP36 NR4A3 CCL2 SFRP4 FOSB FLT4 BMP5 SOCS1 ZEB2 OXTR KLF4 CEACAM1 CITED2 GPER1 DUSP1 VEGFD KLF2 ACVR1 SP100 PGF NKX3-1 HMGA2 SGK1 STAT1 RB1 CYBA TMEM100 MAP2K3 SSTR2 ACTN2 JAK2 FOS ADAMTSL2 NFKB1 ESR1 CDC6 ZNF703 CRHR2 ANGPT2 DLL4 ZFP36L2 PIK3CD CCN2 FGF2 NR4A2 PML PDE3A CDKN2B DLL1 ARID5A TMF1 ING1 CPEB2 HSPA5 UMODL1 SH3GL2 SMURF1 COL1A1 BMAL1 Z…
GOBP_CELLULAR_RESPONSE_TO_EPINEPHRINE_STIMULUS	0.0415973	0.197941	0.287857	0.720393	1.60281	9	KCNQ1 RYR2 SLC9A1 SIRT2 PKLR
GOBP_CELLULAR_RESPONSE_TO_ESTRADIOL_STIMULUS	0.401138	0.695951	0.0728939	0.380295	1.05378	28	GPER1 SSTR2 ESR1 ZNF703 MSX2 NCOA3
GOBP_CELLULAR_RESPONSE_TO_ESTROGEN_STIMULUS	0.256822	0.559442	0.104733	0.499629	1.21755	14	ESR1 ARID5A MDM2 TRIM24 RARA NCOA4 BCAS3 WBP2 CDK12 SFR1
GOBP_CELLULAR_RESPONSE_TO_ETHANOL	0.284053	0.590193	0.100633	0.526236	1.18667	10	SOD2 TP53INP1 PRKCE ITPR2
GOBP_CELLULAR_RESPONSE_TO_ETHER	0.440767	0.727335	0.0785029	0.47674	1.01937	8	ZC3H12A GOLPH3
GOBP_CELLULAR_RESPONSE_TO_EXOGENOUS_DSRNA	2.62061e-05	0.000735232	0.57561	0.826648	2.09865	17	IFNB1 IFIH1 IFIT1 RIGI OAS3 OAS1
GOBP_CELLULAR_RESPONSE_TO_EXTERNAL_STIMULUS	0.00739709	0.0653384	0.407018	0.517812	1.64021	58	TNFSF14 IRF1 CASP1 FAS BCL10 CYBA NFKB1 MAP3K14 FGF2 COL1A1 PDE2A TNFRSF10B BAG3 NPPA SLC9A1 GADD45A
GOBP_CELLULAR_RESPONSE_TO_FATTY_ACID	0.577287	0.821241	0.096563	-0.277702	-0.915433	24	DGAT2 CD4 LPL ASS1 E2F1 PDK3 CPS1 ID3
GOBP_CELLULAR_RESPONSE_TO_FLUID_SHEAR_STRESS	0.329132	0.638881	0.0824344	0.392601	1.10411	29	KLF4 KLF2 MEF2C SRC SOCS5 NFE2L2 XBP1
GOBP_CELLULAR_RESPONSE_TO_FOLLICLE_STIMULATING_HORMONE_STIMULUS	0.148984	0.419233	0.172324	-0.582605	-1.33644	7	EPHA8 SCX EFNA5
GOBP_CELLULAR_RESPONSE_TO_GAMMA_RADIATION	0.786647	0.939473	0.0419926	0.279117	0.75981	26	CYBA MDM2 CDKN1A CHEK2 EGR1 TLK2
GOBP_CELLULAR_RESPONSE_TO_GLUCAGON_STIMULUS	0.0268483	0.153678	0.352488	-0.695709	-1.59588	7	GLP1R ASS1 CPS1
GOBP_CELLULAR_RESPONSE_TO_GLUCOCORTICOID_STIMULUS	0.199465	0.48961	0.10925	0.415485	1.23332	41	ZFP36 SSTR2 JAK2 ZFP36L2 ZFP36L1 BCL2L11 SMYD3 NR3C1 AXIN2 ANXA1 REST FBXO32 RPS6KB1 KLF9 ZNF764
GOBP_CELLULAR_RESPONSE_TO_GLUCOSE_STARVATION	0.00872074	0.07212	0.38073	0.530173	1.62891	47	NUAK2 PMAIP1 ZC3H12A CPEB4 UPP1 EIF2AK3 HSPA5 SESN2 IFI16 PRKAA2 SZT2 SIRT1 MTMR3 NFE2L2 XBP1 RRP8
GOBP_CELLULAR_RESPONSE_TO_GONADOTROPIN_RELEASING_HORMONE	0.765748	0.929676	0.0572461	-0.449226	-0.76701	3	GNRHR2 GPR173
GOBP_CELLULAR_RESPONSE_TO_GONADOTROPIN_STIMULUS	0.435981	0.723487	0.0753094	0.444317	1.05266	12	GATA6 TOP1
GOBP_CELLULAR_RESPONSE_TO_GROWTH_HORMONE_STIMULUS	0.130758	0.388822	0.147331	0.50554	1.34508	21	JAK2 PIK3R1 MBD5 TYK2 GDF15 JAK1 SHOC2 GHRL STAT3
GOBP_CELLULAR_RESPONSE_TO_HEAT	0.377666	0.683089	0.0696133	0.339738	1.07499	56	CXCL10 HSPA6 TCIM BAG3 EP300 IER5 DNAJB1 SIRT1 HMOX1 CREBBP DNAJB6 HSPA1B HSPA1A SLU7 NF1 MAPKAPK2 GSK3B MTOR
GOBP_CELLULAR_RESPONSE_TO_HISTAMINE	1	1	0.0473534	0.279142	0.427033	2	HRH1 DIAPH1
GOBP_CELLULAR_RESPONSE_TO_HORMONE_STIMULUS	0.0348202	0.178162	0.321776	0.335493	1.25005	495	RXRG PTGER2 GATA6 ZFP36 NR4A3 FOSB SOCS1 OXTR CEACAM1 GPER1 DUSP1 KLF2 SP100 NKX3-1 HMGA2 SGK1 STAT1 RB1 CYBA SSTR2 ACTN2 JAK2 FOS NFKB1 ESR1 CDC6 CRHR2 ZFP36L2 NR4A2 PML PDE3A ARID5A TMF1 CPEB2 UMODL1 BMAL1 ZFP36L1 TNC PRKD1 VDR BCAR1 CREBRF IRS2 TOP1 LATS2 FAM114A1 MDM2 C1QTNF12 PMEPA1 BCL2L11 CALR FOXO1 KMT2D SELENOS LPIN1 CAV1 UCN2 INSIG1 PIM1 FBN1 ALAS1 TRIM16 NCOA3 SLIT2 NAMPT SMYD3 NPPA VA…
GOBP_CELLULAR_RESPONSE_TO_HYDROGEN_PEROXIDE	0.0590452	0.245058	0.206588	0.442443	1.39868	57	TNFAIP3 IL6 KLF4 KLF2 KDM6B GATA5 MDM2 RHOB NPPA ERN1 PLEKHA1 SETX SRC IL18BP RIPK1 SIRT1 NFE2L2 RELA
GOBP_CELLULAR_RESPONSE_TO_HYDROPEROXIDE	0.111732	0.355515	0.181383	0.714342	1.41784	6	PRKD1 TP53INP1
GOBP_CELLULAR_RESPONSE_TO_HYPEROXIA	0.0357288	0.179773	0.321776	0.86816	1.56817	4	FAS FOXO1 CAV1
GOBP_CELLULAR_RESPONSE_TO_INCREASED_OXYGEN_LEVELS	0.103789	0.342318	0.176694	0.615414	1.43183	11	FAS FOXO1 CAV1 ATP6V0D1 ATP6V1G1
GOBP_CELLULAR_RESPONSE_TO_INSULIN_LIKE_GROWTH_FACTOR_STIMULUS	0.985025	1	0.0379271	0.212697	0.473232	9	FBN1 CREB1 TGFB1 CRK SYAP1
GOBP_CELLULAR_RESPONSE_TO_INSULIN_STIMULUS	0.585912	0.826057	0.0414044	0.265775	0.954901	176	SOCS1 CEACAM1 STAT1 RB1 CPEB2 ZFP36L1 BCAR1 IRS2 C1QTNF12 FOXO1 SELENOS LPIN1 INSIG1 ALAS1 NAMPT VAMP2 NDEL1 SLC9A1 SORBS1 CAV2 PIK3R1 INSIG2 SIK2 PNPLA3 GOT1 PID1 SOCS3 IDE PRKCQ SIRT1 PPARG RPS6KB2 RPS6KB1 RELA XBP1 NCOA2 SGCB PIK3CA SREBF1 NCOA1 SNX5 GKAP1 ZBTB7B BLVRB ZNF592 RAF1 PIP4K2A FFAR3 LPIN2 CFLAR SORL1 PKLR NCK1 USF1 GSK3B MTOR APC
GOBP_CELLULAR_RESPONSE_TO_INTERFERON_ALPHA	0.837979	0.962006	0.0474483	0.321905	0.688303	8	OAS1 AXL PDE12
GOBP_CELLULAR_RESPONSE_TO_INTERFERON_BETA	0.000987642	0.0151244	0.45506	0.745845	1.98445	21	IFNB1 IRF1 IFITM2 STAT1 OAS1 IFI16
GOBP_CELLULAR_RESPONSE_TO_INTERLEUKIN_1	1.89516e-06	7.52779e-05	0.643552	0.658435	2.12342	65	CXCL8 CCL5 GBP2 GBP1 IL6 GBP3 CCL2 IRAK2 ZC3H12A NFKBIA IL1R1 KLF2 NKX3-1 MYLK3 RORA
GOBP_CELLULAR_RESPONSE_TO_INTERLEUKIN_13	0.836653	0.961011	0.053677	0.576339	0.776838	1	SHPK
GOBP_CELLULAR_RESPONSE_TO_IONIZING_RADIATION	0.199275	0.48961	0.102822	0.369732	1.2089	69	TNF CYBA BBC3 MDM2 CDKN1A RHOB IFI16 CHEK2 RAD9A GADD45A BRCA2 TANK SIRT1 TNKS1BP1 NIPBL
GOBP_CELLULAR_RESPONSE_TO_IRON_ION	0.874564	0.97876	0.0454968	0.308117	0.658822	8	B2M TFAP2A
GOBP_CELLULAR_RESPONSE_TO_KETONE	0.148364	0.41875	0.119888	0.371348	1.24503	86	PTGER2 AHR KLF4 KLF2 SGK1 JAK2 FOS ADCY5 TNC PRKD1 BTG2 SMYD3 NR3C1 SRC PRKAA2 AXIN2 HCN2 CREB1 PRKCE SIRT1 FBXO32 PIM3 RPS6KB1 NCOA4 KLF9
GOBP_CELLULAR_RESPONSE_TO_LAMINAR_FLUID_SHEAR_STRESS	0.222571	0.517639	0.112379	0.495047	1.23384	16	KLF4 KLF2 NFE2L2 XBP1
GOBP_CELLULAR_RESPONSE_TO_LEPTIN_STIMULUS	0.477848	0.753228	0.0694481	0.414486	0.999442	13	NR4A3 PID1 SIRT1
GOBP_CELLULAR_RESPONSE_TO_LEUCINE_STARVATION	0.364668	0.671583	0.0847985	0.46853	1.11003	12	SESN2 ATF2 SAR1A RRAGB SESN1 SAR1B MTOR
GOBP_CELLULAR_RESPONSE_TO_LIGHT_INTENSITY	0.59919	0.834488	0.0704501	0.55871	0.935622	3	RGS9
GOBP_CELLULAR_RESPONSE_TO_LIGHT_STIMULUS	0.52381	0.782617	0.172324	-0.220358	-0.969337	99	GRK1 HYAL2 RGR GPR88 MAPK11 MYC AKT2 OPN3 CERS1 MFAP4 POLD1 METTL3 HYAL3 ATF4 PARP1 NOC2L RPL26 NPM1
GOBP_CELLULAR_RESPONSE_TO_LIPID	8.35148e-07	3.70756e-05	0.659444	0.438364	1.62826	441	CXCL8 CXCL10 TNF GBP5 NOD2 RXRG PTGER2 TNFAIP3 CD274 CMPK2 GBP2 NFKBIZ ZFP36 NR4A3 AHR IL6 GBP3 CCL2 IRAK2 ZC3H12A CASP1 NFKBIA WNT9A KLF4 GPER1 TICAM2 NKX3-1 HMGA2 SGK1 BCL10 MAP2K3 SSTR2 CX3CL1 TRIM5 JAK2 FOS GRAMD1B NFKB1 RORA ESR1 TICAM1 ZNF703 ZFP36L2 B2M PDE3A ARID5A TMF1 COL1A1 BMAL1 HAND2 ADCY5 ZFP36L1 TNIP1 FZD4 HOXA2 TNC PRKD1 CXCL5 VDR HES1 CREBRF ABCA1 RET PMEPA1 BCL2L11 CALR KMT2D SE…
GOBP_CELLULAR_RESPONSE_TO_LIPOPROTEIN_PARTICLE_STIMULUS	0.222543	0.517639	0.10714	0.445957	1.22411	27	ABCG1 TLR6 TICAM1 FCER1G ABCA1 LDLR SOCS5 MIA3 PPARG
GOBP_CELLULAR_RESPONSE_TO_LUTEINIZING_HORMONE_STIMULUS	0.485477	0.759042	0.0826646	0.666411	1.01948	2	TOP1 CCNA2
GOBP_CELLULAR_RESPONSE_TO_L_GLUTAMATE	0.677419	0.881777	0.0673624	-0.380191	-0.816308	6	AMIGO1
GOBP_CELLULAR_RESPONSE_TO_L_LEUCINE	0.166937	0.446288	0.135002	0.560325	1.32751	12	SESN2 EP300 UBR1 UBR2 SESN1 MTOR RPTOR KLHL22 STAMBPL1
GOBP_CELLULAR_RESPONSE_TO_MACROPHAGE_COLONY_STIMULATING_FACTOR_STIMULUS	0.184358	0.469021	0.138022	0.653025	1.29614	6	CSF1 PDE2A FER
GOBP_CELLULAR_RESPONSE_TO_MAGNESIUM_ION	0.606299	0.839351	0.0684715	-0.54863	-0.936732	3	SMPD3
GOBP_CELLULAR_RESPONSE_TO_MANGANESE_ION	0.289517	0.594231	0.0995791	0.523932	1.1657	9	EIF2AK3 LRRK2 PRKN HSP90B1
GOBP_CELLULAR_RESPONSE_TO_METAL_ION	0.211687	0.50541	0.0937465	0.332734	1.169	129	NFATC2 FOSB NPTX1 CYP1A1 JUNB FOS B2M P2RX4 EIF2AK3 ITPKC SMPD1 CALR JUND BRAF LRRK2 MEF2C SYT1 RYR3 TFAP2A PRKN PRKAA2 ID2 MT1E CPNE8 CDKN1B TIGAR NEK7 MEF2A CREB1 MICU3 JUN HSP90B1 HMOX1
GOBP_CELLULAR_RESPONSE_TO_METHIONINE	0.994297	1	0.0436251	0.249563	0.450789	4	NFE2L2 MTOR
GOBP_CELLULAR_RESPONSE_TO_MINERALOCORTICOID_STIMULUS	0.311847	0.621798	0.0978773	0.535458	1.14493	8	GPER1 SGK1 HCN2
GOBP_CELLULAR_RESPONSE_TO_MOLECULE_OF_BACTERIAL_ORIGIN	1.92671e-11	2.17029e-09	0.863415	0.642685	2.26711	141	CXCL8 CXCL10 TNF GBP5 NOD2 TNFAIP3 CD274 CMPK2 GBP2 NFKBIZ ZFP36 AHR IL6 GBP3 CCL2 IRAK2 ZC3H12A CASP1 NFKBIA TICAM2 BCL10 MAP2K3 TLR6 CX3CL1 TRIM5 JAK2 NFKB1 TICAM1 B2M ARID5A TNIP1 CXCL5
GOBP_CELLULAR_RESPONSE_TO_MURAMYL_DIPEPTIDE	0.0915141	0.317252	0.190023	0.65458	1.45638	9	NOD2 RIPK2 IRF5 ARHGEF2
GOBP_CELLULAR_RESPONSE_TO_NICOTINE	0.020477	0.128037	0.352488	0.81535	1.61832	6	TNF NFKB1 B2M MSX1
GOBP_CELLULAR_RESPONSE_TO_NITROGEN_COMPOUND	0.00012596	0.00281249	0.518848	0.391291	1.45936	500	IFNB1 VCAM1 TNF HTR3E IFIH1 IFIT1 ICAM1 NOD2 RIGI NR4A3 KCNQ1 AHR SOCS1 RYR2 KLF4 CEACAM1 GPER1 ACHE ADRB2 KLF2 RGS9 LYPD1 STAT1 RB1 CYBA TLR6 ACTN2 JAK2 OAS3 FOS NFKB1 CDC6 CRHR2 OAS1 NR4A2 P2RX4 PDE3A SIX1 NPPC C14orf28 CPEB2 UMODL1 ADCY5 ZFP36L1 GATA5 PDE2A PRKD1 NGFR SESN2 BCAR1 IRS2 TOP1 FAM114A1 MDM2 C1QTNF12 GRIN2D FOXO1 SELENOS LPIN1 CAV1 INSIG1 FBN1 ALAS1 RIPK2 P2RX7 SLIT2 NAMPT CHRNA10 …
GOBP_CELLULAR_RESPONSE_TO_NITROGEN_LEVELS	0.189456	0.476693	0.126876	0.559224	1.3011	11	MAP1LC3B MAP1LC3B2 GABARAPL1 GABARAPL3
GOBP_CELLULAR_RESPONSE_TO_NITROSATIVE_STRESS	0.538175	0.789934	0.0716527	0.480075	0.952863	6	DDIT3 ATG5
GOBP_CELLULAR_RESPONSE_TO_NUTRIENT	0.47925	0.75384	0.0611693	0.334989	0.989368	40	CDKN2B COL1A1 TNC VDR MDM2 PIM1 NCOA3 MN1 TRIM24 MLXIPL RPS6KB1 NFE2L2 XBP1 NCOA1 CSNK1A1 USF1 PLD1 MTOR
GOBP_CELLULAR_RESPONSE_TO_NUTRIENT_LEVELS	0.00838122	0.0709115	0.38073	0.397832	1.43758	218	NUAK2 ATF3 PMAIP1 ZC3H12A CPEB4 FAS CADPS2 WIPI1 FOS UPP1 CDKN2B EIF2AK3 HSPA5 COL1A1 TNC RRAGC PRKD1 VDR SESN2 MAP1LC3B OTUD3 FLCN MAP1LC3B2 FNIP1 GABARAPL1 MDM2 PPM1D TFEB FOXO1 CAV1 UCN2 ZFYVE1 PIM1 CDKN1A KLF10 IFI16 NCOA3 LRRK2 ATF2 SAR1A EP300 MN1 RICTOR GABARAPL3 AMBRA1 PAK3 PRKAA2 TRIM24 SZT2 WNT4 DRAM1 MFSD2A PRKAB1 SIRT1 MLXIPL MTMR3 RPS6KB1 NFE2L2 CREBBP XBP1 SEC13 RRP8 TSC1 TNRC6A RRA…
GOBP_CELLULAR_RESPONSE_TO_OSMOTIC_STRESS	0.149235	0.419469	0.12564	0.412165	1.27243	48	BDKRB2 RELB CASP1 NFAT5 ZFP36L1 EFHD1 LRRC8E CASP3 USP15
GOBP_CELLULAR_RESPONSE_TO_OXIDATIVE_STRESS	0.273396	0.575631	0.0770737	0.306283	1.10666	212	TNFAIP3 IL6 ZC3H12A DHRS2 AIFM2 KLF4 KLF2 FOS NR4A2 PML KDM6B BMAL1 GCH1 GATA5 SOD2 PRKD1 SESN2 MDM2 FOXO1 SELENOS RHOB ABL2 TP53INP1 NPPA LRRK2 ATF2 HM13 ERN1 PLEKHA1 SETX PNPLA8 SRC PRKN PRKAA2 IL18BP STX4 NCOA7 HIF1A BRF2 ALOX5
GOBP_CELLULAR_RESPONSE_TO_OXIDISED_LOW_DENSITY_LIPOPROTEIN_PARTICLE_STIMULUS	0.391986	0.692328	0.0847985	0.497159	1.06304	8	TLR6 TICAM1 MIA3
GOBP_CELLULAR_RESPONSE_TO_OXYGEN_CONTAINING_COMPOUND	1.14625e-05	0.000361956	0.593325	0.375635	1.41344	882	CXCL8 CXCL10 VCAM1 TNF GBP5 HTR3E ICAM1 NOD2 PTGER2 TNFAIP3 CD274 CMPK2 GBP2 NFKBIZ ZFP36 NR4A3 KCNQ1 AHR IL6 GBP3 CCL2 IRAK2 ZC3H12A CASP1 NFKBIA NPTX1 SOCS1 WNT9A KLF4 CEACAM1 GPER1 MIR320A ACHE TICAM2 ADRB2 KLF2 RGS9 LYPD1 SGK1 STAT1 BCL10 RB1 CYBA MAP2K3 TLR6 SSTR2 ACTN2 CX3CL1 TRIM5 JAK2 FOS GRAMD1B NFKB1 RORA ESR1 CDC6 TICAM1 ZNF703 CRHR2 NR4A2 B2M P2RX4 PDE3A KDM6B SIX1 ARID5A NPPC C14orf2…
GOBP_CELLULAR_RESPONSE_TO_OXYGEN_LEVELS	0.185919	0.471323	0.101351	0.333869	1.17827	142	GATA6 PMAIP1 CITED2 CPEB4 FAS NKX3-1 TWIST1 SIRT4 FOS RORA CPEB2 ZFP36L1 BBC3 NDRG1 HYOU1 MDM2 VASN FOXO1 CAV1 JUND ATF2 SLC9A1 ATP6V0D1 HIF1A TIGAR P4HB DRAM1 PRKCE SIRT1 PPARG AQP3 NFE2L2 TSC1 FMN2 EGLN3 LMNA ADAM8 TBL2 PPARD SIRT2 RTN4 HIPK2 ATP6V1G1 CFLAR EPHA4 STAT3 PIK3CB AQP1 BNIP3 TGFB1 MTOR RPTOR MAP2K1
GOBP_CELLULAR_RESPONSE_TO_OXYGEN_RADICAL	0.252747	0.554342	0.143759	-0.396902	-1.18157	16	DHFR SOD3 MT3 BMP7 NOS3 PARK7 PRDX2 NQO1 PRDX1 SOD1
GOBP_CELLULAR_RESPONSE_TO_PARATHYROID_HORMONE_STIMULUS	0.684669	0.886008	0.0567672	0.378052	0.808358	8	FOS MEF2C
GOBP_CELLULAR_RESPONSE_TO_PEPTIDE	0.12199	0.373797	0.159647	0.566218	1.37982	14	KLF4 KLF2 KLF5 IRS2
GOBP_CELLULAR_RESPONSE_TO_PEPTIDE_HORMONE_STIMULUS	0.0668724	0.263101	0.173748	0.343679	1.25481	254	NR4A3 SOCS1 CEACAM1 GPER1 STAT1 RB1 CYBA ACTN2 JAK2 FOS NFKB1 CDC6 CRHR2 NR4A2 CPEB2 UMODL1 ZFP36L1 PRKD1 BCAR1 IRS2 TOP1 FAM114A1 MDM2 C1QTNF12 FOXO1 SELENOS LPIN1 CAV1 INSIG1 FBN1 ALAS1 NAMPT NPPA VAMP2 NDEL1 SLC9A1 SORBS1 NR4A1 CAV2 PIK3R1 MBD5 INSIG2 SIK2 TYK2 SRC PNPLA3 GOT1 PID1 GDF15 SOCS3 CREB1 IDE PRKCQ JAK1 SIRT1 PPARG SHOC2 RPS6KB2 RPS6KB1 NFE2L2 RELA XBP1 NCOA2 GHRL CA2 SGCB MAP1B PIK…
GOBP_CELLULAR_RESPONSE_TO_PEPTIDOGLYCAN	0.261538	0.564597	0.11524	0.634025	1.20082	5	NOD2 RIPK2 IRF5 RELA
GOBP_CELLULAR_RESPONSE_TO_PH	0.458886	0.740636	0.0999277	-0.350348	-1.01632	15	ASIC1 GPLD1
GOBP_CELLULAR_RESPONSE_TO_POTASSIUM_ION	0.674419	0.879682	0.0552496	0.363257	0.81915	10	NPTX1 NEK7
GOBP_CELLULAR_RESPONSE_TO_PROGESTERONE_STIMULUS	0.887833	0.982092	0.048799	0.340097	0.614322	4	SRC VPS54 SOX10
GOBP_CELLULAR_RESPONSE_TO_PROSTAGLANDIN_E_STIMULUS	0.311709	0.621798	0.0922597	0.481419	1.16084	13	PTGER2 PRKAA2 PRKCE
GOBP_CELLULAR_RESPONSE_TO_PROSTAGLANDIN_STIMULUS	0.340125	0.648214	0.086795	0.446993	1.11407	16	PTGER2 TNC PRKAA2 PRKCE ANKRD13C
GOBP_CELLULAR_RESPONSE_TO_PURINE_CONTAINING_COMPOUND	0.684669	0.886008	0.0567672	0.378884	0.810137	8	RYR2 RYR3 TMEM38B
GOBP_CELLULAR_RESPONSE_TO_RADIATION	0.87987	0.979099	0.0219398	0.21618	0.768044	157	TNF RGS9 CYBA N4BP1 SMPD1 BBC3 MDM2 RRH BMF CDKN1A RHOB IFI16 TP53INP1 EP300 CHEK2 CRY2 RAD9A GADD45A PIK3R1 NEDD4 POLH POLK BRCA2 TANK SIRT1 TNKS1BP1 SDE2 NIPBL CREBBP NLRP1 CAMKMT EGR1 DDB2 FBXO4 TLK2 NSMCE3 RAD9B CRY1 PCP2 BAK1 HYAL1 AQP1 ZBTB1 OPN1SW HUS1 TGFB1
GOBP_CELLULAR_RESPONSE_TO_REACTIVE_NITROGEN_SPECIES	0.7392	0.914148	0.0492918	0.312135	0.767197	15	GATA5 FOXO1 CFLAR AQP1 HNRNPD PTPN1 CRK
GOBP_CELLULAR_RESPONSE_TO_REACTIVE_OXYGEN_SPECIES	0.652174	0.867764	0.0384787	0.257527	0.899666	118	TNFAIP3 IL6 KLF4 KLF2 FOS KDM6B GCH1 GATA5 SOD2 MDM2 RHOB NPPA LRRK2 ERN1 PLEKHA1 SETX SRC IL18BP
GOBP_CELLULAR_RESPONSE_TO_RETINOIC_ACID	0.060567	0.248694	0.206588	0.454049	1.41015	51	TNF WNT9A KLF4 COL1A1 HAND2 FZD4 HOXA2 TNC ABCA1 RET LTK ABL2
GOBP_CELLULAR_RESPONSE_TO_SALT	0.178846	0.463037	0.142901	0.689824	1.3065	5	ZC3H12A DAXX HSF1
GOBP_CELLULAR_RESPONSE_TO_SALT_STRESS	0.380399	0.685668	0.0838361	0.478727	1.07954	10	ZFP36L1 EFHD1 AQP1
GOBP_CELLULAR_RESPONSE_TO_SODIUM_ARSENITE	0.184411	0.469021	0.1396	0.715413	1.29226	4	ZC3H12A DAXX HSF1
GOBP_CELLULAR_RESPONSE_TO_STARVATION	0.0116379	0.0880137	0.38073	0.411016	1.47184	164	NUAK2 ATF3 PMAIP1 ZC3H12A CPEB4 FAS CADPS2 WIPI1 FOS UPP1 EIF2AK3 HSPA5 RRAGC PRKD1 SESN2 MAP1LC3B FLCN MAP1LC3B2 FNIP1 GABARAPL1 PPM1D TFEB FOXO1 CAV1 ZFYVE1 CDKN1A KLF10 IFI16 LRRK2 ATF2 SAR1A GABARAPL3 AMBRA1 PAK3 PRKAA2 SZT2 WNT4 MFSD2A SIRT1 MTMR3 NFE2L2 XBP1 RRP8 TSC1 TNRC6A RRAGB SREBF1 TBL2
GOBP_CELLULAR_RESPONSE_TO_STEROID_HORMONE_STIMULUS	0.0611588	0.249796	0.186433	0.36044	1.2919	170	RXRG ZFP36 NR4A3 GPER1 NKX3-1 HMGA2 SGK1 SSTR2 JAK2 ESR1 ZFP36L2 PDE3A TMF1 BMAL1 ZFP36L1 VDR CREBRF PMEPA1 BCL2L11 CALR KMT2D SMYD3 EP300 NR1D1 CRY2 NR3C1 SAFB2 NEDD4 KDM3A PER1 SRC LBH TRIP4 LATS1 AXIN2 HCN2 ANXA1 SIRT1 REST FBXO32 PGRMC2 RPS6KB1 NCOA4 KDM4C TCF7L2 KLF9 PLPP1 ZNF764 ZMIZ1 RNF6 NCOA1 ESR2 SAFB UFL1 HSPA1B PPARD NCOR2 HSPA1A VPS18 TFPI ZBTB7A CRY1 CFLAR CNOT2 UBA5 CCDC62 UBR5 UFS…
GOBP_CELLULAR_RESPONSE_TO_STEROL	0.708459	0.899725	0.0486034	0.313938	0.80839	18	GRAMD1B RORA ABCA1 INSIG1 INSIG2
GOBP_CELLULAR_RESPONSE_TO_STEROL_DEPLETION	0.5776	0.821241	0.0607719	0.377259	0.927263	15	INSIG1 INSIG2 TMED2 PAQR3 SREBF1 ZBTB7B FBXW7
GOBP_CELLULAR_RESPONSE_TO_STRESS	0.245754	0.547273	0.0799859	0.278283	1.05168	1685	CXCL8 CXCL10 TNF NOD2 GATA6 TNFAIP3 PLK2 HERC5 BDKRB2 IGFBP6 OPTN NUAK2 HSPA6 IL6 ASB11 ATF3 PMAIP1 NFATC2 PARP8 RELB ZC3H12A DHRS2 PPP1R15A MAFB CASP1 NFKBIA AIFM2 KLF4 BATF2 CEBPD FICD CITED2 ACER2 CPEB4 DDIT3 USP43 KLF2 BCL6 GCNA MAN1A1 DNAJB9 DUSP10 IRF7 SP100 FAS NKX3-1 HMGA2 SGK1 SDF2L1 CADPS2 IER3 CXCL12 TWIST1 SIRT4 MAP2K3 JUNB WIPI1 SELENOK SYVN1 NFAT5 JAK2 FOS BCL3 TRIM21 UBA7 RORA CREB…
GOBP_CELLULAR_RESPONSE_TO_TESTOSTERONE_STIMULUS	0.988372	1	0.0376923	0.196439	0.442973	10	SIRT1 NCOA4 RWDD1 SLC39A9
GOBP_CELLULAR_RESPONSE_TO_THYROID_HORMONE_STIMULUS	0.987805	1	0.0399219	0.21458	0.45882	8	GCLM BRD8 MED1 RDX CTSB CTSL GCLC CTSH
GOBP_CELLULAR_RESPONSE_TO_TOPOLOGICALLY_INCORRECT_PROTEIN	0.000471611	0.0085765	0.498493	0.499938	1.72585	110	OPTN ASB11 ATF3 PARP8 PPP1R15A FICD DDIT3 DNAJB9 SDF2L1 YOD1 EIF2AK3 HSPA5 MANF HERPUD1 DERL2 CREBRF CREB3 UBR4 BBC3 KLHL15 PPP1R15B BAG3 WFS1 BCL2L11 SELENOS CAV1 EDEM2 SERP1 RHBDD2 ERN1 PIK3R1 PRKN ERLEC1
GOBP_CELLULAR_RESPONSE_TO_TOXIC_SUBSTANCE	0.354118	0.661353	0.0696133	0.319609	1.07352	90	TNF CLIC2 AIFM2 PTGS1 GPX3 GCH1 ABTB2 SOD2 SESN2 SELENOS PIM1 ABCG2 TP53INP1
GOBP_CELLULAR_RESPONSE_TO_TYPE_III_INTERFERON	0.000117051	0.00263697	0.538434	0.906353	1.93798	8	IFNL2 IFNL3 IFNL1 IFNGR2 TYK2
GOBP_CELLULAR_RESPONSE_TO_TYPE_II_INTERFERON	9.49151e-08	5.22865e-06	0.704976	0.660976	2.19278	78	GBP4 CCL5 TNF GBP5 IRF1 GBP2 GBP1 GBP3 CCL2 CASP1 PARP14 SP100 STAT1 NLRC5 JAK2 HPX
GOBP_CELLULAR_RESPONSE_TO_UNFOLDED_PROTEIN	0.00207458	0.0266004	0.431708	0.500696	1.69968	95	OPTN ASB11 ATF3 PARP8 PPP1R15A FICD DDIT3 DNAJB9 YOD1 EIF2AK3 HSPA5 MANF HERPUD1 DERL2 CREBRF CREB3 BBC3 PPP1R15B BAG3 WFS1 BCL2L11 SELENOS EDEM2 SERP1 RHBDD2 ERN1 PIK3R1 PRKN ERLEC1
GOBP_CELLULAR_RESPONSE_TO_UV	0.92	0.99175	0.114267	-0.180093	-0.785683	85	HYAL2 MAPK11 MYC OPN3 CERS1 MFAP4 POLD1 METTL3 HYAL3 ATF4 PARP1 NOC2L RPL26 NPM1
GOBP_CELLULAR_RESPONSE_TO_UV_A	0.245161	0.546436	0.127505	-0.566502	-1.21633	6	OPN3 CERS1
GOBP_CELLULAR_RESPONSE_TO_UV_B	0.129114	0.386522	0.197822	-0.517868	-1.35715	11	HYAL2 MAPK11 MFAP4 HYAL3
GOBP_CELLULAR_RESPONSE_TO_UV_C	0.392924	0.692946	0.0883594	0.550982	1.0936	6	MDM2 POLH ST20 PIERCE1 TP53
GOBP_CELLULAR_RESPONSE_TO_VASCULAR_ENDOTHELIAL_GROWTH_FACTOR_STIMULUS	0.0136091	0.0983792	0.38073	0.487801	1.56253	62	VCAM1 FLT4 VEGFD PGF MAP2K3 DLL4 PIK3CD DLL1 PRKD1 ITGA5 PROX1 EGR3 NRP2 ERN1 NR4A1
GOBP_CELLULAR_RESPONSE_TO_VIRUS	3.82058e-10	3.55975e-08	0.814036	0.762109	2.3802	53	IFNL2 IFNB1 IFNL3 IFNL1 CXCL10 CCL5 IFIH1 IFI44 IFI6 IL6 ZC3H12A JAK2 NFKB1 OAS1 VWCE GBF1 CALR EXT1 IKBKE ATF2 IFNGR2 LGALS9 RIOK3 IRF5 TYK2
GOBP_CELLULAR_RESPONSE_TO_VITAMIN	0.218612	0.513017	0.109684	0.461019	1.23738	22	COL1A1 TNC VDR MDM2 PIM1 NCOA3 MN1 TRIM24
GOBP_CELLULAR_RESPONSE_TO_VITAMIN_D	0.196375	0.485915	0.118288	0.496142	1.27757	18	TNC VDR PIM1 NCOA3 MN1 TRIM24
GOBP_CELLULAR_RESPONSE_TO_WATER_STIMULUS	0.777567	0.934696	0.0549074	0.407668	0.736377	4	PIK3CA PKD2 PLEC
GOBP_CELLULAR_RESPONSE_TO_XENOBIOTIC_STIMULUS	0.335563	0.643091	0.0696133	0.310011	1.08302	118	KCNQ1 AHR ACER2 CYP4F2 CYP1A1 NKX3-1 RB1 WNK4 RORA SMOX NCEH1 PDE2A ABCA1 ABCC2 CYP2W1
GOBP_CELLULAR_RESPONSE_TO_X_RAY	0.193925	0.48334	0.152145	-0.530559	-1.26066	8	SFRP1 PRAP1 NUCKS1 CCND2
GOBP_CELLULAR_RESPONSE_TO_ZINC_ION	0.756329	0.925574	0.0477342	0.30341	0.731606	13	P2RX4 MT1E CREB1 MT2A MT1G MT1X
GOBP_CELLULAR_SENESCENCE	0.0346411	0.177365	0.321776	0.440986	1.48528	91	PLK2 CITED2 BCL6 HMGA2 TWIST1 MAP2K3 TBX3 B2M PML CDKN2B BMAL1 HLA-G CALR CDKN1A MAGEA2B MAGEA2 NUAK1 BRCA2 ID2 CDKN1B CDK6 FZR1 SIRT1 MAPK10 MORC3 NSMCE2 ZMIZ1 PTEN LMNA
GOBP_CELL_ACTIVATION	2.71048e-18	1.13644e-15	1.10534	0.489209	1.8377	771	CXCL8 IFNB1 IFNL1 CXCL10 CCL5 RSAD2 ITGAM C3 VCAM1 TNF IL15 TNFRSF9 ICAM1 NOD2 TNFSF14 IL7 TNFAIP3 CD274 IRF1 EBI3 NFKBIZ HLA-DOB NR4A3 ULBP2 AHR IL6 CCL2 CD70 NFATC2 TNFSF9 RELB ZC3H12A DHRS2 NMI RIPOR2 MAFB NFKB2 SDC4 SOCS1 FN1 ZEB2 IL11 BATF2 CEACAM1 VSIR GPER1 TNFSF13B MICB MAP3K8 BCL6 DNAJB9 DUSP10 CSF1 IL21R PDGFA NFIL3 IL20RB CYLD HLA-F CD83 TBX21 BCL10 CLEC4A ICOSLG UNC13D JUNB TLR6 SELEN…
GOBP_CELL_ACTIVATION_INVOLVED_IN_IMMUNE_RESPONSE	7.64146e-08	4.27186e-06	0.704976	0.537677	1.93613	191	IFNB1 IFNL1 ITGAM TNF ICAM1 NFKBIZ NR4A3 IL6 RELB ZC3H12A NMI CEACAM1 BCL6 HLA-F TBX21 ICOSLG UNC13D JUNB BCL3 IL4R RORA TICAM1 TCIM PIK3CD FCER1G DLL1 GBF1 SMAD7 IL6R LCP1 IL23A DYSF NFKBID F2RL1 RIPK2 ADGRE2 KMT2A VAMP2 APLF SEMA4A EP300 IL6ST LGALS9 BRD2 PIK3R1 SBNO2 PLA2G3 LAT2 SOCS5 IFI35 STX4 RC3H1 RAB27A RNF168 CD40 SOCS3 ANXA1
GOBP_CELL_ADHESION	2.24552e-08	1.35576e-06	0.733762	0.393316	1.48177	1059	CXCL8 SELE IFNB1 IFNL1 CCL5 ITGAM VCAM1 TNF IL32 IL15 ICAM1 NOD2 TNFSF14 IL7 TNFAIP6 CD274 RND1 IRF1 EBI3 NFKBIZ HLA-DOB C2CD4A C2CD4B ACAN NR4A3 OTOA GBP1 IL6 CCL2 LAMA3 CD70 TNFSF9 ZC3H12A RIPOR2 BMP5 SDC4 SOCS1 FN1 COL5A3 KLF4 CEACAM1 CDH15 VSIR CITED2 TNFSF13B DUSP1 ACER2 ACHE MAP3K8 BCL6 CCN4 DUSP10 ACVR1 CSF1 IL20RB HAPLN3 CYLD CD83 TBX21 BCL10 STX3 CLEC4A ICOSLG CXCL12 NECTIN4 UNC13D LAMA2…
GOBP_CELL_ADHESION_INVOLVED_IN_HEART_MORPHOGENESIS	0.16899	0.450023	0.1396	0.625251	1.33692	8	ACVR1 GATA5
GOBP_CELL_ADHESION_MEDIATED_BY_INTEGRIN	0.0108823	0.0842343	0.38073	0.501489	1.61728	65	CCL5 ITGAM VCAM1 ICAM1 ACER2 LIF PLAU RET ITGA5 EXT1 EFNA1 FBN1 ITGAV SERPINE1 EPHA2
GOBP_CELL_ADHESION_MOLECULE_PRODUCTION	0.0087534	0.07212	0.38073	0.801555	1.7139	8	CXCL8 CAV1
GOBP_CELL_AGGREGATION	0.504052	0.768665	0.0679923	0.409859	0.971026	12	CCN2 MYCN COL2A1
GOBP_CELL_CELL_ADHESION	1.97465e-07	1.03491e-05	0.690132	0.412192	1.5423	671	SELE IFNB1 IFNL1 CCL5 ITGAM VCAM1 TNF IL15 ICAM1 NOD2 TNFSF14 IL7 CD274 IRF1 EBI3 NFKBIZ HLA-DOB NR4A3 IL6 CCL2 LAMA3 CD70 TNFSF9 ZC3H12A RIPOR2 BMP5 SDC4 SOCS1 KLF4 CEACAM1 CDH15 VSIR CITED2 TNFSF13B MAP3K8 BCL6 DUSP10 ACVR1 IL20RB CYLD CD83 TBX21 BCL10 ICOSLG CXCL12 NECTIN4 SERPINB8 SELENOK CX3CL1 NFAT5 JAK2 AMIGO3 IL4R ZNF703 ADORA2A PIK3CD TJP2 B2M SMARCA2 EPHA7 SELPLG HLA-E ZFP36L1 TNIP1 GAT…
GOBP_CELL_CELL_ADHESION_INVOLVED_IN_GASTRULATION	0.148479	0.41875	0.152145	0.6553	1.3593	7	KLF4 WNK1
GOBP_CELL_CELL_ADHESION_MEDIATED_BY_CADHERIN	0.112319	0.356164	0.257206	-0.366245	-1.31048	34	CDH6 CDH10 CDH24 CDHR2 CDHR3 MMP24 PPM1F CDH5 ADAM19 CDH2 CDH4 MAD2L2
GOBP_CELL_CELL_ADHESION_MEDIATED_BY_INTEGRIN	0.0245029	0.145494	0.352488	0.716317	1.72724	13	CCL5 VCAM1 ITGA5
GOBP_CELL_CELL_ADHESION_VIA_PLASMA_MEMBRANE_ADHESION_MOLECULES	0.206787	0.500359	0.0928481	0.319929	1.15279	190	SELE ITGAM VCAM1 ICAM1 KLF4 CEACAM1 CDH15 ACVR1 NECTIN4 CX3CL1 AMIGO3 GATA5 PCDH8 ESAM CLDN4 RET SDK2 ITGA5 CLSTN3 MDGA1 CDH8 CDH22 FAT2 KIRREL3 PCDHAC2 PTPN23 CDHR5 CADM2 PCDH19 NECTIN2 BMP2 PALLD CLDN5
GOBP_CELL_CELL_JUNCTION_ASSEMBLY	0.553653	0.801538	0.04707	0.279842	0.953927	99	TNF CDH15 ZNF703 MICALL2 SMAD7 ESAM CLDN4 FLCN CDH8 CAV1 SNAI1 CDH22
GOBP_CELL_CELL_JUNCTION_DISASSEMBLY	0.273743	0.575631	0.110122	0.606648	1.20409	6	MYLK3 FER SNAI2
GOBP_CELL_CELL_JUNCTION_MAINTENANCE	0.947802	0.998767	0.0629395	-0.191114	-0.568943	16	F2R CSF1R MTSS1 PARD6A MYADM
GOBP_CELL_CELL_JUNCTION_ORGANIZATION	0.658747	0.870982	0.0365315	0.257345	0.914552	150	TNF CDH15 MYLK3 ZNF703 TJP2 MICALL2 SMAD7 ESAM CLDN4 FLCN CDH8 EXT1 CAV1 SNAI1 F2RL1 CDH22 PTPN23 NUMB EPHA2 CLDN5 JUP
GOBP_CELL_CELL_RECOGNITION	0.128	0.38486	0.252961	-0.329584	-1.26649	43	FOLR1 PRF1 DCST1 EPHB1 GIT1 CCT3 CD81 IZUMO1 PCDHB6 ASTL CCT5 CCT7 ZP3 CORO1A TCP1 CCT2 CD9 PCSK4
GOBP_CELL_CELL_SIGNALING	0.00271937	0.0319674	0.431708	0.339461	1.2777	904	CXCL10 CCL5 CXCL11 VIPR2 TNF HTR3E CCL20 IL15 PHF24 IL7 GPR50 STX11 TNFAIP6 KCNN1 PLK2 LTB GABRR2 KCNQ1 IL6 CCL2 TNFSF9 NPTX1 GRAP RYR2 MAFA RAPSN IL11 PTHLH ADRA1D GPER1 MIR320A ACHE PCLO LTA ADRB2 CCN4 CCL26 PDGFA LYPD1 PGF NKX3-1 HMGA2 MIR324 GABRE CADPS2 STX3 CXCL12 SIRT4 LAMA2 CPEB3 LIF SELENOM CX3CL1 JAK2 WNK4 CACNA1C AMPH CRHR2 ADORA2A TBX3 RAB5A CDKL5 FGF2 GRM2 P2RX4 FCER1G DLL1 TMF1 NPPC…
GOBP_CELL_CELL_SIGNALING_INVOLVED_IN_CARDIAC_CONDUCTION	0.354887	0.662298	0.0822055	0.417152	1.09751	20	KCNQ1 RYR2 CACNA1C SCN1B
GOBP_CELL_CHEMOTAXIS	3.32447e-11	3.68967e-09	0.851339	0.603687	2.17724	179	CXCL8 CXCL10 CCL5 CXCL11 CXCL3 VCAM1 CCL20 CXCL2 TNFSF14 TNFAIP6 HOXB9 IL6 CCL2 IL34 RIPOR2 DUSP1 VEGFD CCL26 CSF1 PGF CXCL12 CX3CL1 PIK3CD FGF2 P2RX4 FCER1G PRKD1 CXCL5 GBF1 BCAR1 LYST CREB3 IL6R RHOG CALR IL23A IL16 F2RL1 EGR3 SCG2 ADGRE2 SLIT2 HBEGF CYP19A1 LGALS9 NR4A1 SERPINE1 EPHA2
GOBP_CELL_COMMUNICATION_BY_ELECTRICAL_COUPLING	0.369231	0.675489	0.123842	-0.328035	-1.06206	22	ATP1A2 GJD3 GJC2 ATP1A3 DBN1 ATP1B1
GOBP_CELL_COMMUNICATION_BY_ELECTRICAL_COUPLING_INVOLVED_IN_CARDIAC_CONDUCTION	0.794562	0.942855	0.0433637	0.287258	0.739689	18	RYR2 CACNA1C CAV1
GOBP_CELL_COMMUNICATION_INVOLVED_IN_CARDIAC_CONDUCTION	0.733062	0.912792	0.0420772	0.271719	0.79011	35	KCNQ1 RYR2 CACNA1C CAV1 SCN1B JUP CACNA1G
GOBP_CELL_CYCLE	0.913087	0.98966	0.0140757	0.23579	0.888748	1451	TNF MX2 HOXD10 BIRC3 GATA6 PLK2 IRF1 GEM NR4A3 CCL2 PPP1R15A GADD45B RIPOR2 ZC3H12D GADD45G KLF4 CITED2 GPER1 DUSP1 DDIT3 BCL6 CYP1A1 ACVR1 MOV10L1 NKX3-1 HMGA2 CYLD RB1 IER3 JUNB LIF TRIM21 CDK2AP2 CDC6 ZNF703 TSPYL2 TCIM ZFP36L2 TBX3 TSC22D2 LIN37 CDKL5 FGF2 CCNL1 PML SMARCA2 PDE3A CDKN2B NPPC CCNI2 EGF PLK3 BMAL1 ZFP36L1 NEK10 CDC14A UVRAG MSH4 GBF1 BRSK1 HES1 PARP9 HLA-G SKIL CREB3 CDKN1C ID4…
GOBP_CELL_CYCLE_CHECKPOINT_SIGNALING	1	1	0.0115203	0.151094	0.543984	180	DUSP1 IER3 CDC6 PLK3 BRSK1 PARP9 PROX1 USP44 CDKN1A ATF2 CHEK2 RAD9A NABP1 BRCA2 MAD2L1BP GIGYF2 FZR1 RINT1 ZW10 SDE2 TRIM39 CHFR DTX3L DTL PABIR1 FBXO6 FBXO4 UFL1 RAD9B CRY1 BRD4 NEK11 HUS1 CCND1 APC WAC PPP1R10 HASPIN INTS7 TICRR FEM1B XPC MDC1 ZNF830 UIMC1 DOT1L KLHL22 TREX1 ERCC6
GOBP_CELL_CYCLE_DNA_REPLICATION	0.989446	1	0.0263947	0.169328	0.511804	44	BCL6 E2F7 BRCA2 E2F8 ATAD5 TERF2 UPF1 GMNN
GOBP_CELL_CYCLE_DNA_REPLICATION_INITIATION	0.120332	0.370583	0.184706	-0.682528	-1.38554	5	MCM3 MCM4 MCM2 POLA1 GINS3
GOBP_CELL_CYCLE_G1_S_PHASE_TRANSITION	0.180294	0.46451	0.100279	0.322894	1.16786	220	PLK2 CCL2 ZC3H12D KLF4 CYP1A1 ACVR1 RB1 CDK2AP2 CDC6 TCIM SMARCA2 CDKN2B CCNI2 PLK3 ID4 E2F7 BTN2A2 LATS2 CCNG2 MDM2 KMT2E CDKN1A USP29 ARID1A CDKN2C ADAMTS1 SASS6 MN1 RASSF1 LSM10 DPF3 DCUN1D3 AMBRA1 CCND3 ID2 ECD LATS1 CDKN1B GIGYF2 CDK6 PSME2 CDKN2D ANKRD17 ANXA1 SDE2 RPS6KB1 STIL CACNB4 CDC25A APBB1 TRIM39 PTPN6 ZNF655 UBE2E2 RHOU WEE1 PTEN
GOBP_CELL_CYCLE_G2_M_PHASE_TRANSITION	1	1	0.0138978	0.147688	0.523306	146	IER3 CDC6 PLK3 NEK10 BRSK1 PPM1D CDKN1A AKAP8L MASTL CHEK2 NABP1 LATS1 CDK6 TAF2 RRM2B USP50 FZR1 RINT1 CDC25A TRIM39 CHFR WEE1 DTL DNM2 PABIR1
GOBP_CELL_CYCLE_PHASE_TRANSITION	0.898696	0.98585	0.0156181	0.222468	0.828378	493	PLK2 CCL2 ZC3H12D KLF4 DUSP1 CYP1A1 ACVR1 RB1 IER3 CDK2AP2 CDC6 TCIM ZFP36L2 SMARCA2 CDKN2B CCNI2 PLK3 ZFP36L1 NEK10 CDC14A BRSK1 PARP9 CDKN1C ID4 E2F7 BTN2A2 LATS2 CCNG2 PROX1 MDM2 PPM1D USP44 KMT2E CDKN1A USP29 ARID1A AKAP8L CDKN2C ATF2 ADAMTS1 SASS6 MN1 MASTL CHEK2 RASSF1 LSM10 RAD9A DPF3 DCUN1D3 AMBRA1 NABP1 BRCA2 CCND3 ID2 ECD MAD2L1BP LATS1 CDKN1B GIGYF2 CDK6 TAF2 PSME2 RIOK2 CDKN2D RRM2B A…
GOBP_CELL_CYCLE_PROCESS	0.999001	1	0.0014427	0.193438	0.728072	1157	TNF GATA6 PLK2 GEM CCL2 RIPOR2 ZC3H12D KLF4 GPER1 DUSP1 BCL6 CYP1A1 ACVR1 MOV10L1 HMGA2 RB1 IER3 LIF CDK2AP2 CDC6 TCIM ZFP36L2 LIN37 CCNL1 SMARCA2 PDE3A CDKN2B NPPC CCNI2 EGF PLK3 ZFP36L1 NEK10 CDC14A UVRAG MSH4 BRSK1 PARP9 HLA-G CDKN1C ID4 E2F7 TGFA ZNF365 TOP1 DIAPH3 EXOC8 BTN2A2 LATS2 CCNG2 PROX1 MDM2 BCL2L11 PPM1D CALR PPP2R5B USP44 KMT2E LPIN1 TPPP MSX2 POC5 MEI1 GOLGA2 CDKN1A CSAG1 USP29 AR…
GOBP_CELL_DIFFERENTIATION_INVOLVED_IN_EMBRYONIC_PLACENTA_DEVELOPMENT	0.503021	0.768665	0.0646485	0.375138	0.965981	18	LIF E2F7 SNAI1 E2F8 DNAJB6 STK3
GOBP_CELL_DIFFERENTIATION_INVOLVED_IN_KIDNEY_DEVELOPMENT	0.806011	0.948093	0.0380842	0.256157	0.746573	38	STAT1 LIF HES1 JAG1 EXT1 MEF2C
GOBP_CELL_DIFFERENTIATION_INVOLVED_IN_METANEPHROS_DEVELOPMENT	0.504013	0.768665	0.0675189	0.401358	0.978071	14	STAT1 LIF WNT4 WWTR1 SALL1 PDGFB
GOBP_CELL_DIFFERENTIATION_INVOLVED_IN_PHENOTYPIC_SWITCHING	0.716599	0.904528	0.0617054	0.482732	0.808388	3	SOD2 DNMT1
GOBP_CELL_DIFFERENTIATION_IN_HINDBRAIN	0.345646	0.653305	0.117766	-0.396687	-1.12062	14	CBLN1 CEND1 LDB1 AGTPBP1 TTLL1
GOBP_CELL_DIFFERENTIATION_IN_SPINAL_CORD	0.116598	0.364074	0.15017	0.46346	1.3484	36	HOXD10 DLL4 MDGA1 GDF7 SOX13 ISL2 SCYL3 SCYL1 GIGYF2 LMO4
GOBP_CELL_DIVISION	1	1	0.0014427	0.146928	0.54919	572	VEGFD PDGFA PGF NKX3-1 HMGA2 RB1 CDK2AP2 CDC6 ZFP36L2 FGF2 DLL1 DCT PLK3 CDC14A UVRAG BCAR1 FIGN VANGL2 E2F7 TGFA ZNF365 TOP1 EXOC8 LATS2 CCNG2 EXT1 USP44 TTC28 TPPP MLLT3 GOLGA2 RHOB MBIP NCOA3 CCDC66 LUZP1 CCNT2 CEP164 MASTL CHEK2 NR3C1 CDK20 NUMB TRIM36 SVIL BRCA2 CCND3 E2F8 LBH LATS1 MIS12 CDK6 SON PARD3B TACC1 DSN1 ABRAXAS2 PRKCE CECR2 FZR1 ZW10 SDE2 MTMR3 ARHGEF2 ANAPC10 SMC4 CDC25A NSMCE2 …
GOBP_CELL_FATE_COMMITMENT	0.00613702	0.0585539	0.407018	0.416038	1.4985	192	HOXD10 IL7 GATA6 IL6 WNT9A KLF4 ACVR1 CYLD TBX21 DLL4 TBX3 TBX19 FGF2 PML DLX2 KDM6B SIX1 DLL1 GATA5 ETS2 HOXA2 HES1 IL6R LATS2 PROX1 JAG1 IL23A EXT1 GDF7 ESRP1 BRAF SOX13 MEF2C ISL2 ONECUT2 EP300 BMP2 IL6ST BRD2 CASP3 FOXG1 ID2 LATS1 RUNX2 SOCS3 WNT4 LMO4 JAK1 PPARG MCL1 ARHGEF2 RARA
GOBP_CELL_FATE_COMMITMENT_INVOLVED_IN_FORMATION_OF_PRIMARY_GERM_LAYER	0.0341388	0.176422	0.321776	0.611554	1.60897	20	GATA6 KLF4 ETS2
GOBP_CELL_FATE_COMMITMENT_INVOLVED_IN_PATTERN_SPECIFICATION	0.757914	0.926162	0.0551352	0.376404	0.747095	6	DLL4 GLI3
GOBP_CELL_FATE_DETERMINATION	0.00438079	0.0462282	0.407018	0.666896	1.81013	25	GATA6 KLF4 DLL1 HOXA2 HES1 PROX1 JAG1 MEF2C FOXG1
GOBP_CELL_FATE_SPECIFICATION	0.251825	0.553659	0.0894367	0.353213	1.15402	70	HOXD10 TBX21 TBX3 TBX19 FGF2 SIX1 DLL1
GOBP_CELL_FATE_SPECIFICATION_INVOLVED_IN_PATTERN_SPECIFICATION	0.754202	0.925071	0.0610364	-0.398566	-0.749849	4	SOX1 GLI2
GOBP_CELL_GROWTH	0.676707	0.881729	0.0317813	0.25177	0.935385	403	KRT17 ZC3H12D FN1 ZEB2 CEACAM1 BCL6 RGS2 SGK1 DCLK1 RB1 CXCL12 CYBA BST2 EAF2 TSPYL2 CDKL5 PML SMARCA2 EPHA7 ING1 SH3GL2 SMURF1 PAPPA2 TNC SMAD7 GOLGA4 SESN2 DERL2 BCAR1 CREB3 CDKN2AIP SLC44A4 MUC12 OSGIN1 CLSTN3 EXT1 KMT2D H3-5 H3-3B CDKN1A SLIT2 CDKN2C SPAG9 NPPA MMP14 HBEGF NDEL1 NRP2 RIMS2 ITCH SLC9A1 MSX1 SYT1 RAPH1 RICTOR DCUN1D3 TNFRSF12A MACF1 PRKN SERTAD2 ITSN2 NRN1L CGRRF1 SDCBP SEMA3A …
GOBP_CELL_JUNCTION_ASSEMBLY	0.868209	0.976073	0.0182442	0.224896	0.83488	382	TNF SIX4 CRTAC1 LAMA3 NPTX1 SDC4 FN1 CDH15 ACHE PCLO GABRE ACTN2 AMIGO3 WHAMM ZNF703 TESK2 SIX1 EPHA7 MICALL2 DNM3 SMAD7 ESAM CLDN4 FLCN SDK2 ITGA5 CLSTN3 MDGA1 COLQ RHOG CDH8 SRGAP2B CAV1 SNAI1 CDH22 KIRREL3 SRGAP2C ACTN1 MMP14 MEF2C SLC9A1 SEMA4A LRRN3 SORBS1 EPHA2 CLDN5 SRGAP2 MACF1 LRRTM2 SRC PLXNA2 JUP RAPGEF2
GOBP_CELL_JUNCTION_DISASSEMBLY	0.00869682	0.07212	0.38073	0.639129	1.73476	25	ITGAM C3 MYLK3 CX3CL1 VANGL2
GOBP_CELL_JUNCTION_MAINTENANCE	0.808511	0.949049	0.036685	0.254626	0.764432	43	RAPSN PCLO ERC2 F2RL1 RIMS2 BSN PLXNA4 SHANK1 ARF6
GOBP_CELL_JUNCTION_ORGANIZATION	0.864	0.974369	0.0181675	0.232006	0.868375	648	ITGAM C3 TNF SIX4 IL10RA CRTAC1 LAMA3 NPTX1 SDC4 FN1 RAPSN CDH15 ACHE PCLO GABRE MYLK3 ACTN2 CX3CL1 AMIGO3 WHAMM ZNF703 CDKL5 TJP2 TESK2 SIX1 EPHA7 SH3GL2 MICALL2 DNM3 HIP1R TNC PCDH8 DOK7 DRP2 SMAD7 ESAM CLDN4 FLCN VANGL2 ZNF365 SDK2 ITGA5 CLSTN3 DLGAP3 MDGA1 COLQ RHOG CDH8 EXT1 RAB8B SRGAP2B CAV1 EFNA1 ERC2 SNAI1 F2RL1 ARF4 CDH22 KIRREL3 SRGAP2C ACTN1 RHOB MMP14 LRRK2 MEF2C NRP2 RIMS2 PTPN23 SL…
GOBP_CELL_KILLING	4.81428e-13	7.41497e-11	0.921426	0.679755	2.37331	119	CXCL8 CXCL10 CXCL11 ITGAM CXCL3 C3 GBP5 CCL20 CXCL2 ICAM1 RAET1L GBP2 APOL1 GBP1 ULBP2 GBP3 RAET1G HLA-B IL11 CEACAM1 MICB HLA-F CXCL12 NECTIN4 UNC13D HLA-C B2M HLA-E LYST HLA-G RNF19B IL23A HLA-H F2RL1 P2RX7 VAMP2 LAG3 ULBP1 NECTIN2 LGALS9 TIGIT PIK3R1 HLA-A
GOBP_CELL_MATRIX_ADHESION	0.0584485	0.243707	0.190023	0.360207	1.29785	178	ITGAM VCAM1 OTOA SDC4 FN1 COL5A3 ACER2 BCL6 CSF1 ACTN2 CX3CL1 WHAMM CCN2 TESK2 PLAU ECM2 ITGA5 JAG1 BCL2L11 ACTN1 TECTA MMP14 SLC9A1 ONECUT2 ITGAV SORBS1 SERPINE1 PIK3R1 RRAS MACF1 SRC JUP MKLN1 CDK6 LIMS1 WNT4 COL17A1 PIP5K1A ADAMTS9 BST1 FERMT3 ILK TSC1 THSD1 MAP4K4 S100A10
GOBP_CELL_MATURATION	0.130913	0.388977	0.124434	0.348593	1.23023	142	C3 IL15 RND1 TDRD7 KLF2 RB1 CX3CL1 NR4A2 PDE3A NPPC PLA2G10 HES1 CDKN1C RET ANG DIAPH3 NEMP1 H3-3B LRRK2 ZAR1 PLA2G3 RAB24 BRCA2 ID2 AGRN HIF1A TUT7 FUT6 RUNX2 RFX3 CATSPERD PPARG
GOBP_CELL_MIGRATION_INVOLVED_IN_GASTRULATION	0.628429	0.854031	0.0787114	-0.34868	-0.859334	9	GPC3 LRP5 AMOT RIC8A CRB2
GOBP_CELL_MIGRATION_INVOLVED_IN_HEART_DEVELOPMENT	0.5744	0.819006	0.0610364	0.377358	0.927508	15	TWIST1 HAND2 PITX2 BVES
GOBP_CELL_MIGRATION_INVOLVED_IN_KIDNEY_DEVELOPMENT	0.15019	0.420439	0.156312	0.75013	1.35497	4	PDGFA VANGL2 PDGFRB PDGFB
GOBP_CELL_MIGRATION_INVOLVED_IN_METANEPHROS_DEVELOPMENT	0.251012	0.553275	0.121543	0.722327	1.20962	3	PDGFA PDGFRB PDGFB
GOBP_CELL_MIGRATION_INVOLVED_IN_SPROUTING_ANGIOGENESIS	0.0393302	0.190509	0.321776	0.483868	1.50276	51	PLK2 KLF4 MIR320A DLL4 FGF2 STARD13 EGR3 SLIT2 TBXA2R NR4A1 MIA3 ANXA1 HMOX1 EFNB2 TGFBR3 SRPX2 NRP1
GOBP_CELL_MIGRATION_IN_HINDBRAIN	0.405195	0.700574	0.106323	-0.390653	-1.06283	12	CEND1 ITGB1 EPHB1 EPHB2 FLNA
GOBP_CELL_MORPHOGENESIS	0.98002	1	0.00651414	0.204877	0.769104	799	NR4A3 CCL2 GARIN4 TIAM2 NPTX1 FN1 ZEB2 CDH15 MATN1 EGR2 SEMA3D KLF2 BCL6 PTPRH SGK1 DCLK1 RB1 CXCL12 LAMA2 LIF FOSL2 CDK5R2 ADORA2A CDKL5 NR4A2 CDC42EP5 PEAK3 EPHA7 SH3GL2 SMURF1 FZD4 SYNE3 HOXA2 B3GNT2 NGFR PRDM8 PLA2G10 GOLGA4 VDR BRSK1 HES1 SKIL CLDN4 RET VANGL2 ZNF365 CLSTN3 LATS2 PROX1 RHOG CDH8 ZNF385A EXT1 GDF7 BVES EFNA1 KIF13B SCN1B CDH22 DNMBP KIRREL3 ACTN1 BRAF P2RX7 ARHGEF28 SLIT2 SPA…
GOBP_CELL_MORPHOGENESIS_INVOLVED_IN_NEURON_DIFFERENTIATION	0.993982	1	0.00458288	0.183664	0.683135	476	NR4A3 TIAM2 NPTX1 FN1 ZEB2 EGR2 SEMA3D PTPRH DCLK1 RB1 CXCL12 LAMA2 CDK5R2 CDKL5 NR4A2 EPHA7 SMURF1 FZD4 HOXA2 B3GNT2 NGFR PRDM8 PLA2G10 GOLGA4 BRSK1 HES1 SKIL RET VANGL2 ZNF365 EXT1 GDF7 EFNA1 KIF13B SCN1B BRAF ARHGEF28 SLIT2 TECTA LRRK2 NDEL1 PCDHAC2 MEF2C NRP2 ISL2 SHOX2 SEMA4A RAPH1 NUMB PALLD NEDD4 MAP1S TNFRSF12A MACF1 FOXD1 PAK3 FOXG1 CHRNA7 RAPGEF2 ID2 ANKRD24 SEMA3A SZT2 DTNBP1 TRIO PLXN…
GOBP_CELL_MOTILITY	3.83665e-06	0.00013988	0.610527	0.359967	1.35498	1305	CXCL8 SELE CXCL10 CCL5 CXCL11 CXCL3 VCAM1 TNF CCL20 CXCL2 ICAM1 TAC3 TNFSF14 IFITM1 SIX4 RIGI TNFAIP6 TNFAIP3 PLK2 NR4A3 HOXB9 IGFBP6 IL6 CCL2 LAMA3 NFATC2 ZC3H12A IL34 RIPOR2 IL1R1 FLT4 BMP5 SDC4 FN1 ZEB2 TRIM55 KLF4 CEACAM1 CDH15 VSIR CITED2 GPER1 MIR320A ARID5B DUSP1 DDIT3 VEGFD SEMA3D BCL6 CCN4 CCL26 DUSP10 ACVR1 CSF1 PDGFA SP100 PGF SGK1 STAT1 TBX21 CXCL12 TWIST1 MAP2K3 LAMA2 SELENOK CX3CL1 …
GOBP_CELL_MOTILITY_INVOLVED_IN_CEREBRAL_CORTEX_RADIAL_GLIA_GUIDED_MIGRATION	0.26297	0.565666	0.110122	0.58588	1.2153	7	SRGAP2C SRGAP2 SYNE2 BMERB1 SUN1
GOBP_CELL_PROJECTION_ASSEMBLY	0.977	1	0.00715048	0.199987	0.747132	554	ICAM1 MYO1A KCNQ1 RIPOR2 FHDC1 PDGFA CYLD ACTN2 WHAMM KLF5 CFAP54 DNHD1 RAB5A CFAP70 CDKL5 P2RX4 CDC42EP5 GORAB DNAH17 DNM3 CDC14A TBC1D3 TBC1D10A EVI5L GBF1 RP2 VANGL2 IQUB LRGUK RHOG PLEKHM1 RAB8B CAV1 TBC1D22B F2RL1 ARF4 DNMBP RFX2 EHD1 SRGAP2C P2RX7 TOGARAM1 SLIT2 CCDC66 LUZP1 NDEL1 EPS8L2 PTPN23 CCDC38 ONECUT2 CEP164 RAP2B MARCHF7 EMP1 EPHA2 PIK3R1 CFAP43 AKIRIN1 SRGAP2 EMP3 SRC PLA2G3 FSIP2…
GOBP_CELL_PROJECTION_MORPHOGENESIS	0.993	1	0.00409492	0.184388	0.688859	543	NR4A3 TIAM2 NPTX1 FN1 ZEB2 EGR2 SEMA3D PTPRH SGK1 DCLK1 CXCL12 LAMA2 CDK5R2 ADORA2A CDKL5 NR4A2 EPHA7 SH3GL2 SMURF1 FZD4 HOXA2 B3GNT2 NGFR PRDM8 PLA2G10 GOLGA4 BRSK1 SKIL RET VANGL2 ZNF365 CLSTN3 EXT1 GDF7 EFNA1 KIF13B SCN1B KIRREL3 BRAF ARHGEF28 SLIT2 SPAG9 LRRK2 NDEL1 PCDHAC2 NRP2 ISL2 RIMS2 SHOX2 SEMA4A SYT1 MYO9B RAPH1 NUMB PALLD NEDD4 MAP1S TNFRSF12A SRGAP2 RREB1 MACF1 FOXD1 SRC PRKN PAK3 FO…
GOBP_CELL_PROJECTION_ORGANIZATION	0.992008	1	0.00409492	0.208097	0.783714	1363	ICAM1 MYO1A CRTAC1 NR4A3 KCNQ1 IL6 TRIM67 RIPOR2 TIAM2 NPTX1 BMP5 SDC4 FN1 ZEB2 KLF4 EGR2 SEMA3D RGS2 FHDC1 PTPRH STMN4 PDGFA SGK1 CYLD DCLK1 STX3 RB1 CXCL12 LAMA2 CPEB3 ACTN2 CX3CL1 JAK2 AMIGO3 WHAMM KLF5 CDK5R2 CFAP54 ADORA2A DNHD1 RAB5A CFAP70 CDKL5 GALR2 NR4A2 B2M P2RX4 CDC42EP5 GORAB EPHA7 SH3GL2 DNAH17 MICALL2 SMURF1 DNM3 MANF EFHD1 CDC14A FZD4 HOXA2 TBC1D3 B3GNT2 TNC TBC1D10A EVI5L PRKD1 N…
GOBP_CELL_PROLIFERATION_INVOLVED_IN_HEART_MORPHOGENESIS	0.0341488	0.176422	0.321776	0.628547	1.59572	17	TBX3 SIX1 HAND2 PITX2 HES1 PIM1
GOBP_CELL_PROLIFERATION_INVOLVED_IN_KIDNEY_DEVELOPMENT	0.4352	0.722811	0.0747385	0.422092	1.03746	15	PDGFA STAT1 FLCN IL6R BMP2 PDGFRB EGR1 CFLAR
GOBP_CELL_PROLIFERATION_INVOLVED_IN_METANEPHROS_DEVELOPMENT	0.918118	0.990948	0.0432769	0.283007	0.605131	8	STAT1 PDGFRB EGR1
GOBP_CELL_PROLIFERATION_IN_BONE_MARROW	0.159696	0.434465	0.151149	0.736939	1.33114	4	HMGA2 SHC1
GOBP_CELL_PROLIFERATION_IN_FOREBRAIN	0.0707831	0.272412	0.206588	0.559884	1.459	19	ZEB2 HMGA2 DCT NUMB GLI3 CEP120
GOBP_CELL_PROLIFERATION_IN_HINDBRAIN	0.1797	0.463534	0.131458	0.593706	1.32094	9	RORA FGF2 EGF RERE
GOBP_CELL_PROLIFERATION_IN_MIDBRAIN	0.405512	0.700801	0.0897105	-0.633068	-1.0809	3	FZD3 RYK
GOBP_CELL_RECOGNITION	0.0281036	0.157571	0.352488	-0.296952	-1.30627	91	FOLR1 AMIGO1 DSCAM EFNB3 CDK5R1 TUB IGSF9 PCDH12 PRF1 SPON2 DCST1 NEXN EPHB1 CNTN2 VCAN GIT1 TNN ADGRB1 EPHB2 CCT3 CD81 IZUMO1 PCDHB6 ASTL APP EPHB3 CCT5 CCT7 ZP3 CORO1A
GOBP_CELL_REDOX_HOMEOSTASIS	0.333333	0.641915	0.15017	-0.281632	-1.07113	41	APEX1 SLC11A1 NOS2 GSR PRDX3 GIT1 NOS3 SELENON TXN2 TXNRD1 BOLA1 KRIT1 PRDX2 NQO1 PRDX1 BOLA2B GCLC TXN TXNRD3
GOBP_CELL_SUBSTRATE_ADHESION	0.062436	0.252928	0.179782	0.339315	1.24673	274	ITGAM VCAM1 OTOA GBP1 SDC4 FN1 COL5A3 ACER2 BCL6 CSF1 UNC13D ACTN2 CX3CL1 JAK2 WHAMM ANGPT2 CCN2 TESK2 PLAU MICALL2 COL1A1 CASS4 FZD4 ECM2 ITGA5 JAG1 BCL2L11 CALR BVES EFNA1 FAT2 ACTN1 BRAF TECTA MMP14 CCN1 SLC9A1 ONECUT2 ITGAV SORBS1 SERPINE1 PIK3R1 RRAS TNFRSF12A SRGAP2 RREB1 MACF1 SRC LPXN JUP MKLN1 CDK6 LIMS1 CRKL P4HB WNT4 COL17A1 PRKCE PIP5K1A ADAMTS9
GOBP_CELL_SUBSTRATE_JUNCTION_DISASSEMBLY	0.848432	0.968262	0.046882	0.317773	0.679468	8	PIK3R1 ARF6 MAP4K4 DUSP3 MAPRE2
GOBP_CELL_SUBSTRATE_JUNCTION_ORGANIZATION	0.308858	0.618781	0.0760837	0.326512	1.10054	92	LAMA3 SDC4 FN1 ACTN2 WHAMM TESK2 ITGA5 RAB8B ACTN1 MMP14 SLC9A1 SORBS1 PIK3R1 MACF1 SRC LIMS1 WNT4 COL17A1 PIP5K1A ARF6 TSC1 THSD1 MAP4K4 S100A10 PTEN NRP1 EPB41L5
GOBP_CELL_SURFACE_PATTERN_RECOGNITION_RECEPTOR_SIGNALING_PATHWAY	0.00126005	0.0183938	0.45506	0.579199	1.83268	56	TNFAIP3 IRAK2 NMI NFKBIA TICAM2 CYBA TLR6 TICAM1 OAS1 PELI1 SQSTM1 F2RL1 RIPK2 NR1D1 LGALS9 PIK3R1 IFI35 PRKCE SCIMP RELA WDFY1 PIK3AP1
GOBP_CELL_SURFACE_RECEPTOR_PROTEIN_SERINE_THREONINE_KINASE_SIGNALING_PATHWAY	0.0832487	0.299751	0.153159	0.329705	1.21613	300	TNFAIP6 SFRP4 BMP5 ZEB2 CITED2 ACVR1 TMEM100 JAK2 FOS ADAMTSL2 ZNF703 PML CDKN2B ING1 HSPA5 SMURF1 SMAD5-AS1 TOB1 SMAD7 DLX3 HES1 SKIL FLCN CDKN1C HIVEP1 LATS2 VASN PMEPA1 EXT1 GDF7 ARID4B CAV1 MSX2 FBN1 FAM83G RNF111 SOX11 SAP130 CCN1 ATF2 ONECUT2 EP300 MSX1 BAMBI BMP2 CAV2 ZNF451 CLDN5 FOXD1 SRC USP15 LPXN SDCBP CTDSPL2 ARID4A GOT1 LATS1 SPRED3 SPRED2 CCN3 BCL9L GDF15 CRKL RUNX2 ELAPOR2 CREB1 J…
GOBP_CELL_SURFACE_RECEPTOR_PROTEIN_TYROSINE_KINASE_SIGNALING_PATHWAY	0.210421	0.504142	0.0886261	0.297449	1.10845	489	IFI6 BDKRB2 NR4A3 IGFBP6 IL1R1 FLT4 BMP5 SOCS1 CEACAM1 GPER1 ARID5B VEGFD CSF1 PDGFA MUC20 TIPARP PGF NKX3-1 CSRNP1 JAK2 ANGPT2 PIK3CD CCN2 FGF2 DLL1 EPHA7 EGF EIF2AK3 SH3GL2 COL1A1 CASS4 FZD4 HIP1R RHBDF1 PRKD1 NGFR SHC2 F3 PLAUR BCAR1 RET TGFA IRS2 ITGA5 PROX1 C1QTNF12 PPP2R5B EXT1 FOXO1 EFNA1 SHC4 ARF4 LTK BRAF ABL2 SHCBP1 ARHGEF28 MVP NAMPT FRS2 NPPA MMP14 HBEGF NDEL1 NRP2 SULF2 PDE6G SORBS1 …
GOBP_CELL_SURFACE_RECEPTOR_PROTEIN_TYROSINE_PHOSPHATASE_SIGNALING_PATHWAY	0.750538	0.922676	0.0623861	-0.358075	-0.768822	6	PTN PTPRF PTPRD
GOBP_CELL_SURFACE_RECEPTOR_SIGNALING_PATHWAY_INVOLVED_IN_HEART_DEVELOPMENT	0.683426	0.88544	0.0599892	0.404515	0.80289	6	MSX2 MSX1 ALPK2
GOBP_CELL_SURFACE_RECEPTOR_SIGNALING_PATHWAY_VIA_JAK_STAT	2.16778e-10	2.15266e-08	0.826657	0.691077	2.31921	87	IFNL2 IFNB1 IFNL3 IFNL1 TNF IL15 IL10RA IL6 CCL2 NMI SOCS1 PARP14 HMGA2 STAT1 JAK2 BCL3 EGF HES1 PARP9 IL15RA TSLP IL23A CAV1
GOBP_CELL_SURFACE_RECEPTOR_SIGNALING_PATHWAY_VIA_STAT	5.94626e-11	6.41092e-09	0.839089	0.676332	2.31705	102	IFNL2 IFNB1 IFNL3 IFNL1 CCL5 TNF IL15 IL10RA IL6 CCL2 NMI SOCS1 PARP14 HMGA2 STAT1 LIF JAK2 BCL3 EGF HES1 PARP9 IL15RA TSLP IL6R IL23A CAV1 STAT2 EP300 IL6ST C1QTNF4 GADD45A SH2B3 TYK2
GOBP_CELL_SURFACE_TOLL_LIKE_RECEPTOR_SIGNALING_PATHWAY	0.00105918	0.015892	0.45506	0.580756	1.8297	55	TNFAIP3 IRAK2 NMI NFKBIA TICAM2 CYBA TLR6 TICAM1 OAS1 PELI1 SQSTM1 F2RL1 RIPK2 NR1D1 LGALS9 PIK3R1 IFI35 PRKCE SCIMP RELA WDFY1 PIK3AP1
GOBP_CELL_VOLUME_HOMEOSTASIS	0.132616	0.392339	0.234393	-0.36935	-1.27611	31	AQP4 SLC12A8 AQP11 GPRC5B CLNS1A SLC12A9 CCDC51 NPM1 ABCB8
GOBP_CEMENTUM_MINERALIZATION	0.15914	0.433897	0.161979	-0.615719	-1.32201	6	ALPL HACD1 ANKH FGFR1
GOBP_CENTRAL_NERVOUS_SYSTEM_DEVELOPMENT	0.623377	0.850582	0.0354665	0.258277	0.971022	826	ITGAM C3 TNF HOXD10 ACAN TAL2 CRTAC1 NR4A3 IL6 IL34 MAFB NPTX1 BMP5 ZEB2 EN2 CITED2 EGR2 BCL6 NAV2 DUSP10 HMGA2 HAPLN3 DCLK1 CXCL12 LIF FOS AMIGO3 RORA CDK5R2 ADORA2A DLL4 TBX3 TBX19 FGF2 NR4A2 B2M DLX2 KDM6B SIX1 DLL1 DCT HSD17B7 EPHA7 EGF HSPA5 SH3GL2 FZD4 HOXA2 CHST8 PITX2 NGFR DRP2 PRDM8 BRSK1 SYNGR3 HES1 ID4 IRS2 ZSWIM6 ZNF365 CHD5 PROX1 MDGA1 BAG3 MYCN GRIN2D TULP3 EXT1 GDF7 TPPP EFNA1 SCN1…
GOBP_CENTRAL_NERVOUS_SYSTEM_MATURATION	0.470968	0.747349	0.0862866	-0.463546	-0.995278	6	CEND1 CDK5R1
GOBP_CENTRAL_NERVOUS_SYSTEM_MYELIN_FORMATION	0.478346	0.753574	0.0806388	-0.606931	-1.03627	3	ABCA2 ERCC2 MIOS
GOBP_CENTRAL_NERVOUS_SYSTEM_MYELIN_MAINTENANCE	0.84413	0.9655	0.0540088	0.407105	0.681743	3	PTEN CLU
GOBP_CENTRAL_NERVOUS_SYSTEM_NEURON_AXONOGENESIS	0.329218	0.638881	0.0813027	0.386227	1.1237	36	ZEB2 NR4A2 PRDM8 SCN1B ARHGEF28 SLIT2 NDEL1 SZT2 PLXNA4 PTEN B4GALT5 PRKCA EPHA4 WDR47 MYCBP2 C12orf57
GOBP_CENTRAL_NERVOUS_SYSTEM_NEURON_DEVELOPMENT	0.799043	0.94482	0.0322153	0.239265	0.792941	79	ZEB2 NR4A2 PRDM8 SCN1B BTG2 ARHGEF28 SLIT2 NDEL1 NRP2 FOXG1 RAPGEF2 SZT2 CRKL PLXNA4 SCYL2 ZMIZ1 PTEN NRP1 PLXNA3 B4GALT5 PRKCA
GOBP_CENTRAL_NERVOUS_SYSTEM_NEURON_DIFFERENTIATION	0.224599	0.51999	0.0886261	0.319587	1.14683	171	HOXD10 ZEB2 EN2 BCL6 RORA DLL4 NR4A2 B2M DLX2 PRDM8 BRSK1 HES1 ID4 ZSWIM6 CHD5 PROX1 MDGA1 TULP3 GDF7 EFNA1 SCN1B BTG2 ARHGEF28 SLIT2 NDEL1 NRP2 ISL2 EPHA2 SCYL3 FOXG1 RAPGEF2 SCYL1 SZT2 GIGYF2 ZHX2 CRKL PLXNA4 LMO4 SCYL2
GOBP_CENTRAL_NERVOUS_SYSTEM_PROJECTION_NEURON_AXONOGENESIS	0.344239	0.652176	0.0808589	0.3983	1.10367	28	ZEB2 NR4A2 PRDM8 SCN1B SLIT2 SZT2 PLXNA4
GOBP_CENTRAL_NERVOUS_SYSTEM_VASCULOGENESIS	0.447479	0.731771	0.0878313	-0.560348	-1.05422	4	WNT7B ENG
GOBP_CENTRIOLE_ASSEMBLY	0.447334	0.731771	0.063079	0.336965	1.0269	46	PLK2 POC5 CEP295 SASS6 WDR62 STIL CCP110 CEP120 CCDC15 C2CD3 RTTN CEP135 KIAA0753
GOBP_CENTRIOLE_CENTRIOLE_COHESION	0.803714	0.946719	0.0692836	-0.261724	-0.759234	15	NIN CROCC DCTN1 KIF3A CEP250 NEK2 CEP44 CEP68 ODF2 CCDC102B CTNNB1 CNTLN CEP135 SGO1 RTTN
GOBP_CENTRIOLE_ELONGATION	0.14827	0.41875	0.145516	0.582066	1.35425	11	POC5 CEP295 CEP120 CCDC15 C2CD3
GOBP_CENTROMERE_COMPLEX_ASSEMBLY	0.994413	1	0.0290688	0.161526	0.456356	30	RB1 H3-3B MIS12 HJURP CENPC RNF4 TRAPPC12 POGZ CENPP
GOBP_CENTROMERIC_SISTER_CHROMATID_COHESION	0.739241	0.914148	0.0711327	-0.296844	-0.777923	11	BUB1B CTCF PPP2R1A NAA10 PPP2R1B
GOBP_CENTROSOME_DUPLICATION	0.469807	0.747349	0.0572461	0.306226	1.00882	75	PLK2 BRSK1 POC5 CEP295 SASS6 WDR62 CENATAC BRCA2 ITGB1BP2 SIRT1 STIL CCP110 CHMP4B CEP120 CCDC15 C2CD3
GOBP_CENTROSOME_SEPARATION	0.9408	0.996942	0.0382417	0.232552	0.571588	15	NDEL1 NUP62 CNTROB UBXN2B KIF15 CHEK1 NDE1 NSFL1C CEP85 KIF3B KIF11 NEK2 MAP9 AURKA
GOBP_CERAMIDE_1_PHOSPHATE_TRANSPORT	0.399549	0.695256	0.09855	-0.466177	-1.06936	7	GLTPD2 CPTP MTTP
GOBP_CERAMIDE_BIOSYNTHETIC_PROCESS	0.0133938	0.0971952	0.38073	-0.348649	-1.39287	57	ST6GALNAC5 PAQR4 UGT8 CERS1 B3GALT4 SPHK1 ST6GALNAC3 ASAH1 GBA1 B4GALNT1 TLCD3B CERS2 SMPD2 DEGS2 ALOXE3 ELOVL1 MECR
GOBP_CERAMIDE_CATABOLIC_PROCESS	0.510671	0.773281	0.0643583	0.38116	0.967671	17	ACER2 NEU1 CEL
GOBP_CERAMIDE_METABOLIC_PROCESS	0.217105	0.511229	0.248911	-0.255107	-1.12552	88	ST6GALNAC5 PAQR4 UGT8 SMPD3 CERS1 GM2A B3GALT4 SPHK1 ST6GALNAC3 ASAH1 CERK GBA1 SGPL1 SCARB2 B4GALNT1 TLCD3B CLN6 CERS2 SMPD2 DEGS2 ALOXE3 ELOVL1 MECR ABCA2
GOBP_CERAMIDE_TRANSPORT	0.76781	0.931019	0.0713053	-0.274019	-0.774091	14	GLTPD2 CPTP ABCA2 MTTP CLN3 PLTP
GOBP_CEREBELLAR_CORTEX_DEVELOPMENT	0.764783	0.929589	0.0387167	0.26313	0.798393	45	NAV2 RORA DLL1 HSPA5 ZNF365 PROX1
GOBP_CEREBELLAR_CORTEX_FORMATION	0.497059	0.765728	0.101351	-0.319473	-0.972209	18	CBLN1 CEND1 GBA1 LDB1 AGTPBP1 TTLL1
GOBP_CEREBELLAR_CORTEX_MORPHOGENESIS	0.545139	0.795007	0.10592	-0.278587	-0.949554	29	CBLN1 CEND1 SPTBN2 GBA1 LDB1 AGTPBP1 TTLL1 TRNP1 CDK5 COMT
GOBP_CEREBELLAR_GRANULAR_LAYER_DEVELOPMENT	0.238318	0.537693	0.135741	-0.51559	-1.2251	8	CBLN1 CEND1
GOBP_CEREBELLAR_GRANULAR_LAYER_FORMATION	0.61811	0.847333	0.0675189	-0.533686	-0.911216	3	CBLN1
GOBP_CEREBELLAR_GRANULAR_LAYER_MORPHOGENESIS	0.5	0.767908	0.0810802	-0.4789	-0.972169	5	CBLN1
GOBP_CEREBELLAR_PURKINJE_CELL_LAYER_DEVELOPMENT	0.783942	0.93807	0.042417	0.280992	0.761167	24	RORA DLL1 HSPA5 ARCN1
GOBP_CEREBELLAR_PURKINJE_CELL_LAYER_FORMATION	0.243038	0.54338	0.140406	-0.456672	-1.19678	11	CEND1 GBA1 LDB1 AGTPBP1 TTLL1
GOBP_CEREBELLAR_PURKINJE_CELL_LAYER_MORPHOGENESIS	0.28382	0.590193	0.132147	-0.392581	-1.13884	15	CEND1 SPTBN2 GBA1 LDB1 AGTPBP1 TTLL1
GOBP_CEREBRAL_CORTEX_CELL_MIGRATION	0.882195	0.979099	0.0328701	0.232415	0.686422	40	CDK5R2 MDGA1 SRGAP2C SLIT2 NDEL1 SRGAP2 FOXG1 ZMIZ1 GLI3 SYNE2 RTN4
GOBP_CEREBRAL_CORTEX_DEVELOPMENT	0.986348	1	0.0179363	0.180979	0.622897	106	FOS CDK5R2 MDGA1 SRGAP2C SLIT2 NDEL1 WDR62 SRGAP2 FOXG1 MCPH1 HIF1A TACC1 NOTCH2NLA CRKL TRA2B NOTCH2NLC TRAPPC9 NOTCH2NLB PHACTR1 TSC1 ZMIZ1 XAB2 GLI3 NCOA1 SYNE2 FAT4 CEP120 RTN4 NF1 BNIP3 GSK3B AKIRIN2 WDR47 TACC2
GOBP_CEREBRAL_CORTEX_GABAERGIC_INTERNEURON_DEVELOPMENT	0.0141305	0.101565	0.38073	-0.808401	-1.64106	5	LHX6 RAC3 CNTN2
GOBP_CEREBRAL_CORTEX_GABAERGIC_INTERNEURON_DIFFERENTIATION	0.395034	0.694175	0.0992333	-0.468706	-1.07516	7	LHX6 RAC3 CNTN2
GOBP_CEREBRAL_CORTEX_GABAERGIC_INTERNEURON_MIGRATION	0.112205	0.355952	0.186433	-0.791726	-1.35179	3	LHX6 CNTN2
GOBP_CEREBRAL_CORTEX_NEURON_DIFFERENTIATION	0.429878	0.718762	0.0728939	0.407752	1.03518	17	DLX2 HES1 ID4 CHD5
GOBP_CEREBRAL_CORTEX_RADIALLY_ORIENTED_CELL_MIGRATION	0.706371	0.899289	0.0447749	0.284122	0.809957	32	CDK5R2 MDGA1 SRGAP2C NDEL1 SRGAP2 FOXG1 ZMIZ1 GLI3 SYNE2 RTN4
GOBP_CEREBRAL_CORTEX_REGIONALIZATION	0.694332	0.892544	0.0632191	0.502838	0.842058	3	TRA2B PAX6
GOBP_CEREBRAL_CORTEX_TANGENTIAL_MIGRATION	0.714286	0.903573	0.0636424	-0.418529	-0.787407	4	LHX6
GOBP_CEREBROSPINAL_FLUID_CIRCULATION	0.831442	0.959475	0.0445071	0.279077	0.661181	12	CFAP54 DNAH9 CFAP43
GOBP_CGAS_STING_SIGNALING_PATHWAY	0.0830671	0.29944	0.282013	-0.420369	-1.39577	25	SLC19A1 PARP1 ZDHHC9 BANF1 RNF39 AKT1 STING1 PRKDC TAB1 SPSB3 AURKB MIR4691
GOBP_CGMP_BIOSYNTHETIC_PROCESS	0.564246	0.811259	0.0692836	0.464483	0.921915	6	NPPC NPPA
GOBP_CGMP_CATABOLIC_PROCESS	0.190114	0.47777	0.137251	0.71225	1.28655	4	PDE2A PDE10A PDE9A PDE5A
GOBP_CGMP_MEDIATED_SIGNALING	0.585843	0.826057	0.0572461	0.347832	0.906414	19	PDE3A NPPC PDE2A NPPA PDE10A
GOBP_CGMP_METABOLIC_PROCESS	0.189456	0.476693	0.126876	0.558346	1.29906	11	RORA NPPC PDE2A NPPA PDE10A PDE9A
GOBP_CHAPERONE_MEDIATED_AUTOPHAGY	0.802568	0.946165	0.045679	0.290593	0.708147	14	PLK3 BAG3
GOBP_CHAPERONE_MEDIATED_PROTEIN_COMPLEX_ASSEMBLY	0.0801187	0.292887	0.276501	-0.448627	-1.41871	20	BBS10 PFDN6 PSMG3 STUB1 HSPD1 HSP90AB1 HSP90AA1 DNLZ CCT2
GOBP_CHAPERONE_MEDIATED_PROTEIN_FOLDING	0.81486	0.951023	0.0321428	0.235251	0.760953	66	HSPA6 DNAJB4 DNAJB5 HSPA5
GOBP_CHEMICAL_HOMEOSTASIS	0.445554	0.729889	0.0509083	0.270751	1.01644	745	CXCL10 CCL5 CXCL11 ICAM1 ATP4A KCNQ1 IL6 CLIC2 ABCG1 CMKLR2 SFRP4 NPTX1 RYR2 ANGPTL4 GPER1 MIR320A DDIT3 CYP4F2 CCN4 ERO1B CXCL12 CYBA SELENOK CX3CL1 RAB30 SLC10A7 WNK4 GRAMD1B CACNA1C FOSL2 HPX RORA DISP3 LIPG OAS1 SLC9A8 FGF2 B2M GRM2 PML SEC24A NPPC COL1A1 ADCY5 SLC31A2 HERPUD1 FRRS1 SOD2 PRKD1 NGFR PLA2G10 VDR MYLIP MYH7B SESN2 OSBP CCDC186 ABCA1 MYO5B PTPRN IRS2 MUSTN1 SLC12A7 C1QTNF12 WFS1 …
GOBP_CHEMICAL_SYNAPTIC_TRANSMISSION_POSTSYNAPTIC	0.564345	0.811259	0.0477342	0.283993	0.945956	83	HTR3E ADRB2 ADORA2A P2RX4 GRIN2D STX1A P2RX7 CHRNA10 LRRK2 EEA1 MEF2C RIMS2 DRD4 CHRFAM7A PRKN CHRNA7
GOBP_CHEMOKINE_C_C_MOTIF_LIGAND_5_PRODUCTION	0.440767	0.727335	0.0785029	0.476702	1.01929	8	TICAM2 OAS3
GOBP_CHEMOKINE_C_X_C_MOTIF_LIGAND_12_SIGNALING_PATHWAY	0.13308	0.393187	0.166934	0.755232	1.36419	4	CXCL12 WBP1L OXSR1 STK39
GOBP_CHEMOKINE_C_X_C_MOTIF_LIGAND_1_PRODUCTION	0.809717	0.949049	0.0559429	0.427943	0.716638	3	IL17RA TIRAP MYD88
GOBP_CHEMOKINE_C_X_C_MOTIF_LIGAND_2_PRODUCTION	0.011612	0.0879878	0.38073	0.69277	1.70276	15	TNF KLF4 OAS3 OAS1 F2RL1
GOBP_CHEMOKINE_PRODUCTION	0.000146103	0.0031685	0.518848	0.607831	1.92535	58	TNF IL7 IL6 MEFV KLF4 TICAM2 TWIST1 SELENOK OAS3 IL4R TICAM1 OAS1 TSLP IL6R F2RL1 RIPK2 LGALS9 EPHA2 SOCS5 AGER HIF1A
GOBP_CHEMOREPULSION_OF_AXON	0.780645	0.9356	0.0605093	-0.348501	-0.748265	6	UNC5C NTN1 RYK
GOBP_CHEMOSENSORY_BEHAVIOR	0.640823	0.861776	0.0553643	0.344574	0.830863	13	WFS1 TPBG SHANK1 ATP6V1B1 UBR3 CFAP69
GOBP_CHIASMA_ASSEMBLY	0.938462	0.995501	0.0467883	0.294332	0.557453	5	UBE2B RNF212B BRIP1
GOBP_CHITIN_METABOLIC_PROCESS	0.0969582	0.328578	0.197822	0.790473	1.42784	4	OVGP1 CHI3L2 CTBS CHI3L1
GOBP_CHLORIDE_TRANSPORT	0.104809	0.342475	0.15017	0.406898	1.3066	64	ANO9 APOL1 GABRR2 CLIC2 GABRQ GABRE WNK4 CLDN4 SLC12A7
GOBP_CHOLANGIOCYTE_PROLIFERATION	0.458175	0.740301	0.0810802	0.570894	1.03121	4	LIMS2 GPBAR1 HDAC6 NOTCH2
GOBP_CHOLESTEROL_CATABOLIC_PROCESS	0.655462	0.869024	0.0678338	-0.448799	-0.844355	4	SCARB1 SNX17
GOBP_CHOLESTEROL_EFFLUX	0.137976	0.400657	0.133555	0.419154	1.2718	45	ABCG1 APOF NFKB1 EGF PLA2G10 ABCA1 CAV1 TTC39B
GOBP_CHOLESTEROL_IMPORT	0.110912	0.354467	0.17822	0.682857	1.41646	7	STARD4 STARD5 LDLR
GOBP_CHOLESTEROL_STORAGE	0.170695	0.451537	0.128143	0.504583	1.2993	18	ABCG1 STARD4 ABCA1 TTC39B EHD1 PPARG PPARD NPC2
GOBP_CHOLINE_METABOLIC_PROCESS	0.0331649	0.174544	0.321776	-0.812063	-1.52779	4	CHDH SLC44A1 BCHE
GOBP_CHOLINE_TRANSPORT	0.660107	0.871795	0.0597318	0.394363	0.818034	7	SLC44A4 FLVCR2 SLC44A2 FLVCR1
GOBP_CHONDROBLAST_DIFFERENTIATION	0.105263	0.343311	0.195789	0.810121	1.35664	3	FGF2 CCN1 RARA
GOBP_CHONDROCYTE_DEVELOPMENT	0.0611664	0.249796	0.216543	0.530303	1.46945	28	PTHLH MATN1 EIF2AK3 SMAD7 EXT1 MSX2 ECM1 SHOX2 SULF2 AXIN2 RUNX2 SERPINH1
GOBP_CHONDROCYTE_DEVELOPMENT_INVOLVED_IN_ENDOCHONDRAL_BONE_MORPHOGENESIS	0.682196	0.88544	0.054794	0.366559	0.81556	9	MATN1 SERPINH1
GOBP_CHONDROCYTE_DIFFERENTIATION	0.0194279	0.123836	0.352488	0.455983	1.54154	94	WNT9A PTHLH MATN1 CCN4 HMGA2 RB1 FOSL2 CREB3L2 CCN2 ARID5A NPPC EIF2AK3 SMAD7 MUSTN1 MAF NKX3-2 EXT1 MSX2 ECM1 ATF2 MEF2C SHOX2 SULF2 BMP2 RUNX1 TRIP11 TGFBI AXIN2 HIF1A CCN3 RUNX2 SERPINH1
GOBP_CHONDROCYTE_DIFFERENTIATION_INVOLVED_IN_ENDOCHONDRAL_BONE_MORPHOGENESIS	0.247191	0.549499	0.10714	0.505159	1.23102	14	MATN1 NPPC ATF2 TRIP11 AXIN2 SERPINH1
GOBP_CHONDROCYTE_HYPERTROPHY	0.18622	0.471769	0.137251	0.65135	1.29281	6	SMAD7 EXT1 MEX3C SOX9
GOBP_CHONDROCYTE_PROLIFERATION	0.0421053	0.198978	0.271289	0.584579	1.538	20	HMGA2 FOSL2 CCN2 SMAD7 MUSTN1 EXT1 MMP14 CCN3
GOBP_CHONDROITIN_SULFATE_PROTEOGLYCAN_BIOSYNTHETIC_PROCESS	0.225519	0.520587	0.159647	-0.366945	-1.1604	20	B3GALT6 SLC35B2 B3GAT3 CYTL1 CHST12 PXYLP1 CHST7 CHSY3
GOBP_CHONDROITIN_SULFATE_PROTEOGLYCAN_METABOLIC_PROCESS	0.329073	0.638881	0.135002	-0.331768	-1.10159	25	B3GALT6 SLC35B2 B3GAT3 CYTL1 CHST12 PXYLP1 CHST7 CHSY3 DSEL
GOBP_CHORIONIC_TROPHOBLAST_CELL_DIFFERENTIATION	0.398077	0.694867	0.0894367	0.576299	1.09149	5	E2F7 E2F8
GOBP_CHORIONIC_TROPHOBLAST_CELL_PROLIFERATION	0.163386	0.440531	0.152145	-0.75965	-1.29703	3	BOK FZD5
GOBP_CHORION_DEVELOPMENT	0.263066	0.565666	0.108394	0.562681	1.20314	8	E2F7 E2F8 TMED2 DNAJB6 PAXIP1
GOBP_CHORIO_ALLANTOIC_FUSION	0.264432	0.567112	0.112379	0.610633	1.212	6	BMP5 ZFP36L1 CCN1 DNAJB6
GOBP_CHROMATIN_LOOPING	0.835423	0.961011	0.0427591	0.271439	0.676524	16	BRD2 NIPBL NSMCE2 NSMCE3 SMC5 SMC6
GOBP_CHROMATIN_ORGANIZATION	0.997003	1	0.00250132	0.18893	0.709304	756	NFKBIZ ZDBF2 PRDM6 KLF2 BCL6 KPNA7 MOV10L1 ZNFX1 NEAT1 HMGA2 RB1 UBN2 NFAT5 JAK2 KDM6A ESR1 SPTY2D1 BICRA TSPYL2 TCF7L1 CDYL2 FGF2 PML SMARCA2 KDM6B KMT2B ING1 ZNF274 KMT2C PRDM8 HCFC2 BRPF3 CDKN1C TOP1 CHD5 JMJD1C MYCN PPM1D KMT2E RCOR1 KMT2D ARID4B RLF KDM5B MLLT3 SNAI1 MYSM1 RYBP H3-3B ARID1A LRIF1 EPC1 ATAD2B IFI16 NCOA3 PCGF5 RBM15 KMT2A SMYD3 JMJD6 NAP1L5 ATF2 TAF3 APLF INO80D CCDC38 AEBP2 …
GOBP_CHROMATIN_REMODELING	0.989	1	0.00502537	0.190269	0.711777	591	NFKBIZ ZDBF2 PRDM6 KLF2 BCL6 KPNA7 MOV10L1 ZNFX1 HMGA2 RB1 NFAT5 JAK2 KDM6A ESR1 SPTY2D1 BICRA TSPYL2 PML SMARCA2 KDM6B KMT2B ZNF274 KMT2C PRDM8 HCFC2 BRPF3 CDKN1C TOP1 CHD5 JMJD1C MYCN PPM1D KMT2E KMT2D ARID4B RLF KDM5B MYSM1 RYBP H3-3B ARID1A LRIF1 EPC1 ATAD2B IFI16 NCOA3 PCGF5 RBM15 KMT2A SMYD3 JMJD6 NAP1L5 ATF2 APLF INO80D SRPK2 SETD1B EP300 TET2 GTF2B XIST H1-0 SPEN DPF3 TGM2 BRD2 RNF2 APOBE…
GOBP_CHROMATIN_REMODELING_AT_CENTROMERE	0.81	0.949049	0.0659816	-0.281254	-0.715793	10	OIP5 CENPI ITGB3BP
GOBP_CHROMOSOMAL_5_METHYLCYTOSINE_DNA_DEMETHYLATION_PATHWAY	0.832402	0.959545	0.0508054	0.341581	0.677978	6	TET2 TET3 TDG
GOBP_CHROMOSOME_ATTACHMENT_TO_THE_NUCLEAR_ENVELOPE	0.762605	0.927838	0.0605093	-0.396724	-0.746384	4	SPDYA
GOBP_CHROMOSOME_CONDENSATION	0.888889	0.982347	0.0325058	0.227247	0.671158	40	GPER1 HMGA2 H3-3B AKAP8L H1-0 MCPH1
GOBP_CHROMOSOME_LOCALIZATION	0.996656	1	0.0157838	0.163511	0.570998	117	GEM RB1 CCDC66 NDEL1 MAP1S RAB24 UBE2B MIS12 PIBF1 DSN1 ABRAXAS2 ZW10 SIRT1 CHAMP1 FMN2 LMNA CHMP4B SIRT2 KIF2C KIF18A APC CENPC SGO1
GOBP_CHROMOSOME_MOVEMENT_TOWARDS_SPINDLE_POLE	0.62754	0.854031	0.0736213	-0.375112	-0.860468	7	KPNB1 KATNB1 DLGAP5
GOBP_CHROMOSOME_ORGANIZATION				-0.188304		539	MAPK15 H1-5 H3C12 MAEL MYC SMARCD2 H3C8 LRRC34 NDC1 HNRNPA1 H4C4 APEX1 H1-3 H1-4 ACTL6B MEIOB DKC1 TAL1 H3C2 H4C5 TEX15 H4C2 BUB1B ANAPC15 TOP1MT H1-2 MSH2 H3C10 H4C8 RCC1 H4C15 H4C14 DSCC1 H4C1 TRIP13 TERT PRAP1 ACTB HMGB3 ERN2 ABRAXAS1 EME2 INO80E P3H4 PPP1CC NHP2 SMARCC1 RANGRF PTTG3P H4C9 SPDYA PARP1 ANKRD53 H3C1 NHEJ1 EHMT2 PLK1 DFFB LDB1 H3C7 H3C4 KPNB1 RMDN1 PPP2R5D SMARCC2 OIP5 RAN RUVBL1…
GOBP_CHROMOSOME_ORGANIZATION_INVOLVED_IN_MEIOTIC_CELL_CYCLE	0.0089656	0.0730706	0.38073	-0.388405	-1.49134	47	MAEL NDC1 MEIOB TEX15 TRIP13 P3H4 SPDYA EHMT2 MEIOC REC8 RAD50 NCAPD2 MLH3 DMC1 MRE11 SPATA22 SYCE3 MSH5 NCAPH RAD51 MND1 SYCE2 PSMC3IP
GOBP_CHROMOSOME_SEGREGATION	1	1	0.00323244	0.116431	0.432568	403	GEM RIPOR2 DUSP1 RB1 CDC6 SMARCA2 UVRAG MSH4 TOP1 DIAPH3 USP44 GOLGA2 ARID1A AKAP8L CCDC66 MAGEA5P ESCO2 NDEL1 SASS6 GTF2B CHEK2 PLSCR1 NR3C1 DPF3 RIOK3 MAP1S CENATAC RAB24 BCAS2 MAD2L1BP UBE2B LATS1 MIS12 RIOK2 NEK7 PIBF1 DSN1 ABRAXAS2 ZW10 SIRT1 PPP2R2A NIPBL CHAMP1 STIL SMC4 NSMCE2 CHFR ARL8B MAU2
GOBP_CHROMOSOME_SEPARATION	0.987097	1	0.107554	-0.147612	-0.634678	81	MAPK15 BUB1B ANAPC15 TRIP13 PRAP1 PLK1 MAD2L1 MAD2L2 M1AP NCAPD2 CCNB1 ANAPC11 SPC24 BIRC5 ANAPC5 PPP2R1A CENPF DLGAP5 NCAPH SMARCAD1 MAD1L1 AURKB ZWILCH INCENP CDC20 UBE2C CDC23
GOBP_CHRONIC_INFLAMMATORY_RESPONSE	1.37539e-05	0.00041855	0.593325	0.882606	2.12821	13	CCL5 VCAM1 TNF TNFAIP3 NFKBIZ LTA UNC13D
GOBP_CHYLOMICRON_REMODELING	0.412863	0.706226	0.0916795	0.700534	1.07168	2	ANGPTL4
GOBP_CILIARY_BASAL_BODY_ORGANIZATION	0.751923	0.923777	0.057006	0.404555	0.766212	5	CCP110 RTTN FOXJ1 DZIP1
GOBP_CILIARY_NEUROTROPHIC_FACTOR_MEDIATED_SIGNALING_PATHWAY	0.492308	0.761523	0.077884	0.530635	1.005	5	IL6R IL6ST
GOBP_CILIUM_DISASSEMBLY	0.23871	0.538095	0.129443	-0.571352	-1.22675	6	RRP7A KIF19 MAP4 AURKA
GOBP_CILIUM_MOVEMENT	0.835821	0.961011	0.188204	-0.1785	-0.877352	173	AQP4 DRC7 NEURL1 CELSR2 CFAP126 CFAP90 BBS2 KLC3 NME5 CATSPER1 ADCY3 ARMC12 DNAH11 CYB5D1 IQCG KIF9 DNAAF4 CCDC39 ENKUR CFAP157 CABYR DNAH6 DNAH5 SPAG8 IFT81 TEKT2 GAPDHS STARD7 TTLL1 SORD TPGS1 SPACA9 CFAP73 DNAAF3 SPAG17 CCDC88C VDAC3 SLC9B2 RSPH4A ARMC2
GOBP_CILIUM_ORGANIZATION				-0.153751		394	KCNJ10 ADAMTS16 TMEM17 DRC7 MAPK15 CIBAR2 TUB RPGRIP1 GALNT11 DNAAF10 NEURL1 KCTD17 CELSR2 ABCC4 TMEM80 CFAP126 BBS2 KLC3 NME5 ABLIM1 ARMC12 KCNF1 WDR35 TBC1D14 CC2D2B BBS10 TCHP IQCG TBC1D10C RSPH1 RPGRIP1L CDKL1 RRP7A ENTR1 DNAAF4 CCDC39 FUZ IFT140 CFAP157 CEP19 CEP41 DNAH5 IFT81 KIF19 TEKT2 RFX4 RABL2B TBC1D2B TTLL1 CFAP74 SEPTIN9 TBC1D16 TPGS1 SSX2IP TCTN2 TCTN3 SPACA9 CC2D2A TMEM237 CFAP73 D…
GOBP_CILIUM_OR_FLAGELLUM_DEPENDENT_CELL_MOTILITY	0.963616	1	0.0173915	0.194039	0.683446	140	TAC3 CFAP54 DNHD1 TMF1 DNAH17 EFHB CCNYL1 IQUB DNAH9 CCDC38 CFAP43 PLA2G3 FSIP2 UBE2B DNAH10 ASH1L DRC1 INPP5B RFX3 CATSPERD SLC9B1 TTLL9
GOBP_CIRCADIAN_REGULATION_OF_GENE_EXPRESSION	0.0394148	0.190682	0.321776	0.472768	1.50964	61	AHR RELB NOCT BHLHE41 RORA PML BMAL1 BHLHE40 NGFR GFPT1 TOP1 KMT2A NAMPT NR1D1 CRY2 PER1 KDM5A ID2 SIRT1 BMAL2 KDM2A NCOA2
GOBP_CIRCADIAN_RHYTHM	0.146996	0.417373	0.114751	0.336061	1.20343	164	TNF AHR RELB NOCT BHLHE41 NFIL3 RORA ADORA2A PML BMAL1 BHLHE40 NGFR GFPT1 CLDN4 ID4 TOP1 PROX1 JUND EGR3 KLF10 KMT2A NAMPT DRD4 EP300 NR1D1 CRY2 SETX PER1 KDM5A PRKAA2 ID2 DYRK1A CREB1 SIRT1 BMAL2 PPARG MAPK10 KDM2A NCOA2 GHRL KLF9 PTEN SREBF1 EGR1 ADRB1 EZH2
GOBP_CIRCADIAN_SLEEP_WAKE_CYCLE	0.599469	0.834723	0.0845557	-0.311001	-0.90218	15	KCNA2 ADORA1 PARP1 PTGDS PER3 NLGN1
GOBP_CIRCADIAN_SLEEP_WAKE_CYCLE_NON_REM_SLEEP	0.093361	0.321586	0.2114	-0.708735	-1.43873	5	KCNA2 ADORA1 PARP1
GOBP_CIRCADIAN_SLEEP_WAKE_CYCLE_REM_SLEEP	0.705394	0.898955	0.0636424	0.561563	0.859083	2	GHRL CHRNB2
GOBP_CIRCADIAN_SLEEP_WAKE_CYCLE_SLEEP	0.418182	0.709335	0.104344	-0.384067	-1.04491	12	KCNA2 ADORA1 PARP1 PTGDS PER3
GOBP_CIRCULATORY_SYSTEM_DEVELOPMENT	2.80314e-06	0.000105776	0.627257	0.379297	1.42748	888	CXCL8 CXCL10 C3 VCAM1 TNF GATA6 TNFAIP3 PLK2 KCNQ1 AHR IL6 CCL2 MYO18B NFATC2 ZC3H12A FLT4 BMP5 RYR2 FN1 KLF4 POPDC2 CEACAM1 ANGPTL4 CITED2 EGR2 GPER1 MIR320A DDIT3 VEGFD TNFAIP2 KLF2 RGS2 HOXA1 ACVR1 PDGFA TIPARP SP100 PGF NKX3-1 HMGA2 STAT1 POPDC3 RB1 MYLK3 CXCL12 TWIST1 TMEM100 MAP2K3 JUNB LIF ACTN2 CX3CL1 CACNA1C KDM6A KLF5 RORA ANGPT2 DLL4 TBX3 PIK3CD CCN2 TBX19 FGF2 PML SGCG KDM6B SIX1 MMP1…
GOBP_CIRCULATORY_SYSTEM_PROCESS	0.00542375	0.0544322	0.407018	0.364158	1.35206	414	CXCL10 TNF TAC3 GATA6 C2CD4A C2CD4B SCN3A BDKRB2 KCNQ1 CLIC2 ZC3H12A RYR2 SMTNL1 ZEB2 OXTR POPDC2 CEACAM1 ADRA1D GPER1 ADRB2 KLF2 NAV2 RGS2 CYP4F2 SGK1 STAT1 PTGS1 IER3 CXCL12 CYBA MAP2K3 WNK4 CACNA1C SLC2A13 ADORA2A SLC22A5 TJP2 P2RX4 SGCG PDE3A DLL1 NPPC SLC2A5 SH3GL2 GCH1 HRH2 MANF SOD2 PDE2A SMAD7 MYH7B ABCC2 SERPINF2 MDM2 EXT1 BVES CAV1 ABCG2 F2RL1 PCSK5 SCN1B SLIT2 NPPA HBEGF TBXA2R TRPC1 S…
GOBP_CITRULLINE_BIOSYNTHETIC_PROCESS	0.0840336	0.300917	0.224966	-0.757316	-1.42479	4	ALDH18A1 CPS1 CAD
GOBP_CITRULLINE_METABOLIC_PROCESS	0.0369929	0.183939	0.321776	-0.675883	-1.55041	7	ASS1 ALDH18A1 CPS1 CAD
GOBP_CLATHRIN_COATED_VESICLE_CARGO_LOADING	0.814898	0.951023	0.0607719	-0.310014	-0.71114	7	AP3M2
GOBP_CLATHRIN_COAT_ASSEMBLY	0.226586	0.521812	0.10882	0.482196	1.24165	18	HIP1R DNAJC6 CLINT1 CALY GAS7 PICALM FCHO1 PIK3C2A DNM1 CLTC
GOBP_CLATHRIN_COAT_DISASSEMBLY	0.396154	0.694251	0.0897105	0.576838	1.09251	5	SYNJ1 DNAJC6 CLTC
GOBP_CLATHRIN_DEPENDENT_ENDOCYTOSIS	0.31516	0.62489	0.0819779	0.376465	1.13022	43	DLL1 AAK1 HIP1R DNAJC6 ITSN2 SCYL2 SMAP1 PIP5K1C GAS7 AP2A2 WASL DGKD PIK3CB PICALM LMBRD1 FCHO1 DNM1 CLTC BMP2K
GOBP_CLEARANCE_OF_FOREIGN_INTRACELLULAR_NUCLEIC_ACIDS	0.780769	0.9356	0.0552496	0.384331	0.727908	5	APOBEC3A APOBEC3D APOBEC3B APOBEC3F
GOBP_CLEAVAGE_FURROW_FORMATION	0.823928	0.956349	0.0602484	-0.308497	-0.70766	7	AURKB RHOA SPIRE2 SNX33
GOBP_CLUSTERING_OF_VOLTAGE_GATED_SODIUM_CHANNELS	0.344106	0.652176	0.0972151	0.632479	1.14246	4	AGRN SCLT1 NRCAM SPTBN4
GOBP_CMP_CATABOLIC_PROCESS	0.207469	0.500464	0.137251	0.812668	1.24323	2	UPP1 DPYD
GOBP_CMP_METABOLIC_PROCESS	0.370577	0.676196	0.0916795	0.561332	1.11414	6	UPP1 DPYD
GOBP_CMP_N_ACETYLNEURAMINATE_BIOSYNTHETIC_PROCESS	0.788462	0.94005	0.054794	0.382539	0.724514	5	NANS NANP GNE
GOBP_CMP_N_ACETYLNEURAMINATE_METABOLIC_PROCESS	0.788462	0.94005	0.054794	0.382539	0.724514	5	NANS NANP GNE
GOBP_COBALAMIN_METABOLIC_PROCESS	0.325	0.633956	0.118288	-0.444465	-1.13117	10	MMACHC ABCD4 CLYBL MMAB MTR AMN MMAA
GOBP_COBALAMIN_TRANSPORT	0.294624	0.601603	0.114751	-0.543008	-1.16589	6	CD320 ABCD4 TCN2 AMN
GOBP_COBALT_ION_TRANSPORT	0.310987	0.621233	0.10208	0.58388	1.1589	6	SLC41A2 SLC30A5
GOBP_COCHLEA_DEVELOPMENT	0.418381	0.709397	0.0689567	0.358151	1.04201	36	KCNQ1 HOXA1 SIX1 HES1 VANGL2
GOBP_COCHLEA_MORPHOGENESIS	0.344828	0.652561	0.0860347	0.442702	1.10337	16	HOXA1 SIX1 VANGL2
GOBP_COENZYME_A_BIOSYNTHETIC_PROCESS	0.505	0.768921	0.0908241	-0.380836	-0.96923	10	DCAKD ACAT1
GOBP_COENZYME_A_METABOLIC_PROCESS	0.148352	0.41875	0.191892	-0.442825	-1.31828	16	NUDT7 DCAKD ACAT1 NUDT8
GOBP_COGNITION	0.877593	0.979099	0.0195288	0.220799	0.800899	239	TNF PLK2 HOXA1 SGK1 CPEB3 FOS GALR2 B2M C14orf28 SYNJ1 GRPR BRSK1 RCAN1 TAFA2 SNAP25 ITGA5 ACSS2 ZNF385A ARF4 BTG2 GMPPA BRAF LDLR WASHC4 KMT2A MEF2C MAGT1 LINS1 EP300 CASP3 CLDN5 PRKN RAG1 CHRNA7 AGER HIF1A DTNBP1 CREB1 CIC MFSD2A SETD5 TPBG SHANK1 NIPBL C5AR1 ARC TSC1 MAN2B1 VPS13B RP9 YTHDF1 SHANK2 PTEN CAMK4 CEBPB
GOBP_COLLAGEN_ACTIVATED_SIGNALING_PATHWAY	0.487644	0.759819	0.0704501	0.421565	0.980821	11	JAK2 COL1A1 UBASH3B ITGA11
GOBP_COLLAGEN_ACTIVATED_TYROSINE_KINASE_RECEPTOR_SIGNALING_PATHWAY	0.788909	0.940149	0.0514265	0.348916	0.723762	7	COL1A1 UBASH3B
GOBP_COLLAGEN_BIOSYNTHETIC_PROCESS	0.142469	0.4088	0.133555	0.442186	1.29459	39	IL6 FOSL2 NPPC COL1A1 COL5A1 IL6R SERPINF2 LARP6 RUNX1 GOT1 WNT4 SERPINH1
GOBP_COLLAGEN_CATABOLIC_PROCESS	0.525084	0.783783	0.10592	-0.281983	-0.955	28	MMP15 MMP11 MMP28 RETREG2 MMP24 ITGB1
GOBP_COLLAGEN_FIBRIL_ORGANIZATION	0.362821	0.6708	0.0727141	0.350353	1.09317	52	COL5A3 RB1 COL11A2 COL1A1 COL5A1 SERPINF2 P4HA3 EXT1
GOBP_COLLAGEN_METABOLIC_PROCESS	0.316411	0.626102	0.0755015	0.329261	1.0978	81	IL6 VSIR P3H2 CTSK FOSL2 MMP19 NPPC COL1A1 COL5A1 IL6R SERPINF2 P2RX7 MMP14 LARP6 RUNX1 GOT1 HIF1A WNT4 SERPINH1
GOBP_COLLATERAL_SPROUTING	0.280757	0.585324	0.146416	-0.340861	-1.12363	24	RGMA LPAR3 RND2 SPG21 EFNA5 SPP1 NIN BCL11A DVL1 APP
GOBP_COLLATERAL_SPROUTING_IN_ABSENCE_OF_INJURY	0.594488	0.831468	0.0694481	-0.562909	-0.961113	3	APP WNT3
GOBP_COLLECTING_DUCT_DEVELOPMENT	0.0251834	0.148136	0.352488	-0.633277	-1.56073	9	CALB1 WNT9B WNT7B PAX8 PTCH1 AKR1B1 NOTCH1
GOBP_COLUMNAR_CUBOIDAL_EPITHELIAL_CELL_DEVELOPMENT	0.171687	0.453525	0.127505	0.500338	1.30383	19	KLF5 NKX3-2 IL6ST SRC HIF1A TIGAR RARA XBP1 HOXA5 YIPF6 TGFB1
GOBP_COLUMNAR_CUBOIDAL_EPITHELIAL_CELL_DIFFERENTIATION	0.0224426	0.136262	0.352488	0.448794	1.47601	74	GATA6 KLF5 FGF2 DLL1 GATA5 DLX3 HES1 PROX1 JAG1 NKX3-2 EXT1 CAV1 SOX11 MSX1 BMP2 IL6ST SERPINE1 SRC HIF1A PTK6 CBFA2T2 TIGAR WNT4 RARA XBP1 SAV1 HOXA5 MAP1B CEBPB
GOBP_COLUMNAR_CUBOIDAL_EPITHELIAL_CELL_MATURATION	0.525939	0.783975	0.0707899	0.466437	0.967539	7	HIF1A XBP1 HOXA5 TGFB1
GOBP_COMMA_SHAPED_BODY_MORPHOGENESIS	0.423237	0.713302	0.0902635	0.692025	1.05867	2	HES1 PAX8
GOBP_COMMISSURAL_NEURON_AXON_GUIDANCE	0.0909091	0.316463	0.24134	-0.527118	-1.4341	12	DAG1 EPHB2 FZD3 NCAM1 SMO RYK PTCH1
GOBP_COMMITMENT_OF_NEURONAL_CELL_TO_SPECIFIC_NEURON_TYPE_IN_FOREBRAIN	0.954357	1	0.0494905	0.372422	0.569734	2	PAX6 GATA2
GOBP_COMMON_BILE_DUCT_DEVELOPMENT	0.313688	0.623822	0.102822	0.647129	1.16892	4	HES1 SOX9
GOBP_COMMON_MYELOID_PROGENITOR_CELL_PROLIFERATION	0.0733453	0.27886	0.222056	0.722743	1.4992	7	NR4A3 CEACAM1 FBXO4
GOBP_COMPARTMENT_PATTERN_SPECIFICATION	0.412548	0.706168	0.086795	0.596592	1.07763	4	DLL1 PBX3
GOBP_COMPLEMENT_ACTIVATION	0.074983	0.281185	0.287805	0.593547	1.57923	21	C3 C1S C4B C4A C1R CFB
GOBP_COMPLEMENT_ACTIVATION_ALTERNATIVE_PATHWAY	0.134078	0.393778	0.164406	0.70016	1.38969	6	C3 CFB
GOBP_COMPLEMENT_ACTIVATION_CLASSICAL_PATHWAY	0.00818564	0.0696471	0.38073	0.753318	1.81646	13	C3 C1S C4B C4A C1R
GOBP_COMPLEMENT_ACTIVATION_LECTIN_PATHWAY	0.958661	1	0.046882	-0.305666	-0.521894	3	A2M COLEC11 MASP2
GOBP_COMPLEMENT_DEPENDENT_CYTOTOXICITY	0.0151837	0.1063	0.38073	0.829013	1.64544	6	C3 IL11 RAB27A
GOBP_COMPLEMENT_RECEPTOR_MEDIATED_SIGNALING_PATHWAY	0.0153924	0.106771	0.38073	0.875056	1.65732	5	ITGAM C3 C5AR1
GOBP_CONDITIONED_PLACE_PREFERENCE	0.136	0.397057	0.169571	-0.934276	-1.25596	1	SLC1A1
[truncated: 6,623 more rows]

## Sheet: Chen 2023
pathway	pval	padj	log2err	ES	NES	size	leadingEdge
GOBP_10_FORMYLTETRAHYDROFOLATE_METABOLIC_PROCESS	0.583333	1	0.110122	-0.405904	-0.875311	6	ALDH1L1 MTHFD1 AASDHPPT MTHFD1L MTHFD2L ALDH1L2
[truncated: 7,582 more rows]
